# Supplementary material for: Spatial metabolomics reveals the role of penicillic acid in cheese-rind microbiome disruption by a spoilage fungus
Source: mSystems. 2026 Jan 12;11(2):e01305-25. doi: 10.1128/msystems.01305-25 (PMC12911348; doi:10.1128/msystems.01305-25)
Supplement: Table S1 — Functional pathways enriched with differentially expressed genes of S. equorum. [file msystems.01305-25-s0002.xlsx]

## Sheet: Table S1A 
Table S1A: All predicted genes of the S. equorum strain BC9 and their patterns of expression in response to co-culture with A. westerdijkiae after 96 hours. Genes highlighted in orange were considered downregulated and genes highlighted in green were considered upregulated.
Predicted gene function	Gene ID (based on start site in concatenated genome)	Differential Expression Log2 Ratio	Differential Expression Adjusted p-value	Sequence
Iron compound ABC uptake transporter permease protein CDS	547120	-3.27098	2.21164e-135	ATGCAAACTAGCCCTAAAACAAAACTATCCATTTTATTTGCAGTAACAGTGGTAGCTGCAGGTCTTTACCTTGTGATAGGTATTGATTTTGATATTTTCCAATATCAATTTTCTAGCCGATTAAGAAAACTGATACTGATGATATTAGTCGGAGCCGCAATCGCAGCTTCAGTAGTGATATTCCAAGCGATTACAAGTAACCGGTTACTAACGCCTTCAATTATGGGGCTTGACTCTGTATACATGTTTGTGAAGGTTCTAATCGTGTTTGCATTTGGCGTACAGTCTGTATTTGTTACTAACCTGTATCTCAGCTTTGCAATTTCATTAATAGTGATGATTGTATTTTCATTACTTTTATTCCAAGGTATCTTCAGAATTGGTGATGTTTCCGTTTAT…
Beta-galactosidase (EC 3.2.1.23) CDS	2759951	-4.05731	7.01125e-130	ATGTTAGAAGAACAATTTCATGAAAATATGGAGATTCAGCATGTGAACTTGATGCCAAGACGTGCATTTTATATACCTTATCAAGGAGGGGAGTCTGACTACCGTTTAGAAACACGTTATAATACAAAAAATGTGACATTATTAAATGGTGATTGGCACTTTGAATATTTCAATTCTCTAGAAGCATGTTTAAACCAACCTCAACAGATTAAAAAGGATATATTGCCAGTACCGTCTGTATGGAATTTATATGGCTACGATCAAATACAGTACCTTAACACACAATATCCAATTCCATTTGATCCGCCGTATGTTCCGAAGTACAATCCATGCGGACGTTATACACGTTCTTTTGAGTTAAGTTCATATGATACGCAAAGTGATTATCATTTGAATTTT…
3-hydroxyacyl-CoA dehydrogenase (EC 1.1.1.35) CDS	174557	-4.73296	5.06404e-125	ATGAAATTCGCAGTCGTAGGTACAGGCGTTATTGGTAGTGGATGGATTACAAGAATGTTAGCACATGGACATGAAGTAATTGCTACAGACCCAAGTGAAGGTGCATATGAAAGCATGTTGAAACAAGTAAAACAAAATTGGCCATATGCTGAAGAACTTGGCTTAGCAGAAGGTGCTTCATTAGAAAACCTTACATTTACACCTTATTTAGAAGAAGCAGTTAAAGAAGCAGATCATATACAAGAAAATGTGCCTGAAGTTGAATCAATAAAAGAGCAAGTGCTTACAGATATAGACTTTTATGCACGACCTGATGCAACAATAGGCTCAAGTACTTCAGGTATTAAACCTTCAGAATTACAGCGAAACTTGCAACATCCAGAACGTTTAGTTGTCGCT…
Melibiose carrier protein, Na+/melibiose symporter CDS	2758547	-5.13104	3.28581e-105	ATGGATAGATATTTAACTGGAAAGCAAAAATTAGCATTTGGCTTTGGTGCAATAGGGAAGGATGCCATATTTAATATTGTTGGACTCTTCTTAATGTTTTATATCACAGATATTGTAGGTTTATCTCCTGCATTTGTCGGAGTTATGCTTTTTGTTGCACGTATTTGGGATGCAATTAATGATCCGATTATGGGTATGATCGTTGATAATACGCGGAATAACTTTGGTAAGTTCAAGACGTGGCTCGTTATCGGTACGCTTGCTAATGCTATTGTTACAGTCTTGCTGTTTACGAATTTAGATTTATCACAAACGTCTATGTATATTTATATATCGATTATGTATATTTCCTGGGGAATGACATATACGATGATGGATATTCCGTATTGGTCTTGGTTA…
hypothetical protein CDS	570182	-3.6962	2.76619e-99	ATGAAGAAAGGATTAACATTTTCTGTAACATCGGCAGCATTGTTTTTTGGTTTTAATGGTATTGCATCAGCAGACCAAATTCACACAGTAAAAGAAGATGCTAAATTATCTGATATAGCGCAAACATTTGCCACAACAACAAATGAAATTCAGTCATTAAATCAATTGAATGACAAAGTAACTGTACAAGCAGGAGAGCAATTAGTGCTTCCAGACAAAGATATAGTAGAAATAAAGCAAGGAGATACGGTTTTAAATATTGCTGCTAAATATCAGCTTAATTTAGAACAACTTTATCAGTTAAACCCAAATCTAGGAGAAATTATTTATCCTGGACAATTAGTGGCAGTATCTGAAAAGGGTTCAGCACATTTAAACAACCAACTTCAAAGTATTTTT…
Galactose-1-phosphate uridylyltransferase (EC 2.7.7.10) CDS	463597	-3.13027	4.76118e-91	ATGTTATTAAATCAACAATTAGTACAACAATTTGTATCACAAGCAATTTCGTATGGTGATTATGAAGAAGAAGATAGCATTTATATTCAAAACCAACTATTGCGTAATTTAAATGCAAAAGGTATTGATGATTCAGCAGTCTCTGAATTAAATAAAGATGCAACAGCAAATGAAATTACACAATATTGGATTCGCCAAGCTGTTAGTGAAAATTGTATTGAAGATGCATTATATAGTAAAGAAATTGTTGAAGCTCAAATTCTAGACTTAATTACACCACGCCCATCGGTAATTAACAGCAAGTTTAACGAGGCATATAAACAGTCACCAGAAGCGGCTACAGATTATTTTTATGACATAGCTAAACGTAATCACTATGTTAAAGAAGATGCAATTGCG…
Flavohemoprotein (Hemoglobin-like protein) (Flavohemoglobin) (Nitric oxide dioxygenase) (EC 1.14.12.17) CDS	1843866	-2.54108	2.63466e-88	ATGTTAACTCAAGAAGAGATACAAACAATTAAAGAAACAGTGCCATTACTAAAAGATAAAGGACAAACGATTACATCAATTTTTTATAAGAGACTCTTTGAACAACATCCAGAATTAAAAAATGTATTTAATCAAACTAACCAAAAAAGAGGATTACAATCTTCAGCACTTGCAATGGCTGTATTAGCAGCAGCTGAAAACATCGAAGATTTGTCACCGATTGTTCCAGCGATTATGCCTGTTGTATACAAACACTGTGCATTACAAGTTAAACCCGAACATTACCCAATTGTTGGTGAAAATTTAATATGGGCGATTGAAGAAGTGACTGGTCTTGAAGATGAAGATCCAATTATCCAAACATGGATTAAAGCTTATGGAGAAATTGCTGATGCGTTT…
Cytochrome d ubiquinol oxidase subunit I (EC 1.10.3.-) CDS	1643838	-2.53612	1.27576e-87	ATGGATTCAGTTGAATTAGCCCGTTTTTTAACTGCGATGACACTCGCGGTTCATATCATATTCGCAACGATTGGTGTGGGCGTGCCATTAATGTTTGCTGTTGCTGAATTTTTAGGTATAAAAAGAAATGATCCAAAATATATAACATTAGCCAAAAGATGGTCTAAAGGATATACCATTACGGTAGCTGTTGGTGTTGTGACAGGTACAATTATTGGACTGCAATTATCACTATTATGGCCAACATTTATGCAAATGGGTGGTCACGTTATTGCATTACCATTATTTATGGAAACATTTGCTTTCTTCTTTGAAGCAATTTTCTTAAGTATCTATTTATATACATGGGATAGATTTAAGAGTAAATGGACCCATTTCCTTATTAGTATTCCCGTCATT…
Galactokinase (EC 2.7.1.6) CDS	461396	-3.79455	3.98341e-86	ATGTTACAAGCCATGCATGATAAGTTTGAAACTTTGTTTGGCGTTAAGGCTGAAGTCAGTGCTTTTGCTCCGGGACGCATTAATTTAATAGGAGAACATACGGATTACAACGGTGGGTATGTTTTTCCAGCTGCGATTGAGTTGGGTACATATGGACTAGCTACAAAGCGAGATGATAAACTTATTCAACTTTATTCAAATAATTTTGAAGATGTTGGTATGATTACATTTACATTAGATGAATTAGAATTCGAAGCGGCACATGATTGGGCAAATTATCCTAAAGGTGTAGTTAAATATTTAACAGAACAATTCTCTGACATAGACCATGGTTTCAACATTTTAGTAGAAGGAAATATTCCAAATGGAGCAAGTTTATCATCGTCAGCGTCTATTGAA…
Osmotically activated L-carnitine/choline ABC transporter, ATP-binding protein OpuCA CDS	172595	-2.79014	1.1241e-82	ATGTTAAGTATTAAAAACTTATCAAAAGTCTACGGTGGCGGGAAGAAAGCTGTAGATAACATATCATTAGATATTGAATCTGGTGAATTTATTGCGTTTATAGGAACAAGTGGTAGTGGAAAAACAACTGCTTTAAGAATGATCAACAGAATGATAGAAGCTACTGAGGGACAAATAACAATTAATGGCGGCGATGTCCGCAAAATGAATCCAGTAGAATTACGTAGAAAAATTGGTTATGTAATTCAACAAATAGGACTTATGCCTCATATGACGATCAGAGAAAATATCGTTTTAGTGCCAAAATTATTAAAATGGTCTCAAGAAAAGAAAGAACGTAAAGCGAAAGAATTAATTAAACTCGTAGATTTACCAGAAGAGTTTTTAGATAGATATCCT…
3-hydroxybutyryl-CoA dehydratase (EC 4.2.1.55) CDS	174082	-4.85942	1.87375e-80	ATGATACATTCACAGTTTGAATATACGACTAAAGTGAAAGATATTTGGGTGGACCACAATGGTCATATGAATGACGCTGAATATAATCGTGTGTTTAGTGATGCGACAGATGCTTGGCTTGCTTATCTAGGATTAGATAAAGAGACGATAGCACAAAAGCAATACACAGTGTTTACTTTAGAAAACCATGTGATGTATTTAAAAGAAATTAAAGTCGATGAATCCATCACGGTTAATGTTGAGTTATATGATTATGATGCGAAACGTTTACATGTATTTATGACGTTAACAGATGCAAATCAATCTCGTTGTGCAACTTATGAAGTGATGCTCATGGGGATGAATACAGCTGTAGATAAGCCCGAAGCATTTCCAGAAATGATAAAAAAAGCGATTGAA…
Heme O synthase, protoheme IX farnesyltransferase (EC 2.5.1.-) COX10-CtaB CDS	1612226	-3.09872	1.6729e-74	ATGAACAAAGAACAAACTTTGTCACATAATTCTAGTCGTGTAACTTTTAAAGAGTTACAGCAAATCATCAAAATGGGGCTTGTACAAGGAAACTTACTACCCGCATTTGCTGGTTCATGGCTTGCAATTGTGTTGGCGAATCATTCCTTCCTCTCGTCAATACCACAAATCTTAATGATGTTGGTGGGCTCTACGTTAATTATGGGGGGCGCATGTGCTTTAAATAATTACTATGATCAAGATATTGACAGTATCATGCCAAGTAAACAACAGAGACCAACAGTTAATGAGAGAATCTCAGAAAGAAATTTATTGATTCTCAGTTTTGGAATGATGCTTATAGGGGAGGCATTACTATTTGCGTTAAACATACCTTCGGGAGTAATTGGCTTGATAGGC…
Chitinase B CDS	1668199	-3.48416	2.03412e-73	ATGAACAAACTAATACAGTCATTATCAGCCTTAGGCGTATCTGCTACACTTGTGTCACCTAACTTAAGTGCAGAAGCTACTGATAATTCAACACCAGAACTAAAAGGTACTAATGATACAATCATCGAAAAAGGTGACGATTACAATTTACTTAATGGTGTAAGTGCCTTTGATAAAGAAGATGGCGATTTAACTCATAAAATTACCGTTGATGGAGATATAAATACAAATAAAACTGGAAAGTACAAAGTTGAATATAAAGTTGAAGATTCAAATGGCGCTATAAAAAAATCAATACGTTATGTTGAAGTTAAGTAA
FIG01108584: hypothetical protein CDS	175519	-5.16765	1.04483e-72	ATGAAGAAAGTTATGCTAACAGCAGCTATAACAGGTGCTGGAGATACTACAGAAAAAAATAAAAGTGTTCCTGTAACACCTCAAGAGATTGCTGATTCAGCGATAAAATGTGCAAGAGCAGGAGCGACTGTGGCACATATACATGCTAGAGACCCAGAAACAGGTGGCATTAGTCATAATGTTGAATTTTTTAAAGAAGCAGTGAAATTAATTAGAGAAGCAGACGAAGATATTGTTATAAATATTACTTCTGGTGGGGGCGGAGACTTCATTCCGAATCTAGAAGATCCATATACTGGTGCAAAAGGAACAGACATGCTAACGCCAGAAGAAAGACATGAACCCGTAGGCGCATTATTACCAGAAATGTGTACCTTAGACTGTGGTAGTGTCAATATG…
Ferrichrome-binding periplasmic protein precursor (TC 3.A.1.14.3) CDS	202712	-3.37893	1.57064e-68	ATGGGAGAGGTTATTAATTTGAAAAAAATACTATGTTTAATGTTATGTTTTATAATGTTTTTAGCGGCATGTGGTAGTGGCAATGAATCTAATAAATCAGATGCAAAAGATGATAAGGGGACGAAATCTTATACTACAGAGGATGGTAGTAAAGTTAAAATACCTAAAGATCCGAAGAGAGTCCTAGTTTTAACAGCAAATTACGGGAACTTAAAAAAATTAGGTGTTAAACCTGTTGGCATTACGAATGTATATCCAGACTCTAAATATTTAGACATGGGGAAAGTTAAGAAAATTGATCCAGAAAATGTAGAAGCTGCTGCTAAATTGAAACCAGATTTGATTATTACATATAAAGAAAATAAAAATAATAAAAAATTATCTAAAATAGCGCCAACA…
Di/tripeptide permease YjdL CDS	538363	-2.67879	3.79185e-68	ATGAAAAAAGTAAATCATAGTCACGAAGAAATCATGAAAAGTATTCCAAACAAAGGTTTCTTCGGACATCCAAAAGGACTAAGCACACTATTCTTGACTGAGTTTTGGGAGAGATTCAGTTATTATGGTATGAAAGCCATATTAATTTACTACTTATATTATAGTGTTGCTGATGGTGGGTTCGGCCTTAGCCAAGCAGTTGCTATGCAAATTGTTGCTATTTACGGAACTTTAATTTATATGTCTGGTCTTATCGGAGGGTGGATTGCAGACCGGATTACTGGAACGCAAGATGCCGTCTTCTATGGTGGGTTCCTCATCATGTTTGGACATATCCTATTATCCATTCCAGGTAATTTAACAGCAGCAATGATAGCTTTACTTCTAATTATCGCAGGT…
Molybdenum transport system permease protein ModB (TC 3.A.1.8.1) CDS	465997	-2.71489	1.13225e-66	ATGGTAGATGTTACACCATTTTGGATATCACTCAAAGTAGCTGTTATTAGTACAATCATCGTTACTTTTATTGGTATCGTTATTTCAAGATGGCTGTATAAACGACATGGTTTTATTGCTAGAATCTTAGAAAGTATAATTATTTTACCTATTGTGTTACCACCAACAGTTATGGGATTTATTTTATTAATTGTGTTTTCACCTAGAAGTTTTATTGGCGCATTTTTTACGGATGTATTGCATTTACCAGTAGTTTTTACACTGACTGGAGCAGTTATTGCATCTGTGATCGTGAGTTTTCCATTGATGTATCAGCATACTGTCCAAGGCTTTCGAAGTATAGATAATAAAATGCTCAATACTGCACGAACGATGGGTGCAAGTGAAAACAAGATATTT…
Holin-like protein CidA CDS	2641626	-2.52919	1.46113e-64	ATGCAGATGTCACTAAAGGTAGTTAGAGTTTTATTTCAAATATTAATGATTATGGCTATTACGTATGCTGGAAATGTCTTGCAAAGTGTTCTGCACATTCCAATTGCAGGAAGTATCGTAGGCTTAATCTTATTTTTTCTCTTACTACAATTTAAAATTATCCCATCACAATGGGTTAGTAAAGGTTCGAATTTTTTCTTAACAACTATGGTATTTTTCTTTGTACCGTCCGTTGTAGGCGTCATGGATGTCGTATCTGAGATTAATTTAAATTTCATTTTATTCTTCGCAATGATTATTTTAGGAACTTGCTGTGTTGCTTTAATTTCAGGGTTTATAGCGGAGAAAATGGTTAGAACTACGGAATATGGGAATGGACAAGATTAG
D-serine/D-alanine/glycine transporter CDS	915826	-2.56182	3.76865e-63	ATGTCAAACAATGAATTACAGAGAGAACTAAGTAATCGGCACATCCAGTTGATTGCAATTGGTGGCGCAATTGGTACAGGTCTATTTTTAGGAGCTGGCCAAACCATCGCGTTAACTGGCCCTTCTATTTTACTTACATATATTATCATTGGTTTTATGCTATTTATGTTTATGCGTGGCTTAGGAGAAATGCTTGTGACAAATACTAATTTCAAGTCTTTCGCCGATGTCACGAATCAATACATTGGTTCATTTGCAGGTTTTGTAACTGGTTGGACTTATTGGTTATGTTGGATTATTACTGGTATGGCTGAGGTTACTGCAGTAGCTAAATATGTAAGTTTTTGGTTTCCTCACATTCCAAATTGGATCAGTGCTTTGTTCTGTGTACTTGTACTT…
Copper resistance protein D CDS	356855	-3.17958	5.0449e-62	GTGCAACTGTCTATAAGATTTCCTAAAGCGACGATGTCTATATTTTTCATCACTATAATCATAGTGTTTATGGCATTAACGCAACAAGTGTCAGCACATGCCACACTTGAAAAAGCAACGCCAAACGCAAACAGCGTTGTAGATGAACAACCAAGAGAAATTGAGCTACAATTTAATGAACCAGTACACGCACAATATTCAAGTGTGCAAATTTTTGATGATACTGGAAGTGAAATTGCTGAAGTGAAACCAAGTACAACGGGTTCTTCGCAGACATTATCATTTCCTGTGGATGAGTTAGAAAAAGGAACGCATAATATCAAATGGCAAACAATGTCAGCAGACGGTCACGAGATAAGTGATACGTTTGAATTTTCAATTGGAAAAGAAACTGCTAAT…
Heme A synthase, cytochrome oxidase biogenesis protein Cox15-CtaA CDS	1613422	-2.98242	1.63378e-61	TTGTTTAGCAAAAAAAACCTAAAATGGTTATCTGTTTTAGCAACGCTCATTATGGCTTTTGTTCAATTGGGTGGTGCCTTAGTTACCAAGACTGGTTCTGAGGATGGATGTGGATCTGACTGGCCTTTATGTCATGGTGCATTTTTACCTCAAAATTTACCAATTCAAACATTGATTGAATTAAGTCACCGTGCAGTTTCAGGCATATCCATGCTTGTTGTCTTATGGTTAGCGATAGTTGCTTGGAAACATATTGGTCATATTAAAGAAGTAAAACCGTTAAGTATTATAAGTGTTGGATTCTTAGTCATCCAAGCGCTTGTTGGTGCAGCAGCAGTAATGTGGCAACAAAATTCATACACATTGGCTTTACACTTTGGTATTTCATTGATTTCATTC…
Osmotically activated L-carnitine/choline ABC transporter, substrate-binding protein OpuCC CDS	171000	-2.22154	4.43466e-60	ATGAAGAAGTTTAAACAGTATAGTATCGTGCTTGTACTGTGTCTGACGGTGTTGTCTGGATGTAGTTTACCTGGTTTAAGTGGTAGCAGCTCAGATAATGAAGTTAAAATTACAGCACTTGCAACGAGTGAATCACAAATTATGTCTCATATGTTGAGACTCATCATACAACATGACACAGATGGTAAGATTAAACCATCATTAATTAACAATTTAGGTTCAAGTACCATTCAACACAATGCTTTAGTGAATGGAGACGCGAATATGTCAGGGGCAAGATACAATGGCACAGATTTAACAGGTGCTTTAAAAGAAGACCCAATAAAAGATCCTGAAAAAGCGATGACAGCGACTCAAGATGGGTTCCAAAAGAAATTTGATCAAACATTCTTTGATTCA…
Cytochrome d ubiquinol oxidase subunit II (EC 1.10.3.-) CDS	1642822	-2.0261	5.49295e-57	ATGATATTTGCTTATATAGGTATTACAGTACTTGGAATATTTTTATTCTCTTATATTATTATCGCCTCTATTGATTTTGGTGCTGGGTTCTTTACACTTCACGCAAAAGTAACTAAACAAGATAAACAAATTAACCATTTAATAGGTCGTTATTTAAATCCTGTGTGGGAAGTAACAAACGTTTTCTTTGTATTCTTTTTCGTTGGCATCGTAGGATTTTTCCCTGATGCGGCAAAATATTTTGGTACGGTACTACTCGTACCGGCTTCAATAGCATTAATATTACTAACAATTAGAGGTAGCTTTTACGCATTTGAAAATTATGGACCTGATTCAAAACTTATTTGGTTAGCAATGTACGGCCTGTCAGGATTGTTTATTCCAGCAGCGCTTGCTACA…
Cell division protein FtsL CDS	1566622	-3.62763	5.10707e-55	GTGGCAGTAGAGAAGATTTATCAACCTTATAATGGATCAGAACAACAGATTCCCGAATCACAACCGAGGAAACAACCTAAAACGCAACCTAAAACCAAAACCGTAAAACGCAAAGTAGTAGTTCAACTTACAAAGTTTGAGAAAATGTTATACATAGGACTTATAACAGTAATTGCTTTAATAAGTATTTATATGCTATCTTTAAAAATGGATGCGTATGATACTCGAGGGAAAATTGCAGATTTAGATACTAAAATCGAACAACAATCAAGTGAAAACAGCGCAATAGAATCTGAAATTAAAAAGAACTCTTCATATGAACGCATTTACGATAAGGCAAAAGACGAAGGAATGAGCCTTAAGAACGACAATGTAAAGGTAGTGCGTAATAATGGCGAA…
Putative integral membrane protein CDS	797529	-3.07687	1.50721e-54	ATGAAACCTATCCTAGATTTTATCGTTGATATTTTGAGTCAACCTGCTATATTAGTTGCTTTAATTGCTTTAATAGGTCTAATTATGCAGAAAAAATCAGCCACTGACATCACGTCCGGTACGATTAAAACGATACTTGGATTTTTAGTGTTAAGCGCAGGGGCGAATGTTGTAACACAATCATTAGAACCATTTGGAAAAATATTCCAACACGCTTTTGGCGTGCAAGGTGTCGTACCTAATAACGAAGCGATTATTTCAATTGCTTTAGAACAATATGGCACAACAGCAGCATTAATTATGGTGTTTGGGATGATTGTTAATATCATTATCGCACGTATTACGAATTTGAAATATATCTTTTTAACAGGTCATCATACATTTTATATGGCAGCCTTT…
Iron compound ABC uptake transporter permease protein CDS	546348	-3.30731	1.60205e-54	TTGGCACTTGCAGGATTAATTATGCAACAAATGATGCAAAATAAATTTGTAAGTCCAACAACTGCAGGAACGATGGAGTGGGCTAAGTTAGGTATTTTAATATCGCTAATACTATTTCCAGAAGCGAATATCATTATTAAATTAGTATTTGCAGTCACGCTAAGCATTGGTGGCACATTCCTGTTTGTGAAATTAGTACAATATATTCGATTTACTGATGTTATTTTTATCCCACTCTTAGGGATTATGCTCGGTGGTATTGTTTCTAGTTTTGCTACATTTATTGCTTTAAGAACGGATGCGGTGCAAAGTATCGGAAACTGGATGAATGGGAATTTTGCCATTATTACAAGCGGAAGATATGAAATATTATACTTAAGCATTCCTTTATTAGTACTT…
Putative Heme biosynthesis related protein CDS	1611740	-3.40384	1.66756e-54	ATGAATTTACCAATTTTACCTACTTTAAGTACAAGTTTTATAGTTATTAGTGCTATCTTAGTTGCAATAGGTTGGCGCAAAATTTGGAAAAGAGAAATCGAAAGTCATAAAAAAGTAATGCTAAGTGCGGCATTTTTTGCACTCGCGTTCTTTATCATTTATGCTTCGAGAACGATTTTCGTTGGTAACACTGCTTTCGGCGGTCCTGATTCAATGAAGATTTATTACACTATATTCTTAGTATTCCATATCAACTTAGCAACAATTGGCGCAATTTTAGGTGTATCACAAATTATCACGGCCTTTAAAGAGAAATTTAAAGTGCATAGATTTGTCGGTCCAATTGCATCAATTGTATGGTTCTTCACTGCAATCACTGGTTTAGCAGTATACGCATTA…
PTS system, beta-glucoside-specific IIB component (EC 2.7.1.69) / PTS system, beta-glucoside-specific IIC component (EC 2.7.1.69) / PTS system, beta-glucoside-specific IIA component (EC 2.7.1.69) CDS	315053	-3.52452	1.03754e-53	GTGGCAGACAAAAATAAAATACTCGCACAAAGTATATTAGAGGCAGTTGGAGGCGAAGCAAACCTTGTCAATAGCACGCACTGTGCAACCAGATTACGATTAGTATTAAAAAGATCTATTCCAAATGCTAAGAAAAAAGTATCGGAAATAGATGGTGTCGTGACTGTTGTGGAAAATAATGGTCAATTTCAAGTTGTCATAGGAAATAACGTCGGTGAAGTATTTAAATTTTTTGAAGCTTTAACAAGTGAACAACCATCCGATGATAATGAACAATCTGAAAATAAAGGGTCAATACTTAACCGTGTCATCGCGACGATGTCTGCAGTGTTCGCACCATTTATTTACATTTTAGCTGCTGCTGGTATATTACAAGGTTTATTAATAATCATAAAACTG…
6-phospho-beta-glucosidase (EC 3.2.1.86) CDS	313587	-2.71057	1.23559e-52	ATGACTAAATTACCAAAAGACTTTTTATGGGGTGGCGCTCTGGCTGCCAATCAATTTGAAGGTGGTTACGATAAAGACGGAAAAGGCTTAAGTGTTATTGATGTAATGACTAATGGAGAACACGGCAAGCCTCGTGAAATCACGCAAGATGTAGACCCAAATAAATATTATCCAAATCATGTAGGTATAGATTTCTATAATCGTTATAAAGAAGACATCGCATTATTTAATGAAATGGGATTAAATTGTTTACGTACGTCAATCGCTTGGTCTCGTATCTTCCCTAATGGAGATGAAACAGAACCTAATGAAGCAGGACTACAATTTTACGATAATATTTTTGATGAATTGTTAAAATATGGTATTGAGCCAGTGATTACTTTGTCTCATTTTGAAATG…
FIG01108216: hypothetical protein CDS	337307	-3.54256	2.67206e-52	ATGAAGACATTTTTTAAAGTTATGGGTGTATTAATTGTAGCGCTTATAATTTCAATTGTATTTTTCTTTGCCATGAGAACATACCAAGGGCATAAACATTTAGAATTAGTTGATCATTATATGAAAGATCAAAATTTGACAGAGAAAATTAAATCTGAAGAAACGCTGTACAGTGCTAAAAAAGGTTTGTTTTATAAAGAAGTCAAATTTAAAGATGATCCAAAACATACTTATGTAGTTCAACCCATCAGTATGACTACAGGAATTGTAGTTCAAGGTTTTGATCCAGAGACAAATAAAGATATCAAAGGCGCTAAGCATAATGCATTTAAAAAAGATTATAAAATTAAAGACTAA
UDP-glucose 4-epimerase (EC 5.1.3.2) CDS	462592	-3.18842	3.4836e-51	ATGTCTGTTTTAGTTTTAGGTGGCGCTGGTTATATAGGAAGTCATGCGGTAGATCAATTAATTGCAAGAGGATACAACGTTATTGTAGTAGATAATCTAGGTACAGGACATAGAGCAGCTGTGCATAGCGAAGCTACATTTTATGAAGGAGATATTCGAGACAAAGCCTTTTTAGATGATGTCTTTAATAAAGAAAGCATCGAAGGTGTGTTCCATTTTTGCGCCTATTCTTTAGTTGGTGAATCTGTAGAAAAACCGTTAGCCTATTTCAATAATAATGTGCATGGATTACAAGTGTTATTAGAAGTTATGTATGGCCATCAAGTAGAACATATTATTTTTTCTTCGACAGCTGCAGTTTATGGTGAGCCAGATTCAGTACCTATTACTGAGGAAGAT…
Molybdenum ABC transporter, periplasmic molybdenum-binding protein ModA (TC 3.A.1.8.1) CDS	465205	-3.41155	1.18335e-50	GTGAAAATAAAATATTTAATCGTAATGTTTATGACGCTATGTCTAGTATTAGCAGGGTGTTCAAATGGAAATAGTGAGCGCAAAAATGATAGCAATTCTGAGAAGAATGATAAAAAACAAGAATTACATATCTCAGCAGCAGCGAGTCTGACTGATACAACTAAAGAATTGAAGCGAGCATTTGAAGCAAATCATAAAGATGCAAATGTTACATTTAACTATGGTGGGTCTGGTTCATTAAGACAACAGATTGAAAAAGGTGCACCTGTAGATGTGTTTATGTCAGCAAACAAGAAAGACGTTGATGCATTACAAGATAAAGCACAAAATACATATGAATATGCTAAAAATAAACTCGTACTTATTGGCGCGAAGGATAGTAATTATAAATCAGTAGAA…
Xanthine phosphoribosyltransferase (EC 2.4.2.22) CDS	2697590	-3.02815	1.57926e-50	GTGGATTTGTTGAAACAGAAAGTAGAAGCAGATGGTGTCGTTATTGATGAGAAGATTTTGAAAGTGGACGGATTTTTAAATCATCAAATCGATGCAAGGTTAATGTACGATGTAGGACAAACGTTTTATGAGCAGTTTAAGGACGAAGGTATTACTAAAATATTAACAATAGAGGCTTCAGGTATTGCACCAGCTATCATGGCTGCAATGCACTTTGATGTACCGTGTCTATTTGCGAAAAAAGCAATGCCGAGTACGTTAAAGAAAGATGTATATCAAGCAGATATCCATTCATTCACAAAAAACACGACAAGTACGGTCATTGTTTCAAATGAATTTTTAGGTGAGCATGATCGCGTATTAATCATAGATGACTTTTTAGCGAACGGCGATGCATCA…
Uncharacterized transporter, similarity to citrate transporter CDS	631693	-2.8854	2.2641e-50	ATGAATTTAGCTTTATTAGGTTTCATTATGATTATCGTTTTCTTGATATTAATCATGTCACGTAAAATGTCAGCATTAACAGCATTGATTGTTGTACCAACTGTTTTTGCTTTGATTGGTGGGTTCTACTCTGGTCTTGGCGAATATATGCTCAAAGGCATTGAAACAGTTGCACCAACAGGTATTATGCTCACGTTTGCCATTTTATATTTTGGAGTTATGATCGATGCTGGGTTATTCGAACCTGTCATTAATCGAATTATTAAAGTAGTTAAAGGGGATCCAGTTAAAATTGCAATGGGTACTGTTGTCTTAGCTTCAATGGTCGCGTTAGATGGCGATGGCACTACTACATTTATTATAACTGTAACTGCAATGATGCCATTATATAAAAAAATT…
Transcriptional regulator SarV (Staphylococcal accessory regulator V) CDS	475912	-4.17003	4.78418e-50	ATGGAAACTAAAGTATCTTATTTTATAACTTCTGAAAAAGCATTGAGTCAATTAAAGCATTGGTTGAAAACAGTTCATCATTTATCAATTGAAGAATTTGTTGTGTTGTATAAGGTTTATGAATCTAAAAAAATCAGCGGAAAGGAATTGAGAGATACACTTCATTTCGAAATGTTATGGGATACGAGCAAGATTGATGTGATTATACGAAAAATTTATAAAAAAGAACTTATGTCTAAAGTTCGTTCTGAAACAGACGAGAGACAAGTTTATTATTATTTCAATGATATTCAAACTAAAATTTTTGATGACATTATTCAAGAAATAGAAAATATTAAAGTAGCACAATAA
Osmotically activated L-carnitine/choline ABC transporter, permease protein OpuCB CDS	171960	-2.10136	2.29974e-49	ATGAAAGATTTCATAGAGCAATATGGTGGGCAACTGATATCAAAAACAGCTGAACACTTTTATATCTCAATGATCGCATTGTTAATCGCAATCGTAGTTGCTGTTCCATTAGGCATTATCTTATCCAAAATGAAAAGAACTTCAAATATCGTACTCACAATTGCTGGTGTGCTTCAAACAATACCAACGCTTGCGGTATTAGCTATCATGATACCGATATTTGGTGTGGGGAAATTACCTGCAATTGTAGCATTATTTATCTATGTACTTTTACCAATATTGAATAATACTGTATTAGGCGTCAAAAATATAGACAATAATATTAAAGAAGCTGGTACAAGTATGGGAATGACGAAGTTACAACTTATGAAGGATATTGAGTTACCGTTAGCTTTACCA…
Ribulokinase (EC 2.7.1.16) CDS	2581625	-3.5212	3.35383e-48	ATGGCTTACAGTATAGGGATAGATTTTGGAACAGGTTCAGGTAGAGCCTTTCTTATAAATACAGAGAATGGTGAAATTGTAGAACAATTTATTAAAACGTATACGCATGGCACGATAGAAGGAACACTTGGTGGTCAAAAACTACCTCAAAGTTACGCATTACAAAATGCGAATGATTATTGGGAAGTCATTGAAGAAGGCATTCCAGCTATTTTAGCAAAAGCACAAATTGCTGCAAATGAAATTGTCGGAATCGGTATCGATTTTACATCGTCTACAGTGATTTTTGTGGATGAACATATGGAACCCATTCATAATAAGCAAGGGTTTAAAGATAATCCACACGCTTACGTCAAATTATGGAAGCATCATGGTGCGCAAGACGAGGCAGATGTATTA…
Tributyrin esterase CDS	169530	-2.30112	9.39844e-48	TTGGCAATTTTATCAATTAATTATAATTCTAAAACAATAGGTATGCATCATCATTTTATGGTGATTTTACCGGAAGATGAAAGTTATTTTAATAAAGCAGCACAACCGAAACCACTGAAAACTTTATTATTACTACATGGTCTCTCAAGTGATGAAACTTCTTATATGCGTTACACAAGTATCGAACGTTATGCTAATACGCATCAATTAGCTGTCATTATGCCCAATGCGGACCATAGTGGATACAGTAACATGGTTTATGGCCATAACTATTTTGATTATGTATTAGAAGTGTTAGATTATGCGCATCAAATTTTACCATTATCTGATAAAAGAGAAGATAATTTTATTGCTGGTCACTCTATGGGTGGCTATGGCACCATTAAATATGCTTTATCA…
Iron compound ABC uptake transporter substrate-binding protein CDS	548982	-3.03718	6.89229e-47	ATGAAAAAATTATCTTTATTATTAGTTGTAGGTTTAATGTTTTTATTAGTAGCATGTAGTAATGGTGGATCAGAGGATAAAAAATCATCTGATGCTAAATCAGAAAGCGAAGATTCAAATAAAACTGTAAAAATTGAAAATAATTATCAGGCTAGTGGAGAAAAACGTGATGGCAGTGATGCTAAAGAAGTTAAAGAAACTGTAGAAGTACCAACAAATCCTGAAAAAGCAGTTGTTTTTGATTATGGTACATTAGATACATTGAAAGAATTAGGACTTGAAGATAAAGTTAAAGCACTTCCTAAAGGTGAAGGTGCTAAGTCACTACCTGATTTCTTAAGCGATTTTAAAGATGAAAAATACCTGAACACAGGAAGCCTAAAAGAAGTTAATTTCGAT…
Pro-zeta-carotene desaturase, prolycopene producing (EC 1.-.-.-) CDS	956093	-2.75425	1.69995e-46	ATGACAGAAAAGAAATTTCCGAAGGATGCAATGCGCGTACTGAAAGAAACAAGCCGTACGTTTTATATTCCGATTACCTTTTTAGAAAAAGAATTAAAACATTCAGTAGCATCTGCATATTTAATACTACGAGCAATTGATGAAATTGAGGATCATGAAGAAGTAGATAATGATTTAAAATATACAATTTTAATGCAAGTGAGTGAATTGTTTAAAGAAACTTTTGATGAAGAAAAATATCTAGAGATTCTTGGCCCTGTGAAAGATATTATGCCTGAAGTTACACTCCGTTTAAGTGAGTGGATAGACGCATGTCCCGACAGAACTTTGCCAATCGTCTTAGATTGTTCGAGCGAGATGGCATTCGGTATGGCTAAATGGGCGAAAGCAAACTGGGAT…
Methionine ABC transporter ATP-binding protein CDS	639383	-2.4703	1.69995e-46	ATGATTGAATTAAATCAAATAGTCAAAAGGTACAAAACAAAAAAACACGACGTACTAGCTGTAGATCATGTTGATTTAAGCATTCAATCAGGCTCAATCTTTGGAGTGGTTGGTTTTTCAGGAGCGGGAAAAAGTACTTTAGTAAGACTCTTGAACAATCTCGAGCAACCTACTTCAGGTGACGTAATTATTGATGGAGATAAGATTGGTGATTTATCTAAATCAGATTTAAGAAAAAAACGTCAAAAAGTGAGCATGATTTTTCAACATTTTAATTTACTGTGGTCACGAAATGTATTAAATAATATTACATTCCCGCTAGAAATTGCTGGTGTTTCGCGTCGTGAAGCGAAGCAACGTGCTTTAGAATTAGTGGAATTGGTAGGACTAAAAGGAAGA…
Hypothetical protein SAV2173 CDS	528054	-4.35749	2.48964e-45	ATGGCAATGACAGTTAAAAAAGATAACAATGAAGTAAGAATTCAATGGAGAGTTGCAGATATTAAGATTCCAACAAGTGATATTAAGAACATTTCACAAGATCAAAATATCCATGAAATTCCAAAATTAGATAGAAATAAAGTTTCGAGAATTGGTTCTACTTTCGGAAAAACGAACCGTGTTATCATCGACACTAATGACCATGAATACATTATTTATACGCAAAATGATCAAAAAGTATATAATGAAGTAACAAAATAG
FIG01107945: hypothetical protein CDS	1033652	-2.65483	9.62267e-45	GTGATTCCTTCGAGTAGTATACATACAATATTTTCAGTCAACTTTGTTGAACAAGGAAATTGGATTGATAATGTTGCAAGCGTTATCGTCAGTCCGTTTGGAGCTTTAATTTTAACTTGTATTATCTTCCTAGGATTTTTATATCAATTATACTCTAATAAGATAAATATTGTGGGTATCGTTGCCACATTAGCTTTATTGATACTCTTTTTAGGGTTTTTTGTAAAAGGCGATGTCAACTTGTACTCAATCATCTTATTTGGAATCGGTGTCATATTGGTAATAATAGAACTTTTTGTTGTTGGTGCGATTATCGGTATTATCGGTATGGGGCTAATAACTTTTAGTATTATTACTTTAGGTGACAATTTAATTTATATGATTGCTAGTGTAGTTGTA…
Allophanate hydrolase 2 subunit 2 (EC 3.5.1.54) CDS	1007360	-2.76522	3.1389e-44	ATGTCTATAAAAATTTTGAATCCTGGACTATTTAGCACAATACAAGATCAAGGTAGAATTGGTTATCAAAACCAAGGATTTTCAAATGCAGGCGTGTTAGATCAATATGCATATAGATTAGGTCAAACACTTATTGGAAATGAGGGGCCTGCAATTGAATGCACAATCATTGGGCCAACACTTCAATTTTTAGAAGATAATTCTTTTATTATCACTGGTGCACAATTTAATGCCAAGATAAATGATAAAGTGATTGATGTTCAAACAGTAACTTCAGTAAAAAAAGGCGATATATTGGAACTAGGTGCCGTAGTTAATGGTGCGAGAGGTTATATTTTGTTAGGTAAACCCCTGGAGGTTCCAATTGTAGCTGGTAGTTATGCTACTCATACACGTAGT…
Nitric oxide synthase oxygenase (EC 1.-.-.-) CDS	2366234	-3.29866	5.26352e-42	ATGTTAAATGAAGCTAAATCATTTATTAAAACAATGCATAAAGAATTAAGTTACGATGAACATGCTACATTAGATAGAATTAAAGAAATTGAAATTGCTATTCAAACAAATGGCACGTATGAACATACAGTTGAAGAACTTACTTATGGTGCTAAATTGGCTTGGAGGAATTCGAATCGTTGTATTGGTCGATTTTTCTGGAATTCATTAACTGTAGCAGACGCAAGAGATATTCAAACTGAAGATGAATTTATAGCTACAATTGAAAATCACATAACAACTGCAACAAATAATGGGAAAATCAAGCCTTATATCACTATCTTTTCACAGCATCAACCACCCCAAATTTATAATAATCAACTCATCAGATATGCCGGTTATTCAGATCACGGTGACCCT…
ABC transporter protein CDS	2095202	-3.42775	8.33165e-42	ATGCTTGAAATAGATAATCTTTATAAACGCTTTAAAGATTCTGAATTTAATGTGCTTGATGGTGTTTCTTTAACGATTAATAAAGGCGATATTATTGGATTAATCGGTAAAAATGGCGCTGGTAAGACTACATTAATGAAAATTATTGCTAAGTCTAAAAAACCAACTTCAGGATCTATCACTTTAAATGGTATAGATATTTTTAAAAATAATAACGTTATGAAAAACGTAGGCATTATGATTGATACAGTTTATTTCAAACACTTTTCCGCTAAAAAAAATTTGATTTACTACTTAAAAGTAAATAATAAGGAAAAATATCTTGATAATATCGATAATGTTCTAGAACTTGTTGGACTTGCACATACTAAAAATAAAAAAGTGAAAGACTTTTCCTTT…
FIG01107910: hypothetical protein CDS	358121	-2.54314	2.66676e-40	ATGTTCAAACAAATTATGGCAGCAATAGTCGCATGTATCATTGCAGTGGGCTTTTCTAAAAGTGCAGATGCACATGTAACGTTAAATCCGGATACAAGTGAACCGGGCTCATATGAAAAGTATGATGTTAGAATTCCAGTAGAAAAAGATGCAAATACGACTAAAATTGAATTAAAAGTACCGGAAGAACTAACAGTAGTTGGTGTAGAGCCTAATGATCAATTTGATCATAAATTAACTAAAGATGATGAAGGTAATATTACAAAAATTACTTGGACGGCAACAGATAAAGGCATTGGTCCAAATGAATTCATCGATTTACCAATCCAAGTGGCTAACCCTGAAAAAGAAGGAGAATTCAAATGGGAGGCTTACCAAACCTACGATGATGGTGATACT…
Phosphoenolpyruvate carboxykinase [ATP] (EC 4.1.1.49) CDS	135792	-2.80349	1.05133e-39	ATGGCGGTAGATACATACACATACACAAGCAAGATTGAAAGTATATTAGAGAAACCATCATCATTATTTCAACTATCTACAACACAGTTGTATAACAAAATTTTAAATAATGATGAAGGTGCATTGACTGAACTTGGAGCAATTAACGCTAAAACAGGTAAATACACAGGTCGTTCTCCAAAAGATAAGTTTATTGTAAATGAACCATCTTATAGAGATGACATCGATTGGGGAAACATAAATCAACCTATCGAAGAAGAAACGTTCTTAAATTTGTATGATAAAGTTTTAGCCCATTTAAACAAAAAAGATGAACTTTATGTATTTAATGGTTATGCAGGTAGTGATGAAGATTCACAATTAAAACTCACTGTCATTAATGAATTAGCTTGGCATAAT…
CidA-associated membrane protein CidB CDS	2642013	-2.11814	1.29786e-39	ATGACACTTTTAAATGGTTTGATAATGATTGTCTTAACAATTGTTATGTATGTTGGAGCTAAAAAATTACAGCAAAAATTTAAAAACCCTTTTTTAAATCCAGCACTCATATCTTCTATTGGTATTATTGCTATCTTGCTTCTATTTAATGTAGATTATCAAGGTTATATGGTTGGCGGTCAATGGATTAACTATCTATTAAACTGTACAGTGGTTTGTTTAGCTTTTCCGTTATATCAGAACCGTCATAAAATATTAAAACATGCCAATATCATATTCAGTAGTGTCTTCTCAGCAGTGATATTAAACTTTGTATTTATATTCTGCTTGTTGAAAATATTAGGTTATTCAAGAGAAGTTATTATGACGATGTTACCACGCTCCATGACTGCCGCAGTT…
rRNA small subunit methyltransferase H CDS	1567047	-2.90037	1.43737e-39	TTGTTTCATCATGTCAGCGTTATGCTTAAAGAAACCATTGATTATTTAAATATTAAAGAAGATGGTGTCTATGTCGACTGTACATTAGGTGGCGCAGGGCATGCCCTCTATTTATTAAATCAATTGGGTGACGAAGGTAGGCTTATAGCAATCGACCAAGATACAACAGCGATTGAAAATGCTAAAGAAGTTTTGAAAGAACACTTACATAAAGTGACCTTTGTCCATAGCAACTTTAGAGAATTAACTGAAATTTTAAATGATTTGAATATTGAAAAAGTAGACGGCATCTACTACGACTTAGGTGTGTCCAGTCCGCAATTGGATGTACCTGAACGTGGGTTTAGTTATCATAACGATGCCAAATTAGACATGCGAATGGATCAAACACAATCGTTA…
Transcriptional regulator SarZ (Staphylococcal accessory regulator Z) CDS	336409	-3.18485	7.07654e-39	ATGGAGGAAAAGGACAGCTACCTGGAACAGCAACTATGCTTTCTATTTTATGTTTCTTCTAAAGAAATAATTAAGAAGTATACTTCTCATTTAAAAGAGTATGATTTAACATATACAGGTTATATCGTTTTACTCGCAATTAAGGTGGACGAAAAAATTAATATTAAGACGCTTGGTGAGCGTGTCTTTTTAGATTCTGGAACACTTACACCTTTGTTAAAAAAACTTGAGAAAAAAGGTTACGTAACAAGAACTCGTGAGATTGATGACGAACGTAATTTACAAATTGCACTTACTGATAAAGGGACAAACGTGCAAGAACCACTTTCAAAAGTTTCAAAAAAAGTTTTTAGTGAATTCGACATGGACATAGATGAAGCTATAGATTTAAAAGATACA…
Major myo-inositol transporter IolT CDS	361283	-1.81431	2.91056e-38	ATGAAAATAAATAAGAAACTCATCTTTTTCCTTGGTGCCTTAGGTGGTTTACTCTACGGTTATGACACGGGAGTCATATCTGGTGCCTTATTATTTATAAACGAGGATATTCCTTTAAATAGTTTTACAGAAGGTTTAGTTGTTTCATCTATGCTTATTGGGGCAATTGTTGGTTCGGGAGCTAGTGGCCCAATGTCCGATAGACTTGGACGTAGACGCGTTGTGTTTATCATAGCGATCATTTATATTGTCGGGGCATTAATTCTAGCATTAGCTCCATCAATGCCAATCTTAGTACTCGGTCGTTTAGTTATCGGGTTAGCCGTTGGTGGTTCTACCGCAATCGTTCCAGTATACTTATCTGAAATGGCACCAACAGAACAACGTGGTTCATTAAGT…
Uncharacterized protein UPF0344 CDS	709803	-2.33991	4.3911e-38	ATGTTACACATGCATATTGCAAGTTGGGTGTTATTAATAATCTTGTTCTTTGCTGCTTATTTTAATTTTTCAGTAAAACAAGGCGCATCACCTTACTTTAAACCGATTCATATGCTCTTAAGAGTGTTTATGGTATTAGTTTTAATTTCAGGTTTTTGGACGTGGATTCAAGCATTTTCATCTGGTAACGCTGGTGGGCATATGTTACTTACATTGAAAATGATTGGTGGCGTAGCAGTAGTTGCACTTATGGAAGTGTCACTTGCAAAACGTAAAAAAGGTCAATCAAGTCATAGTTTATTGTGGACAACGATTATTGTTATTTTAATTACTATGCTTTTAGGTATTATCTTGCCATGGGGACCAATTACGCAACTATTTGGTTTATAA
Xanthine permease CDS	2698168	-2.27311	5.04843e-38	ATGAAGACCTTTTTCTTAAGCTTACAACATTTATTGGCAATGTATGCAGGAGCCATCCTAGTTCCTATTATCGTTGGAACAAGTTTAGACTTCTCTCCAGAAGAAATTGCATTCTTAGTTACAGTAGATATTTTTATGTGTGGTGTAGCTACATTTTTACAAGTTTGGAAAGGTACTGGTACAGGATTACCTATTGTATTGGGGTGTACATTCACTGCAGTAGCACCGATGATTTTGATTGGTCAGACAAAAGGTATTGGTGACTTATATGGTTCACTATTTTTATCAGGTATCTTAGTTGTTGTTATTGCGCCATTCTTTTCGCATTTAGTGAAGTTATTCCCACCTGTTGTAACAGGTAGTGTCGTTACGATAATAGGGATTAACCTAATGCCAGTT…
Hypoxanthine/guanine permease PbuG CDS	491196	-2.36798	1.05811e-37	GTGAAAAAGTATTTCAAGTTTGATAAACATGGAACAAGCTATAAGAAAGAGATACTTGGTGGGCTAACGACTTTCTTATCTATGGCATACATTTTAGCTGTTAACCCTCAAGTACTTAGTTTAGCAGGCGTTGAAGGCGTGTCTGACGATATGAAAATGGATCAAGGTGCTATTTTCGTTGCCACAGCACTTGCAGCTTTTGTTGGCTCACTATTTATGGGGCTAATTGCACGATATCCGATTGCTTTAGCACCTGGTATGGGCTTAAATGCATTCTTTGCATTTACTGTTGTATTAACTATGGGCATTCCTTGGGAAGTCGGTTTAACTGGAGTACTATTTTCTGGTTTAGTATTTGCAGTCCTCACAATGACGGGGCTACGGGAAATAATCATAAAC…
Molybdenum transport ATP-binding protein ModC (TC 3.A.1.8.1) CDS	466672	-2.89523	1.42203e-37	TTGGCATTACATTTAGAGCATGCGCTCAAAAACACACAATTACATATGAGTCTCCAAGATACTAAACCTAAAATTTATGCAGTTAAAGGCCCATCAGGCATTGGTAAAACAACAATTTTAAATATTATAGCAGGATTGAAAAGGGCAGATAAGGCACATATAGAAGTAAATGAACGTATTTTAACTGATACGCATAACAATATAGATGTGAAAATTCAACAGCGTAATATTGGCTACTTATTCCAAGATTATCAATTGTTTCCTAATATGGATGTGTATCAGAATATAACTTTTATGGCACAACCTTCCGAACATATAGAGACCTTAATGCATCAATTAAACATTGCGCATTTAAAATCACAGTTTCCAATGAGACTATCTGGAGGAGAATCCCAACGT…
Oligopeptide transport system permease protein OppB (TC 3.A.1.5.1) CDS	722430	-2.02827	1.84014e-37	ATGCTTAAGTATGTTTTAAAGCGTTTGGGATATATGATTTTATCATTATTCATAATCATTACGATTACATTTTTCTTAATGAAGCTTATGCCAGGTTCACCATTTAATGATGAAAAATTAAATGAAGAGCAGAAGCAAATTTTAAATGAAAAGTATGGTTTGAATGAACCTGTTCCAGTACAGTATGCAAGTTATTTAAAGAATGTCGTTACAGGGGATTTTGGTAACTCATTCCAATATGATAACCAACCTGTGTGGGACTTAATACAACCAAGATTATTACCATCGCTTGAAATGGGACTGACAGCTATGGTTATTGGTGTGATATTAGGGTTGATTTTAGGGGTTATAGCAGCAGTACGGCAAAACAGTTGGGTCGATTATACAGCCACCGTCATT…
Ferrichrome transport ATP-binding protein FhuC (TC 3.A.1.14.3) CDS	1971755	-2.04356	2.14834e-37	ATGAGTCGCTTAGAAGGAGAACAAGTTACTATTGGTTATGGGGAGAATGTAATTGTTGAAAACTTAGATGTCCATATACCTGACGGTAAAATCACATCAATTATAGGGCCGAATGGTTGTGGCAAATCCACATTATTGAAAGCGTTATCGAGATTATTACCTATTAAAAGTGGCGAAATCAAATTAGATGGTGGGAACTTACACGCACAAGCAACCAAAGATATTGCCAAAAAAATTGCGATTTTACCACAATCTCCTGAAGTTGCGGATGGCCTTACAGTGGGAGAATTAGTATCCTATGGACGTTTCCCTCATCAAAAAGGATTTGGACGTCTTTCAGCAGAAGATAAAAAAGAAATCGATTGGGCGTTGTCAGTTACAGGTACATATGAATTTAGG…
Phospho-N-acetylmuramoyl-pentapeptide- transferase (EC 2.7.8.13) CDS	1563229	-2.48515	3.43428e-37	ATGGTTTATTTACTCGCAATTATTGCACTTTTAATCACTTTTATATTAGTCCCAGTATTGATACCAACGTTAAAAAGAATGAAATTTGGGCAAAGTATCAGGGAAGAGGGCCCACAAAGTCATATGAAAAAGACAGGCACACCTACAATGGGTGGACTTACTTTCCTGATTAGTATCATTGTAACTTCGATACTTGCAATTATTTTTATGGAAAATCCTAACCCAATAATTTTACTATTATTTGTAACAATAGGGTTTGGCTTAATCGGTTTCATAGATGATTACATCATTGTTGTGAAAAAGAACAATGAAGGATTAACAAGTAAACAAAAATTCTTAGCACAGATTGCGATAGCAGTCATCTTCTTCATTTTGAGCCAAGCGTTTAATTTAACTGAT…
hypothetical protein CDS	2655996	-2.18373	3.74115e-37	ATGAAAACAACCAAAGGCACTTACGAGTCTGAAATCAGCAAAGCAATTACACAATGGGAAAAAGACTTCCTTGGCCGTGGCTCTCTTTCTGTAAAAACAGATATATTGCGCGATATGATTATTGTGAGTTTACAAGGTGTATTAACACAAGCAGAGTATAAAGTTTGTGAAACGAACGAAGGACTAGTAACAATTAAAAGAACACGCTCAAAACTCGTGGAATCAGGTATTGAAGCACTCGATGACATTGTATTATCCATTACTGGTGAAGAAGTCAAAGGCTTTCATACTGATTTAAGTTCTCGTACAGGTGAACGTGTGATGATTTTTAAACTTCATAATGACCTTGAAAAACAAATTGCTGAATAG
Phosphoribosylamine--glycine ligase (EC 6.3.4.13) CDS	1655088	-2.06299	5.75701e-37	ATGAAAGTACTCGTAATTGGTGCAGGTGGCAGAGAGCACGTTATAGCGCACAAATTGAAGCAATCACCACTTGTTAATGAAATATTTGCAATCCCAGGTAATGACGCAATGTCGAATGTTGCACAGGTACATAGTGAAATAGCAGAAACAGAACATGAACAAATTGTAGCATTTGCACAACAACATGATATTACATGGGCAATCATTGGCCCTGAGCAACCTTTAACAGATGGATTAGCTGACAAATTAGAAACTGCACAAATAAAAGTATTTGGACCTAATCGAGCAGCTGCACAAATCGAAGGTTCAAAATTATTTGCTAAAGAATTAATGAAAAAATATGGTATTCCAACTGCTGAATATACAGAAATTACAAATAAGCAAGATGCATTAGCTTAT…
Nucleoside diphosphate kinase (EC 2.7.4.6) CDS	1128549	-2.75463	6.70124e-37	ATGGAAAGAACATTTCTAATGATTAAACCAGACGCGGTACAACGCAATTTGGTAGGAGAAATCATTTCTCGTATTGAACGAAAAGGACTAAAACTTGTAGGCGGTAAATTTATGACTGTACCACAGTCACTTGCAGAAGAACATTATGCAGAACACACAGATAAACCGTTCTATAACAAATTGATTGACTTCATCACTTCTGCACCAGTATTCGCTATGGTAGTTGAAGGTGAAGATGCCGTAAATATTTCGCGTCATATTATAGGTAAAACTAATCCGTCTGAAGCTACACCAGGCACAATTAGAGGAGACTTAGGTTTAACTGTAGGTAGAAACATTATTCATGGTTCAGACTCAGTAGACTCAGCTAAAAAAGAAATTAATCTCTGGTTTAAAGCT…
Iron compound ABC uptake transporter ATP-binding protein CDS	548076	-2.22944	4.59134e-36	TTGATACGTGTACAAGGGCTTAATAAAAATATTCAAGATAAAGAAATTTTAAAAGATATTAATGTTGATATAAATAAAGGACGTCTAACTTCTATGATTGGACCAAATGGCGCTGGAAAAAGTACATTGTTAGCCGCAATTACACGTCTAATGGACTTTGAAGATGGTTCTATAGAAATCGAAGGTAAATCAATTAGTGATTATAAAAGTAATGAATTAGCTAAAAAATTATCGATTCTCAAACAATCTAATCATACCGAGCTCAATATTACGGTAGAGCAATTAGTCAATTTCGGACGATTTCCATATTCTAAAGGTCATCTCAAACAAGAAGATAAAGAACAAGTTGAATATGCGTTGGAATTGTTGCATCTTAAAGAGATCAGAAATCGCTATATA…
Pyruvate oxidase, CidC / Pyruvate oxidase [ubiquinone, cytochrome] (EC 1.2.2.2) CDS	2642792	-1.60477	1.74701e-35	ATGGCAAAAATAAAAGCAAATGAAGCATTAGTAAAAGCGTTGCAAGCATGGGATATTGATCATTTATATGGTATTCCAGGAGATTCTATAGATGCAGTCGTAGATAGTTTAAGAACAGTTAGAAATAATATTAAATTTGTTAATGTTAGACACGAAGAAGTAGCAAGTCTAACTGCTTCAAGTTATACAAAATTGACTGGTAAAATTGGGGTAGCATTGAGTATTGGTGGTCCTGGTGTAATTCACTTACTTAATGGTATGTATGATGCAAAAATGGACAATGTACCTCAACTTATTTTAGCTGGTCAAACAGATAGCACGGCTTTAGGTACGAAAGCATTCCAAGAAACAGATATTAGCAAATTAGTTGATGACGTGTCAGTTTATAACCGTCAAATA…
Osmotically activated L-carnitine/choline ABC transporter, permease protein OpuCD CDS	170311	-2.01463	3.1641e-35	ATGGAAGGTAATTTATTACAGCAATTAGTCGAATATTATTCAGTCAACTTTGGCTACCTATGGGATTTATTTATTAAGCATTTATTAATGTCAGTATATGGTGTTTTGTTTGCAGCAATTGTAGGTATACCATTGGGCATTATCATCGCTAGATATAAAAAATTATCATGGACGATTATTACAATTGCCAATATTATACAAACTGTACCAGTTATTGCGATGTTAGCAATTTTAATGTTAGTGATGGGCTTAGGTCCAAACACAGTTGTTTTAACAGTGTTCTTATATGCATTGTTACCTATAATTAAAAATACTTTTACAGGTATTATTGGTGTTGATGAAAACATTAAAGATGCTGGTAAAGGTATGGGTATGACACGGAACCAAGTGTTACGTTTG…
FIG009439: Cytosolic protein containing multiple CBS domains CDS	903649	-2.53994	5.35083e-35	ATGACAAAGCATGAGCAAATTTTATCATATATAGAATCTCTAGCAGTAGGACAAAAAATTTCTGTTAGAAAAGTGGCGAAAGATTTAAGTGTATCTGAAGGTACAGCTTACCGAGCGATTAAAGATGCTGGTCAAATTGGCTTGGTAGCAACAATTGACCGCGTAGGTACTGTTCGTATAGAGAAGAAAACACGTGAGCAAATTGAACAACTTACATTTGGTGAAATTGTAAAGATTATAGACGGTCAAGTGTTAGGCGGCAGAAACGGTTTAATTAAAACACTAACTAAGTTTGCCATAGGTGCGATGGAGATTGACGATGTAGTAAAATATTTAAGTACGCATACATTATTGATTGTAGGTAATCGTAAAGATGTACAATTAGCAGCTTTAAAAAGA…
Peptide methionine sulfoxide reductase regulator MsrR CDS	1247609	-1.96023	8.43663e-35	ATGAATAAGGACAAAAAAAGAAGTACATCAGATGAGAACGAAGAAACAACACAGGCCCCTTTACGAAGGGTGAAAAAGAAGCGGATTAGAAAGCTTCCTTTCATTATTTTAATTATCATTATCCTATTGGCGATAGTGGTTGGTTATGCGATTCATGGTTATAATTCAGGTATTGATTATGCTAAAGACCATGGTAAGACACTGAAAGAGCATAAATTTAATGGCGCTCAAAAAAATGACGGTAAGATTACAGTCATGGTATTAGGTGCAGATAAGGAGCAAGGTGGTATTTCTAGAACAGACTCTATTATGATTGCTCAATATGATTTTGTGCATAAAAAGCTGAAAATGATGTCTGTCATGCGTGATATCTATGCTGATATTCCTGGAAATGGACAG…
periplasmic binding protein CDS	1813854	-3.72394	1.10665e-34	ATGAAGAAAAAATATAGTGTCCTAGCTGGGATTGTATTATCAGCTACATTACTTACAGCATGTAATTCAAATACGACAGCTACGAATTCAGAAGATAAAGAAGTAACGAAAGAAGAAAAAATAGTGAAAGATCAAACAAATCGAGAAGTGAAAATTAAAAAAGATCCAGACAGTATTGTAGTAGGAGGCATCTTGCCATATTTTTCTACTTGGTTTGTAGGGACGAACTCTACGAAAGAAATTAAAGGAATACATCCTAACGCGTATAACGCTGCAGAAAATTCTATACTTTCTAAAATATCACCTGATATAAAAAAAGCGTCTACAGAGTTTGTGAAAAATGGCGATGTGAATATAGAAGAACTATCTAAAATAAACCCAGATGTCTACTTTGAAAAT…
Hypothetical protein SAV2322 CDS	418654	-3.43322	1.18558e-34	ATGTTTTTAGATAGAACAGAAACTTTTGTGTTAAATATAGGTGGACTTAACAAACGTGCCACACGTAAAAATTTAACTAAATTATGTAAGCAAATTAATTTTTGCAACTCATTCAAGTTTTCAATTTTCAAAGAAAATAACTTGTATGCATTAAAGGTCAACTTACCAAAATACCAGTTACCATATATTATTAGTTTTCTGAGCTTCCATAATTATTTAATTTATCAAATTATAGAAAGTAATCATTCTGAAAAACTATTAGATCTTGATCATTTATTGTTATCTTCTAAACGTTTTGAACTAACTATCGATGGACTTTACGACGCTTTTGTTAAAGACAAAGTCATTGATATTTTGAACTTAATCAATCAAACGGAGCATATTACATATACCTTCAAT…
Enoyl-[acyl-carrier-protein] reductase [NADH] (EC 1.3.1.9) CDS	743622	-1.58096	3.44287e-34	ATGTTTAATTTAGAAAATAAGACGTTTGTCATTATGGGTATTGCTAATAAACGTAGTATCGGATTTGGTGTAGCTAAAGTATTAGATGAATTAGGTGCAAAATTAGTATTTACATATCGTAAAGATCGAAGTAAAAAAGAGTTAGAAAAATTAGTAGAACAATTGAATCAAGAAACACATCATATGTATCAAATTGATGTTCAAAAAGATGAAGATGTTGTCGACGGTTTTGCTAAAATTGGCGAAGAAGTTGGAAACATTAATGGTGTTTATCACTCAATCGCTTTTGCAAATATGGAAGATTTACGTGGTCGTTTCATAGATACTTCTCGCGATGGATTTTTATTAGCGCAAGACATAAGTTCATACTCATTAACAATCGTGTCACGTGAAGCTAAA…
FIG009210: peptidase, M16 family CDS	1394235	-2.25305	1.73808e-33	ATGAATGAAAAATATTATAAACAAATAGACGAAAAAGTTTATGAAGCTGAGTTAAATAATGGACTCAAATTATTTGTTATTCCGAAAAAACGATTTCAAAAAACCTTCGTAACATACACAACACAATTTGGTTCATTAGATAATAAATTTAAACCACATGGCAGCGATACATATGTCACAGTACCTGATGGCGTAGCACACTTTTTAGAACATAAATTATTTGAAAATGAAGAAGAAGACTTATTTACTGCTTTTGCGGAAGACAACGCTCAAGTTAACGCCTTTACGAGCTTTGATCGAACAAGCTATCTATTCAGTGCTACTGATAATGTAGACCGCAATATCAAACGTTTATTAACGATGGTAGAAACGCCTTATTTTACTAAAGAGACAGTTGAT…
Alanine dehydrogenase (EC 1.4.1.1) CDS	898772	-2.41422	2.29234e-33	ATGATTATAGGTATTCCTAAAGAGATTAAAAACAACGAAAACAGGGTGAGTTTGTCCCCAAGTGGTGTGCATGCATTAGTTGAGCAAGGTCATAATGTTATTGTTGAAAAATCTGCTGGTTTAGGCTCTTATTTTGAAGATGTGGACTATACTGAAGCTGGTGCAAAAATTGTAAATGAACAAGCTGAAGTATGGAACGTAGATATGGTTATGAAAGTTAAAGAACCATTGGAAGAAGAATTCCAATTCTTTAAGGAAGGATTAATTCTATTTACTTATTTACATTTAGCAAATGAAGAGAAATTGACTAAAGCTTTATTAGAAAACAAAGTCATTAGTATCGCTTATGAAACAGTGCAATTGCCAGATCGTTCTTTACCATTATTAACACCAATGAGT…
Pyruvate,phosphate dikinase (EC 2.7.9.1) CDS	2466020	-3.40666	3.84082e-33	ATGACAAAATATATTTATGCATTTGACGAAGGTCAAAAATCAATGAAAGATTTACTAGGTGGCAAAGGGGCCAATTTAGCTGAAATGAAACGCTTAGGGCTACCTGTTCCAGATGGTTTCACACTTACAACTGAAGCTTGTATTGAATACTTGAAACATGGTTCTAAAGTGCCTGAAGCATTATCAGAACAATTAAATAGTCAATTGGAAGCATTTTCTCAACGTACAGAAAAATCATTTTCATCTGAGGAGCAATTATTACTTGTTTCAGTACGTAGTGGAGCAAAAATATCTATGCCCGGTATGATGGATACAATTTTAAACTTAGGGCTAAATGATGATAATGTGAAAAAATTGGCAGCGAAAACAAATGATGCTCGTTTTGCTTATGACTGTTAT…
FIG001621: Zinc protease CDS	1395521	-2.75839	1.21721e-32	ATGAAAGCGGGGCATGACAATTTGAAGATAGATAAACAGCAAAACGACTTGCATATAAAAGTAATGCCAACAACAAAATTTAAAACAACCACAATCACATTGAAATTTATGGCGCCATTAGATAGCGAAACTATGACAGCACGTTCGCTATTGAGCAAAGTACTCGTTCGTGCGACAAAACAATGGCCGACGGATAAAGCATTTAACCAACACTTATCACAATTATATGGTGCATACGTCAACAGTTTTATTTCAAAATTTAAAGACAAGCATGTAATTACAATATCTTTAGAAATCGTAAATGAACGTTATTTAAAAGACCAGACACCATTATTTGAAAAAGGTTTGAATCTGTTAAAAGAAATGATTTGGAACCCGTTAATTACAGATGGTGAATTT…
Allophanate hydrolase 2 subunit 1 (EC 3.5.1.54) CDS	1006636	-2.53077	4.47055e-32	TTGAATTATAAATTAATTAATGAACAAACGATTATGATTTATTTTGAAGAACGTATTGATCCTGATACGTTTCAAAAGGTACAACGCGTTGAACAATATATTAAAGCACAAAACAATCCAGCTATTATTGAAGTAGTTGCTTCGTATCGTGCAATTATGTTAACTATTGATATCAGTAAAAGTGATTTAACCCATATAATTAAAGCGCTTAATTTAAATCAAATGGAGATAACAAAATTTAATGATACAGCTACACCAACACAAACGATTAATATACCAGTGTTATATGGTGGAAGTTATGGACAAGATATTCAAGAGGTAGCATCACATAACAATTTAACTACTAAAGAGGTTATACGAATACATACTGAAAATGCTTATTTAATTTATATGCTAGGT…
Di-/tripeptide transporter CDS	536595	-2.66748	4.94128e-32	ATGCAAAATCAGGACAAAACCCAAGGCCAAGCCATCCAATCCATTCCACAAAAAGGATTTTTTGGACATCCTAAAGGTCTAGGGGTTTTATTTTTCGTTGAATTTTGGGAGAGGTTTAGTTATTACGGAATGCGCGCGTTACTTATCTTTTATATGTATTTCGCGATCAAAGATGGCGGCCTCGGTATGGACAAGGGTACTGCACAGTCAGTCATGGCTGTTTATGGTGCTTTAATCTATATGACTTCAGTACTTGGAGGTTGGATATCTGATAGAATCACTGGTACGCGTTCAGCCACATTTTACGGTGGCGTACTAATCATCATTGGTCATGTATTCTTAAGTTTACCATTAGATATTGTCGGTTTATTCATATCCATGTTCTTTATTATCGTGGGT…
hypothetical protein CDS	1799881	-1.60731	1.04961e-31	ATGCAGATATATTGGACTAAAATAAATAAGATTATTAATGAGACGTCTGAAATTAAAACGTATTTACTTGATCGCCCAGAGGATTTTACTTGGGAAGAGGGCTCTCACACGCACATGGGATTAAAAGGTTTTAATGAAGGCGAAAAACCAAATAAAAGCTTAGTTCGCCATATGTCGATTTCTACTGTTCCTAACGAGAATATAATTGGAATTACTACAAGAATAAGAAAACAATGTTCTGAATTTAAAAATATTTTAAATAAGTTAGAAGTTGGACAAGAAGTAGCGCTTTTTAAAACACATTCAAATATTCCACTAAAAAGAGAAAGTAAAAATGTGTATTTACTATCTTCGGGTGTTGGCTTAGCGACATATAGACCAATAGTGCTTAAATATTTA…
Cell division protein FtsW CDS	59477	-2.38375	5.21551e-31	ATGTTAAAGGCAATTAAAAAAATTAAAATGCGTATTAAACATTTAGATTTAAGTATTCTATTTATTTTTGTAATATTAAGCGCTATAGGTGTAATAATGATTTACAGTGCCAGCATGGTTTCAGCTTCAAAAGGAGCTTTAACTGGTGGCGTACCAATAGAAGCTAATTTCTTTATGAAAAGACAGTATCTTTTTTCCGTTCTGGGTTTTATCTTAATGCTATTTATTAGTATGTATTTTAATATTAATGCATTAAAAAGTATTAGCGTCCAAAAGTTTATGGTTATAGGCACGATAGCACTACTGTTACTAACACTTTTAATTGGTAAAGAAGTTAATGGTTCGAGGAATTGGATTAACCTAGGATTATTTAGTGTGCAGTCATCAGAATTCTTAAAA…
Ferrichrome-binding periplasmic protein precursor (TC 3.A.1.14.3) CDS	456751	-2.52686	6.90671e-31	ATGAAAAAATTATTGTTTCCGTTAATTGCTTTAGTGCTTATTTTAGCAGCATGTGGTAATAATTCGGACAGTGACTCAAAAGCTGAAACAAAGTCTTATAAATTAGATAGCGGGAAAAAGATAGATATACCAAAAAATCCAAAACGTATAGCAGTAGTTGCTCCTACATATGCTGGTGGAATTAAATATCTTGGTGGGAATATTGTTGCAGTAAATGAACAAGTCGATAGTAGTAGCCTCCTTAAAGATAAATTTAAAGATGTTGAAAAAGTTGGCGAGAATGATGTTGAGAAAGTAGCAAAAACGAAACCAGATCTAATCGTTGTATATTCTACTGACAAAAATATTAAAAAATATAAAAAAATTGCGCCGACAGTCGTATTTGATTATGGCAAACAT…
FIG01108101: hypothetical protein CDS	963073	-2.01495	2.92486e-30	ATGCGGTTTATTTTCAGTATTGTAAAAAACATTATAGCTGTCATAGCGATAGTAGCAATTGTACTTTTCGCATTAAAATATGCACCTTTTTTAAAAGACCAAGAATGGAACCCAGTACATGATGATAAGCCATCTATGAATAATGAAGCACCTCAACAAAATTTGACTGGTGGCAAACGGTATTCAGTAGAAGATAATGACATCCTTAATAATGTACCGTTTAGTCAAACGAAAAATGTGTTTGATTGGATTAATAAAAAAGAGTTTATGTCAGTCTCAGGTTTAGAAAGAATGGGTTATACTGATGAATACTTGGCTGGTCAACGTGGCGATGAGTTTATTATCTATGAATTTGGCTCAGATTCACTTCGTGTTTATAAGACGGAAATTGAAATGGAA…
Trk system potassium uptake protein TrkA CDS	1642064	-2.36133	5.55977e-30	ATGGACAAAGAGTATGTGGTTATCGGCTTAGGTCGATTCGGTGGCAGTATAGTAAGAGAACTTAACGCATTAGATATGGATGTTATGGCAATTGATATGAATGAAGCACGTGTAAACGAATATAGTGATATTGCGACACATGCTGTCATTGCTGACACAACAGATGAAGCTGTTATGAAAAGTTTAGGTATCAGAAATTTTGATCATGTCATCGTAGCTATAGGTGAGAATATACAATCAAGCACGTTAACAACCTTAATTTTAAAAGAGTTAGGTGTAAAAAAAGTAACAGCTAAAGCGCAAAATGATTATCACGCAAAAATTTTAAATAAAATTGGCGCGGATACGGTTGTTCACCCTGAAAGAGATATGGGAAGAAGAATTGCTCACAATGTCGCA…
hypothetical protein CDS	2149865	-3.16553	6.35418e-30	ATGCCAAGTCAAGAACAAAAGAAAGCCAAAACGATTAATATTAATTTAACGGAAAGCGAGTATGAAAAAGTTAAACAATTAGCTGAAATTAGAAATTTAAATCCCACAGCTTATACGCGATTAGTTGCCTTAGGGAATCGGATTAAACCAACGGTTGTTGAAATATCTTCGAGCCAAATGACGATGGATACGAATGAAGATGTTGAAGATTTAAAATCACAAGCTCAAGCTAATGCTAATGCTAATGCGTATTACGCCAACATGTTTAAGCGATTTGCGAGTTATATTGAAGATGATCGTTTTTATATTAATTTACATAACGTTCAAAGTGATCGAGAACTGATTCAAGCCATTCATCAAATAAAAAAAGAATAA
Cell envelope-associated transcriptional attenuator LytR-CpsA-Psr, subfamily F2 (as in PMID19099556) CDS	432917	-1.6994	7.35901e-30	GTGAATCGTTCTAAAAAAAATAAAAAAATGGGATTACCAACAAAATTAATATTGTGGTTCTTTGGTATATTAGTTTTATTAGCTTTATTAGCAGTTATTTATCTAGGATTTAAAATATTTTCTGTTGGTGGATCAATTCATAATCCTTTAGACAGAGATAAATCTTCATTAAGAGATAAAGACGTAAACTTAGATGATGGTGATCCATTTACGATTGCGCTGTTTGGTGTAGATTCTGACGCTAAAAGGGATGCAGATGGTGGTGGACAACGTAGTGATACAGTAATGGTATTATCAATTAATCCGCAGAAAAAAACGACAGAAATTGTCAGCATTCCAAGAGATACACAAGCAGAAATTGTCGGTAAAGGTACTACTGAAAAAATCAATCATGCATAT…
Cell division protein FtsK CDS	1397537	-1.55396	2.75836e-29	GTGGCACAAACAAAAAAGAGAACTACAACTAAGAGAAAACCAACAAATACAAGAAAGAAAACAACAAATAAAAAGAAAAAACAAAGCGACAGTCCTATAAGATATGTTTTTGCTATTATCGCTTTTGTATTAATTATACTAGGCGCGTTCCAACTTGGTATTATTGGAACAATGATAGATAGTTTCTTGAACTATTTATTCGGTAATAGCCGTTTCTTAACATATATATTACTAATTATAGGCACAATATTTATCACTTATTATAAAGCATTACCGAAGACAAGACGTACAGTTGGTGCTTTTCTATTACAATTCGCACTATTGTTAGTGACACAAATCTTCTTTTACTTTACTAATAATGCACAAGCTGAACGAGAACCAGTATTGTCATTTGTCTAT…
Glycyl-tRNA synthetase (EC 6.1.1.14) CDS	1040555	-2.00302	3.31839e-29	ATGACAAAAGATATGGAAACAATTGTCTCATTAGCAAAACATAGAGGTTTTGTATTCCCTGGTAGTGATATTTATGGTGGTTTATCAAATACATGGGATTACGGTCCACTAGGAGTAGAATTAAAAAATAATATTAAAAAAGCTTGGTGGCAAAAATTTATCACTCAATCACCATATAACGTTGGTATTGATGCAGCTATTTTAATGAACCCAAAAACTTGGGAAGCTTCAGGTCACTTAGGTAACTTTAACGATCCTATGATCGATAACAAAGACAGCAAGATTCGTTATCGTGCTGACAAAATTATCGAAGATCATATGGCAAATGTTAAAGGCGATGAAAACTTTGTAGCTGATGGCTTAAGTTTCGACGAAATGAAACGTATTATCGATGAAGAA…
hypothetical protein CDS	1601336	-2.47224	7.2788e-29	ATGGAAACAATGAATGCACAAATAATTATAGATAAAATAGAAAATAGTGATGCTATTTGGCTTTATGAGCATTTTAGTGATTATTTTCAAGAAGTTTCTTCTTATAAAGAATTCAAAAAATTGTTGAGTGCATATAATGGTATTAGAGGAACAAACAGGTTGTATAAACATTTACATATAAATCGCCAAGATGAGTACATTTGGTTTGACAGTAATATGGAATCAGGTGCAAGTGTCATTTTAAATAAATATCAAGAAATTATTGGAATGGCGCTAATTCCGATCAAACAATCACATTTGATTAAGTTCTCTAAATGTAGCTATACCATCCCTTTACAAGAAGATTGGCTTGTTCATACTGGTGGCTCAAATGAATTATTAAATCATCACTATCGATAT…
UDP-N-acetylmuramoylalanine--D-glutamate ligase (EC 6.3.2.9) CDS	1561878	-1.56252	7.2788e-29	TTGCTGAAATATACAGGGTTAGAAAATAAAAATGTATTAGTAATTGGTTTAGCAAAAAGTGGTTATGAAGCAGCTAAGTTGTTAAATAAGTTGGGCGCGAATGTCATAGTTAATGATGGCAAAGATTTAAGCCAAGACTCACATGCGAAAGACTTAGAAAATAGAGGGGTTAAAGTCATTGGTGGAGAACATCCGCTGTCTTTACTTGATAGCAATCCTATTATAGTTAAAAATCCTGGAATACCCTATACTGTACCTTTACTTGAAGCAGCTGTAGAAAAAGGCTTGAAAATCTTAACAGAAGTTGAATTGAGTTATTTGATATCAGAAGCACCTATTATTGGTGTCACAGGTACAAATGGTAAAACTACAGTAACGTCATTAATTGGCGATATGTTT…
Cell division protein MraZ CDS	1567998	-2.04423	1.42436e-28	ATGTTCATGGGAGAATACGAGCATCAGTTGGATACAAAAGGACGTATGATAGTGCCTTCCAAGTTTCGCTATGACTTAAATGAACGTTTTATAATCACTCGAGGCCTCGACAAATGTTTGTTTGGCTATACTTTGGAAGAATGGCAAATTATCGAAGAGAAGATGAAGACATTACCAATGACTAAAAAGGACGCACGTAAATTTATGCGTATGTTCTTCTCGGGAGCCGTAGAAGTAGAGCTGGATAAACAAGGGCGTATTAACATTCCGCAAAACTTGCGACAATACGCTAACTTAAGCAAAGAATGTACAGTAATAGGTGTCTCAAATCGTATTGAAATTTGGGATAGAGGAACTTGGAACAGTTTCTATGAAGAATCTGAAGATAGTTTCGAAGAT…
nucleoside transport protein CDS	1968688	-1.95387	4.76361e-28	ATGTTTTTAGTGATCAACATAATTGGATTACTTGTTTTCTTAGGACTTGCTGTACTATTTTCTAGAAACAAAAAAAATATCCAATGGAAGTCGATTGGGATATTAGTCGTTTTAAACTTATTCTTAGCTTGGTTCTTTATGTCTTTTACTTGGGGAAAAACAGCAGTACAAGGTTTAGCAAACGGAATTTCTTGGGTAATTGATTCTGCGCACGCAGGGACTGGCTTCGCTTTTGCGAGTTGGGTAGAACCTGGAGCAATGGATATGGCAGTAAGTGCGTTATTTCCTATATTATTAGTTGTTCCTTTATTTGATATTTTGATGTATTTCAATATATTACCAAAAGTGATTGGTGCAATTGGCTGGGTCTTAGCTAAAATTACGCGCCAACCTAAATTC…
sodium-dependent transporter (huNaDC-1), putative CDS	2368235	-2.17999	7.39217e-28	TTGAACAAAGGGGATATGAGAAGGTCACATTATTTAATGTTTTTTTCTAATAAGAAAGAAAATAAGTCTTATAATACTAGTCAATTAATTGGTTTAATATTGGGGCCGCTATTATTTATTTTAACTTTACTATTTTTACAGCCTGAAGGTTTATCAAGTAAAGGTATATTTGTTTTAGCAACAACACTTTGGATTGCAACGTGGTGGATTACTGAAGCCATTCCGATTGCAGCAACAAGTTTATTACCATTAATATTGATGCCAATTGGGCATGTATTAAGCCCAGAAGAAGTTTCATCACAATATGGTAATGATATTATCTTTTTATTCTTAGGCGGCTTTATTTTAGCCATTGCCATGGAAAGATGGAATTTACATACCCGTGTTGCTTTAGTTATC…
Cell division protein FtsW CDS	1830122	-2.23631	2.30851e-27	ATGAAGCGATTTTTAACACTGGCGTGCAGGCGTTTAGAAGGTTTGGATTTTAGTATGATTCTCTGTTTTATCATACTTGGTATTATAGGTGTAATGATGGTTTACAGTGCGAGTATGGTATCTGCATCTAAAGGCGCATTAACAGGCGGTGTGCCTATCGAAAGTAATTATTTTATGAAAAGACAATTGCTCTTTTTGGTATTGGGTGTAGTTATTATTATATTTATTGGTAGTTTCGTTAACATTAACGCTTTTAAAGAGAACAATGTACAGAAAATGATGGTGTTAGGTACATTGTTGCTATTGCTAATTACTGTGTTAATTGGTAAGGAAATCAACGGTTCCAAAAACTGGATTAATTTAGGTTTGTTTAGTATTCAATCTTCAGAATTTTTAAAG…
hypothetical protein CDS	2697220	-3.02329	2.58966e-26	ATGAATTCGAATTACTTATGTATTGTATTGGTTACCCATAGTCATATCGTTAATGGCGACATGGTAGAAACTTCTAAAGCCTTATCCTTTAGATTATATGAGTTAGATAAATTATTAACTGATGATAGCAAATTTTAG
hypothetical protein CDS	2166817	-3.0555	5.79454e-26	ATGCCAAGTCAAGAACAAAAGAAAGCCAAAACGATTAATATTAATTTAACGGAAAGCGAGTATGAAAAAGTTAAACAATTAGCTGAAATTAGAAATTTAAATCCCACAGCTTATACGCGATTAGTTGCCTTAGGGAATCGGATTAAACCAACGGTTGTTGAAATATCTTCGAGCCAAATGACGATGGATACGAATGAAGATGTTGAAGATTTAAAATCACAAGCTCAAGCTAATGCTAATGCTAATGCGTATTACGCCAACATGTTTAAGCGATTTGCGAGTTATATTGAAGATGATCGTTTTTATATTAATTTACATAACGTTCAAAGTGATCGAGAACTGATTCAAGCCATTCATCAAATAAAAAAAGAATAA
YbbM seven transmembrane helix protein CDS	181189	-2.18531	2.88186e-25	ATGAGTACAACAGCTTTAGTGTTAACAGGGTTACTCCTAATCTTTCCTATGATTGTATCTTATAAAGAAAAATTACATATTATTAAAGATTTACTCGTGGCAACAACACGGGCTGTCGTTCAACTTGTTATTTTAGGATATCTTTTGCATTTTATCTTTGATGTAAACCAAAAATGGTTGCTCTTATTATTTGTACTAATTATCATTATTAATGCTTCTTGGAATACAATCAGTAGAGCATCGCCAGTGATGCATCATGTGTTTTGGATATCTTTTGCAGCAATATTTATTGGTGTTGCATTACCATTAGCAGGCGTCATCATCACAGGTGCTATTCAGTTCAAGCCTAATGAAGTCATTCCGATTGCAGGTATGCTTGGGAGTAATGGTCTGATTGCT…
Na+ H+ antiporter CDS	2638704	-1.95863	3.45768e-25	ATGTTATTTACGGTAGCTGTGCTTGAAAAAGAGCCTCATATACCATTAATGATTGGTACGGCAGTTGCGATTATTATAACCATGTTACATGGATACGCGTTTAGCGAAGTAGAAGAAATGATGTATAAGGGGATTCGACATGCGTTACCTGCTATTGTAATCATTATTCTTGTAGGTTTAGTTATTGGTTCGTGGATAGGTAGTGGTGTAGTAGCTACTATGATTTATTACGGACTTCAGTTAATCGACCCGAGATATTTCTTAGTCGTAGTAATTGTACTGTGTGGTATTGTAGCTTTAGCTATAGGTAGTAGTTGGTCTACGATGGCGACAGTAGGGGTAGCATCTATGGGTATTGGCCTGAGCATGGGTATATCACCAGGCATGGTTGCAGGCGCA…
hypothetical protein CDS	2094445	-3.29656	4.63827e-25	ATGCTTACTAAACATATATTTTGTAATATATCCACTCGCAATTCAGCTTTAATTTTTTACTTAATTGCACTTTATCCATTTTTATATTTAATTACACTCATCCTCCCTACTAACTTTATGCAAATTAATGGAGAAACAAATGGACTCACCGGACTAGATTTCTATTATGGCGTTTTAGCTGCTCAATCACAATTTGCTGTACCATTAATTTTAGTTACATATTTTATTAGTTTTCTTTTTTATGAAGAATATGAATCTGGTCGTTTAATTTTTTATAAAGATATTAGCCGTACATATCTCTATAACTCTAAAATAGCTGCTTTATTATCTATGTATGTTATTTATTTCATCCTATTGTTCATTGCTTCTCAAGTTTTATATTTTACATACATTATTAAA…
hypothetical protein CDS	2061702	-2.824	5.11526e-25	GTGAATATAGGTATATTAACTAACGGGAAAAATTTAGAACAAACGACTAAGATAGCGCGTTTAGAATTAAATAAGGTTTTTGAAAGTAATATATTTATATCTGAAGATATTGGAAGTGAAAAGCCTGATAGTGCTGCTTTTTTAAAAGTGACTCATATGCTAAATATCAAACCTGAACATACAATATTTGTAGGAGATTCTTGGGAAAATGATGTTTCTGGTTCACTTAATGTAGGCATGAAACCAATTTGGTTTAATGGTGACAAAAACATAATTGACAAAAATATAGAAGTTATTAATAGAGTATTGAAGGGTTAG
Ferrichrome-binding periplasmic protein precursor (TC 3.A.1.14.3) CDS	1867956	-2.41441	7.61626e-25	ATGAAAAAATTAACAGTACCATTTTTAATAGTATTGTTGCTACTGACTGCATGTAGCAATAATGATCATAATGAAAAGACGAAAGATGAAAAAAAGTATACTTTAGACTCTGGTAAAAAGATAAGTATACCCAAAAATCCCCAACGTATAGTTGTTGCAGCTGATACATACGCAGGAGGTATAAAGCAACTAGGCGGACATGTAGTTGGTGTGAACAAAGACATAAAGCAAAGTGATATATTAAATGAAAAATTCAAAAAGGTTAAAAAAATAAACGCTGAAAATGTAGAAGAAATAGCTGAACTAAAACCAGATCTTATTATTGCAGATACTGATGACAAAAACTTGAAGAAGTTCCAAAAAATCACAAAAACAATCCCGATGGAATATGGTAAAAGA…
YbbL ABC transporter ATP-binding protein CDS	181962	-2.42464	1.22496e-24	ATGATGTTAGAAGTTAAAAATGTTTCTTACAAAATAGACAATAGAAACATCATCGATAATATCAATTTGAAGATAGAAAAGGGAGATACAATTGCTATTATAGGGCCTTCTGGAAGTGGTAAAAGTACATTGTTACGATTGCTTAATAATTTAATTAGCCCAACGCATGGCGAAATATATTTTAACGGCAAAGCTTATGAACAAATTAAACCCGAGTCATTACGTATGGACATTAGTTATTTATTACAAGAAAGTGATTTGTTTGATCTTACAATTGGTGATAACATGGCGTTTCCTGCTGTAGTTCGAGAGGACAAATTTGACCGTAAAAGAGCTAAGAAGTTATTAAAAGCTGTTGGCTTAGGTCACTATAATTTTAATACAAGTGTAGAGCATCTA…
Glycosyl transferase, group 1 family protein CDS	1136904	-1.54173	1.413e-24	ATGAAAATAGGCATTACTTGTTACCCATCTATGGGTGGTTCTGGAATCATCGCCACTGAATTAGGCATAAAGCTTGCTGAACGTGGGCATGACATCCATTTTATTACATCTAATATACCTTTTAGAATACGAAAACCATTACCAAATATCACATTTCACCAAGTTGAAGTCAATCAGTATGCTGTTTTTCAGTATGCTCCTTATGACATAACTTTAAGTACTAAAATTGCTGAGGTTATCAATGAGTATGATTTAGATTTGTTACATATGCACTATGCAGTGCCTCATGCAGTTTGTGGTATCTTAGCAAAACATATGTCCAAAAAAGACATTAAAATTATGACTACATTGCACGGGACTGATATAACTGTACTAGGTTATGATCATTCTTTAAAAAAT…
hypothetical protein CDS	206481	-1.93372	8.6733e-24	ATGAGAAAAGTAATTGAGGAAGTAATTTTTTCAAATGAAAGCAGTTATGATATTTACACGCATACCGGTGTAAACCAAGGCATTATCAATGATATTAAAGATGGATACAGAAGTATTGATTATATCGCTTACATTGATGCAGAGAAATTATACAACTATGGACTTGCAAAAAAAGTAGCTAGTTAA
Superfamily I DNA/RNA helicase protein CDS	2215322	-1.66462	1.40848e-23	ATGGCGAATTTAGTTAATGATACTCTATCAGCATGGTTACTAGTAGAATCTTTACAACCTGGTGAAGTTAAATATGACAAGGGAAGCACTTTATCTAAAGGTAATTTTCAAAATAATGAACAACAAAAGCAATTACAAAGTTTTGAAGATTATTATGATATATGGAATGATGAACGATATAAAATTGCAGAGCAACCTCAAAAATACGGTAAAAGAATATTTCGTTTATATAGAAATTGCTTTTATTTTAAAGAAATTGATAAAGAAATTCAAAATATTTTTAACGATAATACAGAAATTTTTAACCCAAATGAAAAGCGTTGTTATGGTTATACATTCCAAACTGATGAAAATGGAAAAGTAGTAACAGATAGTCTACATATCCCTATGATTATGAGT…
Hypothetical transmembrane protein coupled to NADH-ubiquinone oxidoreductase chain 5 homolog CDS	2653166	-2.40731	4.98686e-23	ATGGGGGAAGCAAATAGAGAGACAGACTATGTTTCACAAAACAATCCTAATGATATTCGAACATTAATTGATGCTGCAAGTAAGGTTATTGTCCCGTTATCGCCCATTTCAGTGTTTGCGGCAAGAAGTCCGTGGTCTGGGTTAGAGGATAAAACGTTTGATGAAGTTGCACATTGGCTTAAACAAGTGCGAGAAGTAGATATTTATCCTGCGATAGCAAGTATATTAGAAGCTAAGAAACAAGGCGAAATAGATGACCACAAGATAGAGGAACGATTCCAACAGTGGTTGGAGCAAGCGTCATTAGCAATACCAAGAGAAAACGCAATAAAATATGGGCGTAATGCTTTAAAATTACATCCTTTAAAATCTAATCATCATATACAAGAGCAAGTCGAT…
FIG01108212: hypothetical protein CDS	2339167	-1.63347	8.52624e-23	ATGAATTATATTACGTCTTATTTAGAAAAGATGACAAAACACACATTTCGCACAAGCATAGTGGAGTACCAACGTTTTCTTGATAAAAAATTGAGAAGTGTTGAAATGTATATTAAATACTTAATTGAAAGAAAGGGTAATGTAGGCAGTTTAATTGATAGACTGACATTATCATTAGAAAATAAATATATTGATATGTTGGATAACGAGTACATTGATTGTGCCGAAGAAATAGAACATAAAGATATAGAGCAAATAAAATGTGAATTAAATGAAATGGAAGCAGACTACGCTCGTATTGAATCCGATTTATCACAACAAGCAACAGAGAGAGCTAATATTGAAACTGAGTGTGATCTAATCGAACGCATTAGTTTAGTCGCTTGA
Nucleoside permease NupC CDS	2508030	-1.2685	9.256e-23	ATGCATATTATTATCGGTTTAATTGGGATTGTAGTATTTATTGGGTTAGCCTTTCTTTTCAGTTCCGACAGAAAAAATATTCGTTGGCAATATGTTGGCTTACTACTTGTAATACAACTTGTCATGGCATTTATTTTGTTAAAAACAAAATTTGGGATTACAGTCATTGGTGGTATTTCAGTAGGCTTTAATTACTTATTAGCACAAGCTGCAGAAGGTGTGAACTTTGTATTTGGTGGCATTCAATACATAGATCCAGAAAATCCGCCTTTCTTCTTTAACGTATTATTACCAATTGTTTTCATATCAGCATTAATTGGTATCTTACAATATACACGTATTTTACCTGTAATTATTAATGTCTTAGGTTTAGTAATATCTAAAATTAATGGTATGGGT…
putative extracellular amidase CDS	2665245	-1.91008	9.66449e-23	ATGAAGTACAGGATTAGTTTGTCATTAGTATTAGCAACGAGTTTATTGTTAAGTAGTACAGTTGCAACCGCACAAGAAGATAATGCTAATAAGAATACAGAAGAAACTAAAAATGAAAATACAAGTAAGGCAATAGATTTTGAAAAAGCACAAAAAATGAGTCCACAGGCTTTGAAAGATCAGTTAACACCAGGGGATTTGAAGCTACATGATAAAGTTGCAGAACATAATTCAGTAGAAATGAGTACATTTGCAAATAGAGCGTACCAAGACGTTAATACATACATAGACAATAACAACATACAACCTGCAGAAATAGTGCAAGATTCTCGTATGAATAATTTACCAAAATATAATTATAAATCAGGGAAATTCATCGGTGTCGTTATTCACGAAACT…
5-formyltetrahydrofolate cyclo-ligase (EC 6.3.3.2) CDS	1056889	-2.35597	1.54986e-22	ATGAGTAAAAAAGTATTACGCCAAGATAAAATTGAATTAATGAAATCTTTTATGTCTAATGACCATAAACAAGTTTCAGATGAATATCTTGCTCACCATTTATTTGATACGAGTGAATATAAATCAGCTAAGCGTGTAGGCGTTGTATTATCTATGCCACATGAAGTAAATACATATGCTATTATTGAGCAAATGCTTACTGAAGGTAAGACTGTTTTTGTACCTGAAACAAATTATCAAAGTAAAGAAATGACATTTAAACATGTAGATAAACTTGACCATATTGGACCAGATGATAAAGGTATTAATCATGTGGAGGCTGATACGGAAATTTCAAATCAATTAGATTTATTAATTGTACCTGGCGTGGTATTTAATCATAGTGGATATCGCATTGGA…
Phosphoribosylaminoimidazole carboxylase ATPase subunit (EC 4.1.1.21) CDS	1664718	-1.83188	1.60033e-22	ATGAGCTTCAGTAAATTAAAATTCGGTTCCACTATTGGCATTATTGGCGGAGGTCAGCTGGGTAAAATGATGGCACAATCTGCACAAAAAATGGGGTTTAAAGTTATTGTACTCGATCCTGATCAAGCGTGCCCATGTCAATATGTTGCCCATGAATTTATTAATGCCGCTTATGATAATCAAGAAGCTTTAAATCAACTTGGTGAATCATCGGACGTCATTACTTACGAATTTGAAAACATTTCAGCTAGTCAACTGCAAACACTAGTCTCAAAATACAATATTCCTCAAGGCTACCAAGCAATTCAGTTGCTACAAGACCGATTGACTGAAAAACAAACATTGCAAGCAGCACAAACTCAAATTGCACCATTCGTTCAATTATCTGAACCAAGTGAT…
Integral membrane protein CDS	1942919	-2.18545	1.84317e-22	ATGTTCCTTTTATATATTATTGGGATTATCGCAGGTATGGTTGTACCATTCCAAACTTCAATCAACTCTAGACTAAGTCTTTATACAAAGTCTTCATTCTATGCGTCAACAATCTCATTTGCTACAGGTACAATCTTTTTAATTTTAATCAATCTTATAACGAATCCTCATGTCTTTACTGCACAATTTTACAGTAACCAATCTTTTAGTTACATATGGTTTGTCGGTGGTATGCTTGGTGTCATTTTCCTAACTGGAAACTTACTCCTTTTACCTCGTTTAGGTGCATCCCTTACTGTAGTGCTTACTGTAGCTGGTCAAATCATTATGGGTGTAACAATCGACACATTTGGCTGGTTTGGAGCTGATAAAGAAGCCTTTACAGTATTTAAAGTACTG…
Malate:quinone oxidoreductase (EC 1.1.5.4) CDS	2126758	-1.55756	3.17579e-22	ATGAGTGAATCTAACTCAAAAGATGTCATTTTAATTGGTGCTGGTGTTTTAAGTACAACATTCGGTACGATGTTAAAAGATCTTGCACCAGAATGGAATATCAAACTTTTTGAAAGACTCGAAAAACCTGCAATTGAAAGTTCTAACGAACGCCACAATGCTGGTACTGGACATGCCGCATTATGTGAATTGAACTATACAGTTGAACAAAAAGACGGTTCAATCGATATCGAAAAAGCAAAAGAAATTAACGAACAATTTGAGATTTCAAAACAATTTTGGTCTCACTTAGTAAAAAGTAATCAAATTCAAGATCCACAAGAATTTATACGCCCATTACCGCATATTAGTTTTGTGCAAGGCGATAAAAATGTGAATTTCTTGAAGAGACGTTATGAA…
Putative transcriptional antiterminator, BglG family / PTS system, mannitol/fructose-specific IIA component (EC 2.7.1.69) CDS	794817	-2.0926	3.25801e-22	GTGTTAAGCAAGAGACAACATCATATATTAACGTACTTACTTGAACGTGAAGCCTTTGTTCAAATTCATAATTTAGCAACACAGTTCAATGTATCTGAAAGAACAATCCAATATGATCTTGAATACATTGAAACTATGGAAGATAAATTAGATTTAACGATTCATCGGAATAAATATGATGGGATAAAGATTACAACAACAGCGCTTCAGTTGGCAACATTAGAGCCAAAATATACGGGAACATCGATGCATTATTCAAAGAAAGAACGCATATTATATATCACTTTGAAGCTGTTTGAATCGATTGAACCCACATCATCCCAAGTATTAGCAACATTGGTTTCAGTAACACGTCGTACAATTGTTGAAGATTTAAAAAATGTTCAATCTTGGTTAGAA…
Sucrose operon repressor ScrR, LacI family CDS	2836109	-1.73829	3.46155e-22	ATGAAAAATATATCTGATATTGCAAAAATTGCTGGCGTATCGAAGAGTACAGTTTCAAGATATCTAAATAATGGCTCGGTAAGTTTAAAAACTAAGCAGAAGTTGGATAAAATTATTCAAGAAAATGATTACCAACCAAATCAGTTTGCACAAAGTCTACGAGCGCATAGAACCAATATGATAGGGGCAATCATACCTAGAATGAACTCTTACGCTGTAGATGAAACAATCAAAGGTGTGAAGACAGTTTGTGATGATTTAAACTATAGATTATTGCTAAATTATACAAATATCGATACAGAACTGGAAATTGATGCTCTAGAAACGTTTTATAGAAGTAAAGTCGATGGCATTATTTTAATGGCTACAGAAATTACAGATAGACATATGGAAGTGATT…
Two component transcriptional regulator VraR CDS	2336790	-1.51616	5.86958e-22	ATGACGATTAAAGTATTATTTGTTGATGATCATGAAATGGTTCGAATTGGAATTTCTAGTTACTTATCTACACAGCCAGATATTGATATTGTAGGGGAAGGTCAGTCAGGAAAAGATGCGATTGAAAAGGCTCATCAATTAAATCCTGATTTAATCTTAATGGACCTGCTTATGGACGATATGGATGGTGTCGATGCTACTGAGCAAATTAAAAAAGACTTACCTCATATTAAAGTTGTGATGTTAACAAGTTACATTGAAGATAATGAAGTATATCGTGCTTTAGATTCTGGTGTAGACAGCTATATTTTGAAAACAACTAGTGCTAGCGATATAGCCGAGGCGATTCGTAAAACATATAAAAATGAATCTGTATTTGAAGCTGAAGTGCTTGTGAAG…
Ferrous iron transport protein B CDS	2285950	-1.68177	1.0128e-21	ATGAATAATAGCTATTGTATCCTAGGAAATCCTAATGTAGGTAAGACCTCATTATTTAATGCATTAACTGGCACTTACGAATATGTAGGCAACTGGAGCGGCGTTACCGTTGAGAAGAAGGTCGGCCGTCTAAAAGAGAACGCTGGAAGCCTTATAGATTTACCTGGTATATACGAACTGTCACCTATTTCTAAAGATGAAACTGTAGTGACCGACTACTTATTAAACAATGACTTCTCAGGTATGATCAATATCATAGATGCAAGCCAACTCAAACGAAATTTACAATTAACAGTTCAATTAATGGAATTAGGGGCACCCATTATTATCGGCTTAAATATGATAGATGTAGCCACAAAACGTGGTATTCGTATTAATCAGACTGCTCTAATGAAGAAA…
Histidine transport protein (permease) CDS	422810	-1.42996	1.94278e-21	ATGAATGAGAACAATGAGTTACAGAGGGGACTAGGTGCGCGTCAGATGAGAATGATTGCACTTGGTGGAACAATTGGAGTCGGACTGTTTTTAGGAGCTACAAGCACTATAAAATGGACAGGTCCTTCAGTTATATTTGCATATTTAATTGCAGGTATATTTATATTTTTAGTAATGAGAGCAATGGGAGAGATGGTTTATTTACACCCAACTTCTGGTTCCTTTGCTAACTTTGCAAGTGATTACATACATCCAGTAGCTGGTTATTTAACAGCCTGGAGCAATATTTTCCAATGGGTAGTTGTTGGTATGAGTGAGGTAATAGCTGTTGGAGAATATATGAATTATTGGTTTCCTGATTTACCGCAATGGATACCAGGCGTTATTGTAGTAGTATTA…
NADH dehydrogenase, subunit 5 CDS	2651635	-2.46312	2.02782e-21	ATGTTCACATCGCTTAATGTATCAATACTGTTAATAATATTTTTCATCACTGTTATTGTTTCTGTATTGAGTGGCATCATGTTTTTAAATTCACGCATACCATTGGCGTATGTGCGCATACATATATTTTTAGTGGCTTTACCACCACTTGTAGCATTTATCGGACTTATAGGCGCACCGAAAAATATAGAAGTAGGATTTTGGTATTCGGATTTTCTAGCATGGTTAATGGCCTTTTTCGTTTTAGTCATAGGCTTAATCATTCAACGTTATTGTGTACAGTATCTAATGGGCGATCGAAGTTATAGAAAGTACTTCACTTTATTTACAATTACCACTAGTTTTGCCGCAATGGCTTGGTTAACAGGTGATTTGCGTATTATGGTGATCAGTTGGGGC…
Methionine ABC transporter permease protein CDS	640401	-2.31192	2.196e-21	ATGGGTAATTCGTTTGGTGACATACTCCGTGAGATGGTTACTATGCCAAATATCAGTTGGGACGAAGTTTGGTTAGCAACATATGAAACTATTTATATGACTGTAATAGCAACAGCATTTGCTTTTGTTTTAGGACTGATTTTAGGTGTTTTACTCTTCTTATCAGCTAAAAGTAAATCACCAGTTGCAAGAGTCTTTTATAGTGTAGTTTCATTTATCGTAAACTTATTCAGAGCGATACCATTCATTATTCTCATACTCTTGTTGATTCCATTCACAAGTTTAATATTAGGAACAATCAGTGGACCAACTGGAGCTTTACCAGCATTGATCATTAGTGCTGCACCGTTCTATGCAAGATTAGTAGAGATTGCATTTAAAGAAATCGACAAAGGTGTA…
Lipid A export ATP-binding/permease protein MsbA CDS	2579747	-1.88345	4.62117e-21	GTGAAAGCATTTTTTAGCTATTACAAACCATATAAAGGTTTGTTTTTCTTAGATTTTGGTTCGGCAATTGTTGTAGGTTTGTTGGAATTAATTTTCCCACTTATTACAAGTATATATATTGATCGTTTGTTACCTTCAAATCAGTGGAATCTCATAGTGATTTTTGGAATTGCATTGTTATTTGTCTTTGGAATTGTAGCGGTACTTAAATTTATCGTCACATATTGGGGACATAAGTTAGGTACGAATATAGAGCGTGATATGCGTAATGATTTATATAGTCATATTCAGAAATTGAATTTTAAGTATTTTGATAACCAAAAATCAGGAAAACTCATTGGTCGACTGACGAATGATTTGATGGATATTGGTGAAGCTGCACATCATGGCCCAGAAGAT…
FIG01108166: hypothetical protein CDS	937492	-2.3629	5.47718e-21	ATGTCTAAATTTGATGAAATGATTACAGTAGTACCGAGAACAATTTTATTTAATAGTGAAAAGAATCAATTCAACGGTTTTCTTGATAAAAATTCTGAAAAGGGTCAAGACATCTTTGACGCACTTTCAAAGTATGAAATTAAGCGTCGTGGAGATATGGAGGAAGATCCGACATATAAACAATTGGTATCTTATTGTATTTTAGAAAATGAGAATGATGAAATTTTAGTGTATGAGCGATTAGCAGGTGGTGGAGAATCACGTTTGCACGGTCAATCTTCAATCGGTGTTGGTGGACACATGAACGATGTTAAAGGTGCGGAATCTATCAATGAAGTCTTGCGCATTAATGCACAAAGAGAACTTGAAGAAGAAGTAGGTCTGTCAGATAGTAAATCA…
proposed amino acid ligase found clustered with an amidotransferase CDS	2342411	-1.18156	5.48205e-21	ATGAGACATTGGACTGCAACCCACTTAGCAAAATTGGCTAAGCAAGCAAGTAAAGCTGCTGGGAAAAAGGGCACAGACTTGCCAGGTCAAGTTGCTAGAAAAGTGGATAAAAATATTTTAAGAAAATTAGCATCACAAGTTGATGAAATTGTCTTTATAAGTGGCACAAATGGGAAAACAACCACTTCAAATTTAATTGGCCATACATTAAAAGTAAATGATGTCGACATCATACATAATAATGAAGGTGCAAATATGGCTGCAGGTATTACTTCAGCATTTATTTTGCAAATTAAACAAAGTACAAAAATTGCAGTCATTGAAATTGATGAAGGCTCGATTCCAAGAGTACTCAATGAAGTAACACCAACAATGATGGTGGTTACTAATTTCTTCCGT…
Biotin carboxylase (EC 6.3.4.14) CDS	1008908	-2.04303	6.4567e-21	ATGGATATTGAAACAGTAGCTATATATGCATTAGGGGATGAAACGAGTTTACATGTGAGTTTAGCAGATCAAGCTATTTGTATAGGTGACGCAAATCCACTAGAGAGTTATTTGAATCAAGACAGAATTATTAGCGCCGCCAAAATCAGTGGTGCTACTGCAATACATCCAGGCTATGGCTTTTTATCAGAGAGTACTTCTTTTGCACAAAAAGTAGAAGAAAATAATATTGATTTCATTGGTCCAACACAATTGACGATGGAAATGATGGGTGATAAAATCACTGCACGTCAAACGGTTGATGATGCGGGTGTGCCAATTATTCCAGGTTCTACGAATGCTGTGGAGTCAATTGAAGAAGTGAAACAAATATCAAAAGATGTTGGCTTCCCCCTAGTT…
hypothetical protein CDS	2379716	-1.8128	7.01723e-21	ATGCATAAACTACATAAGCGACTTATATTTTTTGCGTGTATAACAATAGCTACTGTGACAGTATTTTTAGTTAATTATATAAAGCAAGAACACTCGACCGATTTATCAAAACTATCCATTGATCGTGTCAAAATAGGGTCTGAAATTAATATTAGTGAATACGTTGAAAAAGATGAAGTCATTTTAAAAAGACATCGTCTTTATTCAAAAAGAGAGCATCCTAATTTAATTTTCAAAGTGAATAAAAAGGATTCTCAACTTAAAGGTATAACCTTAACTGGCGATACTAGAGTGCAAACTAATTTTAATGGAACGATCAATAATAATGTTGGAGAAGTTACACAGACACTAGGAACACATTATAAACAAAAAAAGTTGCGCAAAGGCTTTAATGCTATA…
phosphatase (putative) CDS	1829537	-2.52986	9.26392e-21	ATGATTTTAATAAGTTTGTGCTTATTGATACTCATGATATGTATACATATAGATTTAACTGATCCATTAGATAATTTTATTTATCAATGGTTACATGGAACGATTAACTCTAATAGTGTCGTTGTATATCTTGAAATAATTTCTAATATATTTGAGCCGTTGCACTGTTTAATCATGATATTGATGATTTTAACACTCGTATTTTTTTATAATCAATTTAAGTTTTGGTGGTATGGATTTTGGTGTTTCAGTGTTTTGTTGATAGGTACATTTTTTAAATATATTATTCAACGACCAAGACCTGATATCAGTATAGATGGCTATAGTTTTCCAAGTATGCACGTGTTAAGTGTCTGTCTACTGGTGAGTCTCATATTATTGTTGAAAAATAATCAATGG…
Teicoplanin resistance associated membrane protein TcaA CDS	378875	-1.67039	1.1695e-20	ATGCAAAAATGTCCAAAGTGCGGAGAAAACATAAGAAATGGGCAGAGAAGGTGTAGTCATTGCGGTTATCGAGCAAAACAAGGCGATTCAGAAAAAATGACGCGCTCTACAAAAACAAATAAAAATACAACAAACATTAACGCACGTAAAGTTATTCCTTTGGGGATTGCATTCTTTATCCTTATCTTACTGATCATTGTTTTTTTCTTAGTAAGAAATTTTAATTCACCTGAAGCACAATCAGAGATTATAATAAATGCAGTAGATAATAACGATACGCAAAAACTTTCAACGCTTTTGAGTACCCAAAATAACAGTGTTGATGAAAATGAAGCTGAAGCTTATATTAAATACATAAAAAATGAAGTTGGAATGGATAACTTTGTGAAAGATGTAAAT…
Recombination protein RecU CDS	1148484	-1.92723	1.23255e-20	ATGAATTACCCTAATGGGAAACCATTTAATAGAAATAAGTCTCAAGTCGGACGAACTCATAAGGGTCAAACGGGTAAAATAGACTATGGTGGCAGAGGTATGTCGCTTGAAAACGATATCGAACTGTCGAACACTTACTATTTGAACCATGGAATGGCGGTTATACATAAAAAACCAACGCCTGTTCAAATCGTAAATGTTCATTACCCTATGCGAAGTAAGGCTGTAATTAATGAGGCTTATTTCCGAACGCCGTCTACAACTGATTATAATGGTATTTATAATGGACATTACCTTGACTTTGAAGCGAAAGAAACGAAAAATAAAACTTCTTTCCCATTGAGTAATATGCATGAACACCAAGTTTCACATATGGCGTCTTGTTTCAAACAAAATGGG…
3-oxoacyl-[acyl-carrier protein] reductase (EC 1.1.1.100) CDS	2295019	-2.51767	1.23983e-20	ATGGATAGTTGGTTAGATTTAGAAAGCAAAATTATAATTGTTACAGGTGGGAGTTCAGGTATAGGAAACGAAATCGTTAATAACTTATTAGATAATGGTGCAATAGTTTATAATGCAGATTTGAAAAATAGTGAAGTAAATAACGGAAATTACAACTTTTTACAAGTAGATGTAACAAATCGAGACATCGTACAAGATGCTGTAGATGAAGTTTATTCAAAAGAAGGTAAGATAGATGTTTTAATCAACAATGCGGGGATTAATTTACCACGTATGCTAGTTGATGAGAAAGAAGAGCATCCTGAATATGAAATCAATAACAAAGATTTGGACTTTATGTTTGATGTGAACCTAAAAGGGCCTATCTGGTTCAGCCAGGCAGTTGCTAAATATTTTATT…
L-lactate permease CDS	774097	-1.79544	1.29862e-20	ATGCTGTTATTAATTGCTTTAAGTGCAGTAATTGTACCGTTTATCTTTTTAGTGCTACTTCGTATGTCAGCTTTAAAAGGTATGATAATCAGTGCAATTGTTGTTACGTTATTGGGAATATTTGTTTGGGGTATGAAAGGTAATGTCGTAATTGCTTCATTATTACAAGGTACACATAAAACGTTTACGATTCTATATATCTTATTCGGTGCACTTGTATTACTTAACACATTACGACAAACTGGGGCTGTAAACCGTATTAATGCAGGCTTCCAGAAAATATCTGGAGATATGCGTGTCCAAGTGATTATCGTCGCATTCTTATTTGGGTCATTAATTGAAGGCGCGTCTGGTTTTGGTACACCTGCAATGGTTACAGCTCCATTAATGGTAGCTTTA…
UDP-N-acetylglucosamine 2-epimerase (EC 5.1.3.14) CDS	1736089	-1.20887	2.12025e-20	ATGAAGAAAATAATGACTGTGTTCGGGACACGTCCTGAGGCAGTGAAAATGGCGCCGCTTGTATTAGCATTGCGAGATGATGCTGAGTTGGAACCGATAGTAGTAGTTACTGCACAGCATAGAGAAATGTTAGATTCTGTATTGGAAAGCTTTCATATTACGCCAGATTACGATTTGGATATTATGAAACAAGGCCAATCATTATCTGAAATTACTTCTCGTATTTTGACTAAATTAGAGGACGTTATTAAGGAAGAGCAACCAGATATGATACTTGTGCATGGTGACACCATGTCAACTTTCGCTGGAAGTTTGGCAGCATTATATAATCAAATTCCTATTGGCCATGTGGAAGCAGGGTTAAGAACTTGGGATAAATATGCTCCATTTCCTGAAGAA…
Ribonuclease Z (EC 3.1.26.11) CDS	1100847	-2.09778	7.11433e-20	ATGGAAATCACATTTTTTGGCACGAGTGCAGGTCTACCAACCAAAGAAAGAAACACCCAAGCAATTGCATTAAATTTAGAACCATACTCAAATAATGTTTGGTTATTTGATGTGGGTGAAGGGACTCAACATCAAATACTGCATCATTCAATCAAATTGGGTAAAGTTGATCATATTTTTATTACACATATGCACGGGGATCATATATTTGGTTTGCCCGGACTATTAACGAGTCGTTCATTTCAGGGTGGAGAAGGCAAGCCACTCACAGTAGTTGGACCAAAGGGTATTCAACAATTTATAGAAACGGCCTTACAACTATCTGAATCCAGATTAAATTATCCAATCACATACATAGAAATTGAAGATCAATTAAACTATCATCATAATGGTTTTAAT…
Ribonuclease III (EC 3.1.26.3) CDS	1458723	-1.54157	1.20134e-19	TTGACCAATTATAAAAAAATAGAAATGGTTAAAGCATTTGAAAAAAAATTTGCGCAGAAGATGCAAGAATTAGACTTGAATTTTAAACAAATAGAATTATATCAGCAAGCATTTTCGCATTCGAGTTTTATAAATGATTTTAATATGAATCGTTTAGAGCATAATGAACGATTAGAATTTTTAGGAGATGCGGTATTAGAATTGACGGTTTCACGTTATTTATTTGATAAATATCCAGAATTGCCAGAGGGTAATTTAACAAAAATGCGTGCAACAATTGTTTGTGAGCCTTCACTTGTAATATTTGCGAAAAAAATTCAAATCAATGAACTTATCTTGTTAGGTAAAGGTGAAGAGAAAACAGGTGGCAGAACCCGTCCCTCACTCGTATCAGATGCA…
3-oxoacyl-[acyl-carrier protein] reductase (EC 1.1.1.100) CDS	1393529	-1.80433	1.61392e-19	ATGAAAGCTTTGGTCATGGGCGGATCTGGTACAATAGGTTCTGCAATTGTCGATCGTTTATTAACGGATGGGTATGAAGTCATCGTACACTATAATAAATCAAACATAGAAACTCTAACTAAGCGCTATGAACAAAAGTCAGTACAATTTGTAAAATGTGATTTAACTCAGTGTAATGAATTGGACAAAGCTTTTGGCTTTATAAAGAATTTAGATTGTTTAATTTATACTAGTGGTTCAGCTTTATATGGACAATTACAGGATATGACAGACGAAATGATCGATTCGAGTTATCAAATACATGTGCGTCAATTTATACGAACAAGTCGATATTTTGCAGATCAATTAAGACAAAGTACAAATGGTAGAATCATCGTTATCTCATCTATTTGGGGCGAA…
conserved hypothetical HI0912 CDS	61742	-2.04282	2.1299e-19	ATGAATAATATTTATGATGACTCAGCATTTTTTGAAGGATATAAGAATAAGAGGAATAGCCATTTAAGTTATAATGAGGTAGTGGAAATGCCTGAAATTAAACGCTTAATGCCTGACTTATTTGGAACGAAAATACTTGATGTTGGGTGTGGAATGGGAAATCTTATAACCTACATGTTAACGTATAATCCAAACCATATAACAGGTATCGAACAATCAAAAAACATGATAGATGAAAGTCGTAAGAAATTTAAATATAAACCTGTGACATTATACCATGAGGATTTTATGACACTTAATATAGATGAAACCTTTGATGTCATAGTGTCTTCACTAGTATTTCATTACATAGAAGACTTTGAAAAATGTTGTCAAAAATTATACCAATTACTAAAAAGT…
Veg protein CDS	2418544	-2.61145	3.39137e-19	ATGCCAAAATCTATTGGAGACATCAAAAATTCACTTGATTGTCAATTAGGAAACCGAATCGTACTTAAAGCGAATGGTGGTCGTAAGAAAACAATTGAGCGTAGTGGTGTGTTAAAAGAAACGTACCCTTCTGTTTTCATTGTCGAGCTAGATCAAGAAATTTACAACTTTGAGCGTGTATCTTATACATACGCTGACGTTTTAACTGAAAACGTACAAGTTTCTTTTGAAGATGATAATCAGCAAGAAGCAATTGCACACTAA
Hypothetical protein SAV2259 CDS	484582	-2.04611	5.3777e-19	ATGGATTTAAAAGAAAAATTAGCTGAACTAAAATATGATTACGTGAGACTACAAGGTGACCTTGAAAAAAGAGAATCCGTCAATCAACAAGTTGACCCATTATTACGACAACTTGAAGACATAGAAAAAGAAATTGCATCTGTACGTTCAGAAATTAGTCAAAAAGAACGTAAATAA
PTS system, IIA component CDS	796775	-2.70826	6.97881e-19	ATGAGTCCGGAAATTTTATCATCGGATAAAGTACAGATACGAGATCGAGTGGATGATTGGAAACATGCAATTCGTGTTGCATCTGAACCTCTGCTAGAACAAGGGTACTTTAAACAACAATACATTGAAAAGATGATTTATAGCGTAGAAGAATTAGGGCCCTATATTGTAATAGCACCTGAAATTGCAATAGCGCATGCTAGACCGAGTGATGATGTTAAAAAAATAGGATTAAGTTTATTGAAATTGAATCACCATATTAACTTTTCTGAGAACGGACATCATGCGTCTCTCGTGTTTGTATTAAGCGCTGTTGATAACGAGGGACATTTAGAAATTTTAAGAAATTTAGCAACAATCTTAGGGGATTCGAACACAGTTAATAAATTATTAGCAGCA…
Arginase (EC 3.5.3.1) CDS	1680908	-1.74589	7.46222e-19	ATGAATAAAAAAATAGAAATAATTGGAGCACCATCAACATATGGTCAAAGGAAATTAGGGGTTAACTTTGGTCCAGATGCTATACGATATGCAGGCATTGTTGATCGTATTAGAGCGATAGGTTTATCCGTTGTAGATTCTGGTAATATTGAAGTACCAGCAATTGATTTAGATAAGTTTAATTCAGAGCAAGAAGGCTTACGAAATTTAGACGAAATTATTACTGTTTCTAACAACTTAAGTGAAGCAGTATCAAATAGTATTGAAAAAAATAATTTTCCATTGATTCTTGGAGGAGATCATTCAATTGCTATAGGTTCAATATCTGGCGTAAGTAAACACTATGATAACTTAGGCGTTATTTGGTACGACGCACATGGAGATTTAAATGTACCCGAA…
Siderophore staphylobactin ABC transporter, substrate-binding protein SirA CDS	2767986	-1.55193	8.85127e-19	ATGAAGCATTTAACAAAAGTATTCATTACTGTTTTAGTAGCCGTTATGGTGTTAGCAGCTTGTGGAAATGGGGAGTCCGAAAAGTCATCGGAGTCAAAGGAAGATAGTAAAACAACGAAGATTAAACATGCTATGGGGACCACTGAAATTAAAGGGAAACCAAAACGTGTCGTAACATTATATCAAGGCGCGACTGATGTATCTGTCGCATTAGGCGTCAAACCCGTCGGTGCTGTAGAATCTTGGACGCAACAACCTAAATATGATTACATAAAAGACGACCTAAAAGATACAAAAATAGTAGGTCAAGAACCTTCACCAAACTTAGAAGAAATATCTAAGTTAAAACCAGATTTAATCATCGGTTCTAAAGTCAGAAATGAAAAACAATATGAACAA…
Succinyl-CoA ligase [ADP-forming] beta chain (EC 6.2.1.5) CDS	1438275	-1.68942	1.0509e-18	ATGAATATCCACGAGTATCAAGGTAAAGCATTATTTCGTACTATGGGCGTTGCTGTCCCAGAAGGACGCGTAGCGTTCACTGCTGACGAAGCGGTAGAAAAAGCAAAAGAATTAAATTCAAAAGTATATGTGGTAAAAGCACAGATTCACGCTGGGGGTAGAGGTAAAGCAGGTGGAGTTAAAATCGCTAAATCACTATCTGAAGTTGAAACTTACGCTAAAGAATTATTAGGTAAGACGCTTGTAACACATCAAACTGGTCCTGAAGGTAAAGAAATTAAGCGCCTTTACATAGAAGAGGGCTGCGATATTCAAAAAGAATATTATGTTGGATTTGTAATTGATCGTGCGACTGACAGTGTTACTTTGATGGCATCAGAAGAAGGCGGAACTGAAATT…
Z-ring-associated protein CDS	1594915	-2.66597	1.10113e-18	ATGGGAGAGTTTAAAAATCGGATTAACGTCACTATAAATGATCAGCGCTATACAATTGTCGGAGAGGACAATCCTGAGCATATCCGTTATGTAGCACATCTCGTCGATGAAAGGATTAAGGAATTGGGCAGTAAAAGTGCAGGTCTAGACACGACAAGAAAAGCAATATTAACAGCGGTAAATATCATGCATGAAAAAGTACAATTAGAAGAGGAAAATCATCGTCTACAACAAGAAATAAAACAACTGAAAAACAGTGATGAATAA
Multidrug resistance protein B CDS	531377	-1.75945	1.12677e-18	ATGAATGTTAAGTCTTTAGGTATCGTAGTTGCATTAATATTAATTATGTTTATGTCGGCCATAGAAACATCCATAGTTTCTTTAGCAATACCTACTATAAGAGATGACTTAAACGTTACTTCATCCATTTCATTGATTTTTGCAGTTTATTTTATTGCAATTGTCATAGCTAATCCGATTGTGGGAGAACTATTAGATAGAACGAAAATTATTTATATCACGCTTTTAGGATTATTGCTTTTTACTATAGGTAGTTTCTTATCCGGGCTAAGTGGTACCTTCAGCATACTTATCATGTCCCGTTTCATACAAGGTTTAGGCGCCGGTGTAATGATGGCATTGAGTCAAATCGTACCTAAACTTGCCTTTGAAATCCCATTACGTTATAAAATTATGGGA…
Oligopeptide transport system permease protein OppC (TC 3.A.1.5.1) CDS	723356	-1.71799	1.54791e-18	ATGGCTGATAAAAGAGATGAAAAATTAACAGATGATCATTCAAATGCAGTTATGACACATACTTCAGAAGGTATACCGGCTTCTGATTTTATTAGAAGCAAGAATGACATTGAAAAAGAACCGGAAATGCAAAGAGAAAGTAAAAACTTTTGGCAAGATGCATGGACGCAACTGAAACGAAATAAACTAGCGGTAGTTGGGATGATTGGTTTAATCCTCATCGTATTATTTGCATTAATTGGTCCGTTATTAAGTTCACATGATTATGCTGAACAAGATGTAGATAGACGTAACTTACCAGCTAAAATACCTGTGCTAGATAAAATACCATTCTTGCCATTTGATGGTGAAGGCGCAAAAGGTGTCGATGCTTATAAAGAAGCAGGCGTTACAGAGAAC…
ACT domain protein CDS	1392535	-1.41089	1.97862e-18	ATGACAGTAGCTACTAAAAAAGAATGGTATTTAGAATATGAGATAACGTTGAATAGATCAGGTTTATTAGGCGATGTATCTAGTTTGTTAGGTATGATGGGTATCAATATTGTAACGATTAATGGCGTTGATGAAGGTCGTAGAGGTTTACTCATTAAGTCTGATAACTTAGAAAAAGTGAGTAGATTTGAAAATATTGTTACTGAAATTGACGATATTTCTATTACTAAATTACGTAAACCTGAACTTCGTGATAGATTGGCAGTAAGACATGGCAGGTACATAGAGCAAGATGCTGACGATAAAAAGACATTTCGTTTTGAAAGAGAAGACTTAGGTTTACTCGTTGATTTTATGGCAGAATTATTTAAAGAAGAAGGTCATAAATTAATAGGCATT…
Arginine decarboxylase (EC 4.1.1.19) / Lysine decarboxylase (EC 4.1.1.18) CDS	2428733	-1.89315	2.01749e-18	ATGAAATTACCATTAACTAATAAACTTAATGATATATTAAATAGAAATCCGATTTCGATGCATGTACCTGGGCATAAAAATATGACAATCGGTTATTTAGAACAATTAAATTTTAAAATGGATATGACTGAGATTACAGAATTAGATGATTTACATCACCCTGATGAAGTGATAGCACAAAGTATGGAAGGTTTAGAGAAACATCCTGACTATGATGCATATTATTTAGTCAATGGGACTACGTCTGGGATTTTATCAGTAATCCAAGGATTTTCAGGACAAGAGGGGCATTATTCCATAGTTCGGAATGCACATAAATCTGTATTTCATGCTTTGGATTTAACATCAGAGCAGTGTCAATTATTGGAAATGAAAATGAGTGAAAAAACGAACCAATAT…
Colicin V production protein CDS	1594394	-2.1834	2.05769e-18	ATGATTTTTGATATACTAATAGTAATTGTTTTTATATACATAGGAATGATTGGGTTTAGAAGAGGTGTATGGTTAAGTGCATTGCATCTAGGTGCTACGCTGTTTTCATTATGGGTAGCACAACGATTTTATTTGCAAATATCTCAACGATTGGAATTATTTATACCTTTTCCTAAAACACAGGCTTACGATTTGAATTATGCTTTTCAATTTGATAATCTACAACAGCGATTCGACCACATTATTGCATTTTTAATCGTAGCGACAATTACCAAAATGCTTTGCTATGGGGTTATTGTAGTCTTTGATAAAGTGATTCAATACCAAGGGCTCAATTTAATAAGTCGATTTATTGGTATGCTAATGGGAATAATATCTTCAATTATTATTTGCGCAACA…
Phosphoribosylaminoimidazole-succinocarboxamide synthase (EC 6.3.2.6) CDS	1664017	-2.51365	2.06064e-18	ATGTCTTTGTTATATGAAGGGAAAGCGAAAAGAATTTTTTCAACTGGAGAACCTGAAATACTACGCGTTGAATATAAAGATGAAGTGACAGCTGGAAATGGGGCTAAAAAAGATTTCATAGAAGGTAAAGGACGATTAAACAATCAAATTACTTCTAGAATTTTTAATTTTATAAAAGCTCAAGGCGTGAATAGTCACTTTATTGAACAAACTTCTGAAACTGAACAACTTGTGAAATTGGTAGATATTATTCCTTTGGAAGTAGTAGTAAGAAATATTGCAACTGGTTCTATAACAAAGAGATTAGGTTTTGAAAAAGGCCATGAATTTGATGCTCCACTCGTAGAGTTTTTCTATAAAAATGATGATTTAAATGATCCATTGATTACTGAAGATCAT…
ATP-dependent DNA helicase RecQ CDS	2043023	-1.3167	2.62714e-18	ATGGAATCAACATTATCGCATTATTTTGGCTACGATACATTTCGTCCAGGTCAAAAAGAAATTATAACAAAAGTAATGAATCATCAAAATGCGCTAGGTGTATTACCTACTGGCGGGGGAAAATCAATTTGTTATCAAGTGCCGGGATTAATGTTGGGCGGTACGACGATTGTTATCAGTCCATTAATTTCGCTAATGAAAGACCAAGTTGATCAATTAAAGGCCATGGGTATACGCGCGGCGTACTTAAACAGTAGTTTAACTCAGAAACAACAAAAAGAAATAGAGGCACAACTTAGAAAAGGTGAAATTCAATTTCTATATGTGGCGCCTGAACGTTTCGATAATGCTTATTTTGTTCAAATGGTGCAACAATTAAATATACCGCTAGTTGCTTTT…
Iron(III) dicitrate transport ATP-binding protein FecE (TC 3.A.1.14.1) CDS	1812035	-2.55559	4.35531e-18	ATGCACTTAGAAGTAAAAGAAGGCAACTTTCATTATAAAAACAAACCTTATTTATATAAAGAAGATGTGAATTTTAAATTGGCTCCTGGCGAGGTCTTATCGATTTTAGGGCCTAATGGTGCTGGAAAAACAACATTGTTAAAATGTGTTATTGGGTTGCTAGATTGGACGGATGGCGAAACGTTTATCGATGATGTCCCGTTAAATGACCTGAAGAAAAAGGAATTGTGGAAAAAGATTGGTTATGTGCCTCAAGCTCAAAAAATGACTTTTGGTTACACGCTCTTAGAACTTGTGATCATGGGAAGAGCGCCATTTATCAGTACTTTAGCACAACCTTCAAAAAAGGATGAAGCGGCTGCAATTGAAGCGCTGGAAACAGTGGGTGTTAGCCATTTG…
FIG011945: O-methyltransferase family protein CDS	1002369	-1.75842	9.21591e-18	ATGGATAATAATCAGTTATATTTGTTAAATTTGCATAAGCAAACTGATAAAAATATTGAATCATTAAGAACCTATGCAGAGGAATATCAAGTGCCCATCGTTGATAAGCTCACTTTAGAAATGATAAAACAAATTATTAGATTACATAAACCTATTAATATTTTAGAAATTGGAACTGCAATTGGTTATAGCGCAATGCAATTTGCTTCTATTTCTGAAAAAATTAATGTGACTACAATTGAACGTAATGTAGAAATGCAAGATAAAGCGAAAGAAAATATTGAGTTATTTCAATATTATAACCAAATCAGATTAATTGAAGGCGATGCATTAGAGCAAGTTGAAAATGTGAGTGATCGCAGCTATGATATGATATTTATTGATGCAGCGAAGGCACAA…
putative acetyltransferase CDS	364117	-1.78786	1.06043e-17	ATGACCCAATGTATTGAACGTGTTAAACAATCTGAGGTTAAAATATTGAGAGCGTTGTGTATGACAACTTTTAGAACAACTTTTGAGGCAGGCGAATATTCTGATGAAGATTTTAACCATTATTTTAATGAAGCTTATGCTATGGAGCAACTAGAAAAAGAATTACTAAATAAAAATTCATTCACTTACTTTTATAAGGAAAAAAATGAAATAATTGGTTATTTTAAATTGAATGTTAATGATGCTCAAACGGAAGTTATGGGTGATGAGTATCTTGAACTGCAACGTATTTATTTTCTACCCCAAGCACAAGGAAGTGGTAAAGGTAGCGATGTCTTTGATTTTGCAGTAACAAAGGCTAAAGAACTCAACAAATCAAAGCTTTGGTTAGGTGTATGG…
Methionine synthase II (cobalamin-independent) CDS	1990358	-1.40847	1.26387e-17	ATGGCAGTCATTCAAAGACCTTTTAGAGCCGATCATGTCGGTAGTTTATTAAGACCGCAACGCCTAAAAGATGCACGTAAAGATTATCAAAATGAAGTCATCGATGCACAAGCATTACGAGATATCGAGGACGAAGAAATTGAGCACATCATAGAGAAACAACTAGAAGTAGGTTTACATAGCATCACTGATGGCGAATTCCGCAGAAGCTGGTGGCATTTCGATTTCTTAGAAAATTTAGGTGGCGTCAAAGGCTATACATCTGATCGTGGTTTAGCATTTGAAGGTGTTGAGACAAGAAATCATAATGTTAAAGTTGAAAGTAAAGTCGCTTTTAACCCAAATCATCCACATTTTGAACACTTTAAATTTTTATATGACAAAGTTAACGGACGTGCA…
COG0488: ATPase components of ABC transporters with duplicated ATPase domains CDS	2041126	-1.07028	2.49241e-17	ATGGAAGCATACAAAATTGAACATTTAAATAAGTCATATGCTGATAAGACTATTTTCGATGATTTACATCTCTCTATTTCTGAAGGAGAAAAAATAGGACTCGTTGGTATAAATGGGACTGGCAAGAGTACTTTATTAAAAGTAATGGCAGGACTAGACGAAGATTATGATGCGGAAATATCGCATCCCAATGCATATCGCGTCCGTTATTCTTCTCAAAAACAAGATTTTGATCGAAACATGTCTGTTTTTGAAGCAGTATTGACCTCAGAAACTAAAACACTTCAAGTTATACGTGCATATGAGTCTGCACTGAATCAATATAGTACGACCCAGAGTGAGTCAGATTTACAAAAAATGATGCAAGCACAAGATGCGATGGATGCGAATCAAGCATGG…
hypothetical protein CDS	1057443	-1.68682	2.80362e-17	ATGATTACAGAAAAACATTATTGGAAGTGTATCTACACTTGGATTAAATATTTTAATTATCATGTTGTTCATCGTAATCAAGATGATAGTGAAATTTGGTTAGCAAACAAGAAAAAACAGTCTGTTGCTATCTTTGAATTTGGTGCTAATTCCACTCAAGAAGTTAGGTTTGCTAAAAGTAGGATTCAAGAAAACGAAGAGAATATCGTTTCATTTTTAGATTTTTCACCTAAAAATTATGAATTATACATATTCACGGATAAAGCTTTTACTGATGAAAATTTAAATGAATTACAACCACTTAAATTTAAAGTGAAAATTATTAGAGAAGCAAGTCACGCTGAAAGAATTATGCCGAATTTCATAATGAAGAAAATTTATAATAGAGATACTAAACTT…
quinol oxidase polypeptide I QoxB (EC:1.9.3.-) CDS	1669909	-1.25313	3.35405e-17	ATGAATTTTCCATGGGATCAATTACTTGTTGAAGGTTCTTGGATGATTACAATGGCACAAATCGGTGCCCCATTTGGAATCATTGGACTAATCGCAGTAATTACTTATTTTAAATTATGGAAATATTTATACAGAGAATGGTTCACATCTGTCGACCATAAGAAAATCGGGGCAATGTACTTAATCTGTGCTGTATTAATGTTCGTTCGTGGTGGTATTGACGCATTAATGATGCGTACACAATTAGCGATTCCTAACAATACGTTCTTGGACTCAAATCACTATAACGAAGTTTTTAGTACACACGGTGTTATCATGATTATCTTTATGGCAATGCCTTTCATATTTGGTTTATGGAATGTCATTGTACCTTTACAAATTGGTGCTCGAGACGTTGCA…
rRNA small subunit methyltransferase I CDS	2423599	-1.58066	4.80081e-17	ATGGCGACACTATATTTAGTAGGAACACCCATAGGGAATTTAGCAGATATTACATATAGAGCTGTAGATATTTTAAGGTCGGTGGATTTGATTGCTTGTGAAGATACAAGAGTGACTAAAAAGTTATGTGCACATTATGATGTTCAAGCACCCCTGAAATCCTATCATGACCACAATAAGGAACAACAAACGGATTACCTAATAGAACAACTGCAGCAGGATGTTAGCATAGCGCTTGTATCAGATGCAGGCTTACCATTGATTAGTGATCCGGGTTACGAACTTGTTGTTGCAGCGAGAGCAAATGAAATTAGAGTGGAAACAGTGCCAGGTCCTAATGCTGGATTGACGGCACTGATGGCGAGTGGCTTACCCTCATTTACTTATACGTTTTTAGGG…
hypothetical protein CDS	2219401	-1.72164	5.30057e-17	ATGGTAAACTTTAAGAAATTAGATAATTATCAAGAGAGTATAAGTCCAATTGAACCTTGGGAAATTATAAATAGAAATCGTAAACCTAAATATTTTAATGACTTATTTTCAAATCAAAAAGATATTCTAGTGGATTGGTTTAAAAAAAGAAATCAAAAAGATACAGTTATAAAACTACATACCGGTGGAGGTAAGACATTAGTAGGATTGTTGATAGCACAATCAACTATGGACGAATTAGGTGAACCAGTATTATATTTATCGCCGACTAATCAATTAGCTCAACAAACAATCAAGATGGCAGAAGATTTTGGTATAAAAGCTGTATTATATCAAAAAGGGCAACCCCTATCTAATGAATTTAAAAATGGTAAATCCATTATGGTTGCATCTTATAAG…
Para-aminobenzoate synthase, aminase component (EC 2.6.1.85) CDS	2033350	-2.65426	5.75433e-17	ATGCAAATACAATTTAATTATCGCTATTTATTAGACGAATCAGAATATGAAACCCACGAATACCAATTTACGCAGTGTAAAGATAAATCAATCGCATATCACTTAGACGAAGTAGGCAGTGTTATACAATTTGCAGAAATGCATCAACACCAAGGTGGTTATGTAGCATTGTATTTACCCTATGAAGCGGCACCTTTTTTTAATGAACAAATGGCTACAGTACAAATAAAGGATGAATATGTTTTTGCTGCTGCTTATGTTTTCGACAAAAAGGAAGATATAACATTAACTGACAAAAAAGAACAATACATACCAAAATGTGATTTTAAATTTCAATTAAATAAATCCCAATTAATCACCCATATTAAAGCAGTTCAATCCGCAATTATTGAAGGTAAT…
Aspartokinase (EC 2.7.2.4) CDS	1349767	-1.46777	5.78701e-17	ATGAAAGTTTCAAAATTTGGAGGAAGTTCTGTTTCTAATGCAGAACAAATAAAGAAAGTATTAAATATTGTTAATTCGGACGAAGATAGAAAAATCACTATTGTTTCTGCACCAGGGAAACGACATAAAGAAGATGTGAAAACAACTGATTTATTAATTCGTCTATACGAAAAAGTAATTGATCGTTTAGACTATGTTTCTAAAAAAGAAGAAATCATTCAGCGCTATGCCGATATTATTCATGAATTACATATGAGTGATACATTACTATCTACGATTGATCAAACACTAGAATCTTACATTGCTACATTAAAAGACAAACCTTCTCGTTTGTTAGATGCTTTATTATCTTGTGGAGAAAACTTTAATGCTCAATTGATCGCTGAGTATAATAACAGT…
FIG01107863: hypothetical protein CDS	1911016	-2.04483	1.31889e-16	ATGACAATATACAATCAAACAGTTGAAAGTTATGATGAAAGAATGGCGAAAGATGTCATTTTGCTCGCAGGACGTATTCTGTTGGAATCTGGTGCAGAAGGTTCCAGAGTTGAAGATACAATGACTCGGATTGCAACTACGTTAGGTTATCCAGAAAGCAATAGTTTCGTAACTAATACAGTCATTAACTTCATGTTACATAACGAATCTTATCCTAGGATTTTCAGAATTAAAACGCGAGATACGAATCTTCATCGCATATCAAGAACAAATGGTATATCTAGGCGGCTTGCTTTAGGTGACATTTCACTTGAAGATGCCTTTCAAGAACTGCAAAAAATATATCATGAGCAAAGCATTAACCATGATCTAATATTCAAATTTATTGCTGCCGCTGTT…
Zinc metalloproteinase precursor (EC 3.4.24.29) / aureolysin CDS	1463685	-1.31611	2.5046e-16	ATGAAAAAAATATTATCAACTACATTACTGTCATGTTCATTATTAGCCTTCACTACAAGCTATGCTGATGCACAAGAAAGTAATAGTATTAAGCCTGAAAGTTTAGAGTCATCAAATACCCCTGCGATTAATAATGATGCAGATGTAGAACAATTTTTACAAAATAATGCACAATCTCTTGTTAACCAATCATCCAAGACTAAACAAGAAACTATCAATAAAGAAGCTTTCAAACAATATAACGTGATAGATAAACAACAAGATAAAACTGGCGTCACACATTACGCATTGAAACCTAAAGTAAACGACATTACATCAGACGGCACAACAATCAAAGTACATGTCAATAAAAACGGTAAAGTAACATTGATAAATGGTAATGTAGATAAACCATACATA…
Alkyl hydroperoxide reductase protein C (EC 1.6.4.-) CDS	2683749	-1.66262	2.8062e-16	ATGTCTTTAATTAACAAAGAAATTTTACCATTCACAGCTAACGCTTATGATCCAAAGCAAGATGAGTTTTTCGAAGTTTCAGATGAAAACTTAAAAGGTTCATGGAGTGTTGTTTGCTTCTATCCAGCAGACTTCTCATTCGTATGTCCAACTGAATTAGAAGATTTACAAGGACAATATGATAAATTACAAGAATTAGGCGTAAACGTGTACTCAGTATCAACTGATACGCATTTCGTACACAAAGCTTGGCATGACCATTCAGAAGCCATTAACAAAATCCAATACACTATGATTGGTGACCCTTCTCAAACAATCACTCGTAGTTTTGATGTATTAGATGAAGAATTAGGTTTAGCTCAACGTGGTACTTTCATCGTAGACCCTGACGGTATTGTA…
hypothetical protein CDS	546152	-2.98071	3.54396e-16	GTGCTTCCAGAAATTAATATACTCACCGTTCTCGGTATCCTACTAGATACAATAATGTTTATTTGCTCTTTAGATAAGTGGAATATGTCTGTAATTGAAACATTACTAACACCAATAAATAGAGAAAGGATAGTTAATAATAATAAAATGATAAATAGGACAATACCATTAAGTAAGAATTTCATAATGAGGTAA
Phosphoribosylaminoimidazole carboxylase catalytic subunit (EC 4.1.1.21) CDS	1665838	-1.76643	4.07532e-16	ATGGGGAGTTCTTCTGATTGGGAGACAATGAAAGAAAGTTGCCTTATGCTAGATCAATTAGAAATTCCTTACAATAAAAAAGTAGTTTCAGCGCATCGTACGCCACAATTAATGTTTGAATTTTCTAAAGAAGCAAGAGACAAAGGGTACGACGTCATTATTGCTGGAGCAGGTGGTGCAGCACATTTACCAGGTATGGTAGCATCAATGACAACATTACCTGTGATTGGGGTGCCAATCGAGTCAAAAAGTTTAAAAGGATTAGATTCGCTATTATCTATCGTTCAAATGCCTGGAGGTATACCAGTAGCAACAACTGCAATAGGCAAAGCTGGTGCCAAGAATGCAGGCGTGTTAGCGGCTAGGATTTTAAGCATTGGCAATAAAAAAGTCCAAAAG…
DUF1432 domain-containing protein CDS	1034375	-1.56791	4.11565e-16	ATGATCGGATTAGTTGTTATCGTCGTCATAGTAGTAATAGCTTTATTATTACTATTTTCATTTGTTCCAGTCGGATTATGGATTTCAGCAATAGCTGCAGGCGTTAAAGTAGGTATTGGAACATTAGTTGGTATGAGACTTCGTAGAGTTTCACCACGAAAAGTTATTTCACCATTAATTAAGGCACACAAAGCTGGTTTGAATTTAACAACAAACCAACTTGAATCACATTACTTAGCAGGAGGAAACGTCGACCGTGTTGTTGATGCTAACATTGCAGCACAAAGAGCGGACATCAACTTACCATTTGAACGTGGAGCAGCTATTGATTTAGCTGGCCGTGATGTATTAGAAGCTGTTCAAATGTCAGTTAACCCTAAAGTAATAGAAACACCATTT…
Vitamin B12 ABC transporter, permease component BtuC CDS	1812844	-3.60185	4.76321e-16	ATGAAGAAATCAAAAATATTATTATTAATTGTTTTACCACTTGTGGTAGCAATTATTTCACTCGGAGTAGGAAGAGTTTTTATAGATCCTATTACGATTATTAAAATTTTAACATCACAAATTATTCCTATAGAAGAAACATGGGCACCAGTACAAGAAACGGTAGTGATGAATGTTCGTTTTCCAAGAATATTATTAGCCCTATTAATAGGGGGTGGATTATCTATTTCTGGTGCGAGTTTTCAAGGCATGTTTGGCAACCCTTTAGTTTCGCCAGACATACTGGGTGTTTCAGCAGGAGCTGGATTTGGAGCATCTCTAGGTATATTGTTTTTTGGTAACACTTTTGGGGCACAAATATTAGCTTTAGCATTTGGACTATTGGCGATACTGTTCACA…
Pseudouridine kinase (EC 2.7.1.83) CDS	786298	-2.31348	6.1252e-16	ATGAATAACAATGAACGAGAGGTTCTCAAACGTATTCAAGAAAATCCTTTTATCTCTCAACAAGAATTAGCTCAGTCTATTGGTCTATCCAGGCCAGCTGTGGCAAACATCATCTCAGGTTTAATTCGCAAAGAATATGTATTAGGAAAAGCCTACGTGTTAAACGAAGACTATCCGCTCGTTTGCATTGGTGCCGCCAATTTGGATAGGAAGTTTTATGTTCATTCCGAATTGCAATTGGAAACTTCAAATCCTGTCACTTCTACAAGATCTATAGGTGGTGTCGCACGTAATATCGCTGAGAATTTAGGCCGTATGGGTGAAACTGTTGCTTTTTTATCAACAAGTGGTAATGACAGTGAGTGGGATATGATTCATAAATTATCTAGTCCGTTTATG…
iron(III) ABC transporter, solute-binding protein CDS	2484615	-1.50681	9.36215e-16	ATGAATAGAAAATATAGTATCCTAGCTGGGATTGTATTGTCAGCTACATTACTTACTGCATGCAGTTCAAACAGTACAACGAGTAATTCAGAAGATAAAGAATTAACGAAAGAGGAAAAGCTTGTTACGGATCAAACCAATCGTGAAGTGAAGGTTGAAAAAGATCCAGATAGTATTGTAGTAGGCGGCATACTGCCTTATTTCTCTGCTTGGTTTGTAGGGACGAATTCTACTAAAGAAATTAAGGGATTACATCCTAATGCCTATAATGCTGCAGAAAATTCAATGCTAGCTAAAATATCACCTGATGTTAAAAAAGCATCTACTGAATTTGTGAAAAATGGTGATATAAATATAGAAGAATTATCTAAAATCAATCCAGATGTCTACTTTGAACTT…
Siderophore staphylobactin ABC transporter, permease protein SirB CDS	2766972	-1.62042	1.81089e-15	ATGTTACTTAAACCGTGGTATAAATTAATGCTTTCTGGTTTATGCCTTATCGTTGTAACGATTTTAAGTTTAATCATTGGAAACACGCTTGTATCACTTTCACAGTTGATACAAGCGTTGTTCCACTTTAATAGTAATAACGATATACATATTCTACTTGCCGAATCCCGTGCATCCAGAACAATTATTGCTATACTTACTGGCGCTGCATTCTCTGTATCTGGTCTACTTATGCAAGTGTTAACACGTAATCCAATCGCTTCACCTGGCCTGTTTGGTGTCAATTCAGGTGCCGTGTTCTTTGTGATTTGTGGCTTAACATTTTTTAAAGTGCAATCATTTGAAGCACTCATAGCGATTTCATTTATCGGGGCAATCATTGTTACTGTTCTTGTTATT…
hypothetical protein CDS	1703913	-1.62818	1.94322e-15	GTGCACAATGTGCGAGGTATCATGATGACCTTGGTAATTGCAATGGTTGCAACAATATTAGGAAGTGAATTTCCAGTCATTGGCGGTGCAATTTTTGCTATTATTATAGGAATTATTATCAATAATATAATTTTAATTCCCAAAAAATATGAAGCTGGTATTAAGTATAGTAGCAAAAAGATTTTGCATTACAGTATTATCGTGCTTGGTTTTACATTGAGCTTTCAATCTATTGGAGCAATTGGATGGAAATCTTTACCAATCATTATCATTACTTTACTTGCTGCCTTTATAACTGTGTTCTTGTTAATGAAGTTATTTAAAATTAATGAACATCTAAGTATTTTAATAGGGGTTGGAACAGCTATATGTGGTGGATCAGCAATTGCTGCAACAAGT…
Hypothetical protein SAV2260 CDS	484200	-2.30116	2.84017e-15	ATGCAACTGTACCTTATCTTTTTACCAATATTATATCTTATAGTAAGCTACATCAGTATATTTAAAATGCCGACAATCATTACACGCATTTTACGTATTATTATGGCCTTGCTCTTATTATTTGTTGTAGCAATTACAACATTATCTTTCCCTGCAATAAACTGGTGGGTATTCATCGTACTATTACTTATCGTTGGCAATGTAGAAATCACAGCTTTCAAAAACGGTAAAAAAGATTCTAAAGGCGTTCAGATCTTAAATATTATTACCGTTATACTATTTGTGGTATACGCTATTTTAGCATTAGTATTATATTAA
hypothetical protein CDS	213972	-1.9023	2.92899e-15	ATGAGTGATATGAATGGGGTGATTAATCATATCAAGACGCCGTTTACAAATACTGCACGCAAGCAGTTCAAAAATGAATTGAAACATTTTATTGTGCAAATGCACAGCAATAAAATTTATCATTATACGAATCGTTTTGGTGTGAACTTTTTAATATTCAAATTTAAAAAGTACAAACAAATTTATATTGTTGGTCCATATATGGAGAAGCGGCCTAATGAACGTCGTTGTAATGAGTTGCTCCAGAGTTTAGATATTAAAATATCTAAACTATCTATATTGAAGCAATATTTGCTGACTATACCTTTATGTCATCAAGTTAAAGCACAAAAAATGTGTCGTTTAGCAGTTCGATTCTTGAAAAAAAGAAATATAAATTATGAAACTGTAAAAATTGAT…
Programmed cell death toxin YdcE CDS	1767260	-1.89889	4.06581e-15	ATGATGAGAAGAGGAGACGTTTATTTAGCTGATTTATCACCAGTTCAAGGGTCTGAACAAGGGGGAATAAGACCTGTCGTTATCATACAGAATGATACTGGAAATAAATATAGTCCTACCGTAATTGTAGCTGCAATTACTGGTAGGATTAATAAAGCTAAAATACCTACACATGTAGAAATAGAAAAAAGTAAGTATAAGCTTGATAAAGATTCTGTAATACTGCTTGAGCAGATTAGAACTTTAGATAAAAATAGGCTGAAAGAAAAATTAACATACCTTTCTGAAAGTAAAATGAAAGAAGTTAATGTTGCTATTGATATAAGCTTAGGATTACATAATGTTAGAAATAGTAAATCCTGA
Manganese ABC transporter, ATP-binding protein SitB CDS	1956584	-1.7883	4.5548e-15	ATGTTAAAGGTAGAAAATCTAAATCTAACTTTAGGGAATAAACATGTCTTAGAAGATATTGATTTAAACATACCTATAAAAGGCGAGATTATTGGCATAATGGGACCAAATGGTGCTGGGAAATCATCTTTACTCAAATCTTTTATTGGGGAGTTTAAATCTACTGGGACTGCACGCTTAAACGATGATGATATACATACTTCATTAAAATCTATCACCTATATCCCACAAAAAGCACATATTGACTTAGATTTTCCAATTGATGTCGAACATGTTGTTATATCAGGCGCATACAAAGATATTGGTTGGATTAAATGGGTTACGTCAGAAACTAAAAAACGGTTAAATCAATTGATGAAAACCTTGGAATTAGAAAGTTTACGTCATCGTCAAATTTCA…
PTS system, glucitol/sorbitol-specific IIB component and second of two IIC components (EC 2.7.1.69) CDS	2298742	-2.13189	5.95378e-15	ATGAGTAAACAAGTAGAAATTGTAAAGGGCTCTGGAGGATTTGGTGGTCCGTTAAAAATTGGTGTAACAGGCAAAAAGAATAAATTAGTTTATATAACTGGTGGCCATAAACCTGCAGTTGTTGATAAAATTGCTGATATTACAGGAGCAGAGGTCATTAACGGTTTTGAGACATCAGTGCCAGACGAAGAAATAATGGCAACTGTTATAGATTGTGGTGGGACACTAAGATGTGGTATTTATCCTAAAAAAGGAATACCTACTATCAATATTATGGCTACAGGTAAGAGTGGACCTTTACGTCAATATATTACGGAAGATATTTATGTTTCTAAAGTAGATGAAGGACAAGTATCAGAAGTATCAGAAACAGAAGAAGCGTTTTTGCGTGCTAGTTCA…
Sodium:alanine symporter family protein CDS	1262372	-1.59925	8.27498e-15	ATGTTTCGTGCCATTGGCGAAAAACCCGAAACACTAGATAGTGGTAAGAAAGGTATCTCGCCATTCCAAGCTTTTGCAATAAGTGCGGGATCTCGTGTCGGTACAGGTAATATCGCAGGTGTGGCTACTGCAATTGTTTTAGGTGGACCAGGCGCTGTGTTCTGGATGTGGGTTATCGCATTGATTGGTGCAGCGAGTGCTTTTATAGAAGCAACTTTAGCACAGGTATATAAAGTACCTGATGAAGATGGTGGTTTCCGTGGTGGACCAGCTTATTACATAACTAAAGGTTTAAATCAAAAATGGCTAGGTGTTTTATTTGCCATATTAATTACAGTGACATTTGCATTTGTGTTTAACACTGTGCAATCTAATACGATCGCTGAATCATTAAAAACA…
Lipoate-protein ligase A CDS	1071703	-1.49972	8.32806e-15	GTGACTGAATCTTGGAATTTTATAAATACAGGAAGTAACGATCCATATTTCAATATGGCAATGGACGAAGCGCTGCTTAATTTTGTTTCTAGGGGAGAAATTGATCCAGTTATTAGATTTTACACGTGGAATCCAGCAACATTATCTGTTGGTTATTTCCAAAGACTGACTAAAGAAATAGATATAGAAAAAGTACAAGAAAAGGGATATGGTTTAGTCAGACGTCAAACAGGTGGCAGAGGCGTGCTACATGACAAAGAACTTACATATAGTGTTATTGTACCAGAATCTCATCCGGAGATGCCCTCGACCGTAACAGAGGCATACAGAGTGATATCTGAAGGTTTGTTAGAAGGATTTCAAGCTTTAGGCTTTGAAGCATCCTTTTCAATCCCTCGT…
Phosphoserine phosphatase, putative (EC 3.1.3.3) CDS	878747	-1.64408	8.9847e-15	ATGAAGTCGGTATTATTTGATGTTGATGGTGTTTTTTTAAGTGAAGAAAGGTGTTTTGATGTATCTGCATTGACGGTTTACGAAATGCTTATGAGTAAAGATTATATGGGATTAGATCCATCTATACAATTTGATGATTTAAGTGATCAACAAATTACTGAAATAAGAGATATCGTATTCTATCATGATGAAATTTTAACTAAGTTAAAATCACTTGGATTAAATTCAAATTGGGATATGTTATTTGTAGTAGTTGCCATTCACTTTATTGAAATTTGTAAGACATTACCCCAAGAAAAATTAGTAGAAGTTTTAAACTCAGAAAGCTTTAATCAAGAAACATTGCAACAGATTGGTGAAAATATTTTTGATATAGAATTGAACTTTGAGTCACCATTA…
hypothetical protein CDS	57812	-2.4136	1.49516e-14	ATGGTTGTTTGTATTGTAATACCTGTAAGTATGTCGGAATTTGCACGTATAAAAACAGGCTTTGGTACAATAATTATACCTCCACCAACTCCAATTAACGAGCCAATGTTGGAGGATATTGATCCTATTATAATCAATACTATAATAGCTATAGTTCCACACCTTCCATTAAATAAGGACTTATTGTTATTTTAA
ATP/GTP-binding protein, SA1392 homolog CDS	2468646	-2.55428	1.56657e-14	GTGTTTAATGATACACAGACACCACAACTCACTTTGTTCGTGGTATCAGATTCAATTGGTGAAACTGCACAACGCATGATTCATGCCACGTTAACTCAGTTTCCAGAAGTATCACAAATAGAGATTAAGAAGTTTCCATTTATTAAAAGTGAAACAGAATTAATCAATGTTTTGAAACGAGCAAAAGAACGTGGGGCAGTCGTCGTTACGACGTTAGTGAACCCAGAATTTAATATAGTAGGTCAAAAGTATGCACAAAATGAACAAATACCTTATGTCGACTATATGTCAGATTTAATAGGGATTATTCAGCAACTTACGAATTGTTCACCTAGTCATGAAAGTGGCGCTTTACGCAAACTGGATGAAAACTATTTTAAAAGAATTGAAGCGATGGAA…
Glycerate kinase (EC 2.7.1.31) CDS	2462572	-2.77999	1.68586e-14	GTGAAAATCATTTTAGCACCAGATTCATTTAAAGGGAGTATGACAGCAACCCAAGTCTCAAAATATATGGCAGACAGCATTACAGAAGCATATCCACAAGCTGACATACACGCTTTACCCGTTGGTGATGGCGGTGAAGGTACGATGGAAGCACTAGTGAATGCCACTAACGGAAGCTTTCATACCGTTTCAGTAACAGGTCCTCTTGGAAATCATGTAACTGCGCAATACGGTGTACTCGATGATGACACATGCGTGATTGAAATGGCGGAAGCTTCTGGACTAAGACACTTAACTGACGATACTTTAAATGCAATGACAACAACGACTTATGGTACAGGTGAATTAATTTATAATGCCTTAAATAGAGGTTACAAAAAATTCATTTTAGCTATTGGC…
Transcriptional regulator, IclR family CDS	802846	-1.68377	1.71544e-14	ATGGCGGATAAAAAAAGTAAAGACTATATCCAATCTTTAGATACAGGTATTAAAATATTGAATGTTTTACAGAAATCTAAATCCCCTATGAAATTTAGTGAGATTCAACAAATTACTTCTATTACGAAAAGTAACTTATATAAATATATGAATACTTTAGCTAATAATGAATTAGTCTATCGTAATCCAGCTACAAGTGAATATCATTTAGGGAACCAACTCATACAACTGGGTATGTCGGCAATGGGTAATTTAGACTCTCTAGCTATTGTGACACCTTACTTACAAGAAATTGGCCGTCACAATAATAATACAGTGCTGTATTCAGTAATCACTAGACGAGGCCCAGTCGTTACAAAAATTTGGCATGCAGAAGGTATTTTAAATATTGGGGCACAA…
PTS system, N-acetylglucosamine-specific IIB component (EC 2.7.1.69) / PTS system, N-acetylglucosamine-specific IIC component (EC 2.7.1.69) CDS	877040	-1.46807	1.74678e-14	ATGTTTAGTTTCTTTCAACGTCTTGGTAGATCTCTTATGCTTCCTGTTGCAGTATTACCAGCAGCCGCGATTATTACAGGTATCGGTAACGCGTTAACAGCAATGGGAGTCTTGCCAACGGTAGCAGCGTTTTTCTCTTCTGCCGGTTCGACGATTCTTGAACAACTAGGTATTCTTTTTGCGATTGGGGTAGCATTAGGAATGGCTAAGAAAAATGACGGTGCAGTAGCACTTGCTGCAGCAGTTGGTTTCTTTTTAACGACAGTGGTTTTAAGTCCAGCAAAATTAGCACCATTATTAGGTGTTAAGGAGACAGGCGTAAACGAAGCTTTTGAACAAATGAATAATTCTAACGTTTTTATTGGTTTATTGATTGGTTTAATCGCAGCGTATACTTAT…
FIG01108300: hypothetical protein CDS	358845	-2.11713	1.89233e-14	ATGCGCAGAATTTTGTATGCTTTTTTAGTCTATACAATCTTAGGTTTACTAAGTGGTTTTTATTATCGTGAATTAACGTTAGCGTATGATTTTACTGGTGAAACACAACTTGTAGTTGTACACACACATACGTTGATATTAGGTATGTTTATGCATCTTATTTTATTACCTGTAACAAAAGTCTTTAATTTAAGTAGTTATTATCTATTTAATTGGTTCTACATTATATTTAACCTGGGTGTATTAACAACAATAGGAATGATGTTTACTAAAGGAACATATCAAGTCATAGGTAAAACAGTACCAGAATCATTTGCAGGATTTGCTGGTATCGGACATACAATTTTAACAGCAGGATTTATTTTATTATTCTTCTTGTTAAAAAGTGCAATTATTAAA…
Prephenate dehydratase (EC 4.2.1.51) CDS	2367338	-1.76894	2.19707e-14	ATGAAACTTTATTATTTAGGCCCAAAAGGGACATTTTCATACTTAGCAGCAAAACAATATAAATCAGAATCTGAAATGGATTTTGAAGCCAAATCTAACCTGTACGAAGTTGTACAATCTGTTTCTAACGATGATAACAGTATCGCCGTAGTACCAATTGAGAATTCAATTGAAGGGACGATTAATATTGTCGCAGATGCATTAACGCAACAAAATATTTTTGCGCAAGGTGAACTTCATTTAGACATTCAATTCGCGTTGTATGGTTCTCAAGATGCTACAGTAAATGATATCTCAAAAGTTTATTCTATTGCGCCTGCGATTAGTCAAACGAGCCAGTACATACAAAAGCAAGGCTTCACGTATGACTATGTAGACAGTACGATTAAAAGTTTGGAA…
Cell division protein FtsQ CDS	1560975	-1.64639	2.37229e-14	ATGACTAATAAAGTAAGTGAATTTGACTCTGAATACTTAAAAGAAAAACGAGCAAAACGTCGAAAACGACAAAAGCAAATTCAATATTCAGTATTTGGTGTATTGTTATTTATTATCATTTTGATTCTTATATATATGTTCACGCCTTTAAGTAAGATAAGCAGTGTGGAAATAAAAGGCAATGATAATGTTTCCAAAAGTGCAATCAATAAAGCGATTGACGTTAAAGACAACTCCAGAATGTACACATATAGCACTTCAAAAGCGACGGATAAATTAAAAGACAACAAATTGATAAAAAGCGCGAAAATCACGAAACAAATGCCTAACAAATTAACGGTTGAAGTCACTGAAAATCAAATTGTTGGAATGACGAAAAAGAAAGATAATTATGTGCCT…
Phosphoribosylformylglycinamidine synthase, glutamine amidotransferase subunit (EC 6.3.5.3) CDS	1663083	-1.42338	2.90284e-14	ATGAAATTTGCAGTGTTGAAATTTCCAGGATCAAACTGTGACCGAGATATGTATAACGCGGCAGTGAAAGCTGGTGTCCAAGCAGAATTTGTAGATTATAGAAATACTTCTTTAGAAGGGTTTGATGGTGTACTTATACCTGGCGGCTTCTCATTCGGGGACTATTTACGCTCAGGTGCGATGGCGAGTGTTGCACCGATTACAGAAGAAGTTAAACGTTTTGCAAATGAAGGGAAACCGGTTTTAGGTGTATGCAATGGTTTTCAAATTTTGACTGAAATTGGATTGTTACCAGGTGCATTATTGCATAACGATTCTCATTTATTTGTTAGCCGTAATGAAACTTTAAAAGTTATAAATAATAAAACGATGTATACCAATTTATATGAAGCGAATGAA…
GTP pyrophosphokinase (EC 2.7.6.5), (p)ppGpp synthetase I CDS	978798	-1.65759	2.95998e-14	GTGAACAATGAATATCCATATAGTGCTGATGAAGTACTATCCAAAGCCAAATCATATTTGTCAAAAGAAGACTATGAATATGTGTTAAAAAGTTATCATATTGCTTATGAGGCACATGAAGGTCAATTTCGAAAAAATGGTTTACCATACATAATGCATCCAATTCAAGTTGCTGGCATATTAACTGAAATGCATTTAGATGGACCAACAATTGTTGCAGGGTTTTTACATGACGTAATCGAGGACACACCATATACATTTGATGATGTTCAAGGTATGTTCAATGAAGAAATTGCAGTTATTGTAGAAGGCGTAACAAAATTAAAAAAAGTGAAATATCGTTCAAAAGAAGAACAACAAGCGGAGAATCATCGAAAACTATTTATCGCAATTGCTAAA…
quinol oxidase polypeptide II QoxA (EC:1.9.3.-) CDS	1668788	-1.34875	2.96818e-14	GTGTCAAAATTTAAGTCTTTGCTTCTACTCTTTGGCTCGCTAATTTTACTTAGTGGTTGTGAGAATGTAGAAGTTTTAAACCCAAAAGGGCCAATGGCAAGTGATACGAAGTTCTTGATTATCTATTCAATCATCTTCATGCTTGCTATAGTTGTCGCTGTAATTCTCTTGTTCACAGTCTTTCTATACAAATATAGAATGGGCAAGACAGAGGAAACAGGAAAGATGCACCATAGTTTTTTACTTGAATCGATCTGGTTCATTATTCCAATAATCATTGTAATTGCTATAGCCATTCCAACGGTTAAATCACTTTACATGTATGAGGAAACACCAGACAAAGAGGATGATCCTATTGTAGTTTATGCTACAAGCGCTGGTTTCAAGTGGTTCTTTAGT…
Mannose-6-phosphate isomerase, class I (EC 5.3.1.8) CDS	1702476	-1.49415	3.16948e-14	ATGCCATTATTTTTAAAACCAATTTTCCATGAAAAAATATGGGGTGGCAATAGATTAAAAGAATTAGGATATGATCTACCAAGCGATTGTATTGGAGAAGCATGGGGGATATCAGCGCACCCAAATGGCAAATGTGAGATATTAAATGGACCCTACCAAGGTCAGACTTTAGACCAAGTATGGAATAACCACAGAGAATTGTTTGGCGATTTTCCAAGTAAGGAATTCCCGTTAATGACTAAAATTGTCGATGCTAAAGAAGCATTGTCAGTACATGTTCATCCAGATGATGCATATGCTTATGAAAAAGAGAATGGTCAATATGGAAAGTCTGAGTGTTGGTACATCATCGACGCTAAAGAAGATTCAGAAATTATCTATGGACTTTCTGCAGAGACG…
FIG01108140: hypothetical protein CDS	1605745	-1.54746	3.3633e-14	TTGAAACAATCATTTATAAAATTAGGCGAAGGCCTCACAGACTTATTCGAATTTAACACTTTAATAGCATATAATTTCAAACGTATCGACCATATTGTGTATTTCCACACTGCTACTTTTGAAAAAAAACCTTCTTCAGTAGCAATCGTTATGCATCCTACAAGTGAAAATCACTTCCAAGCTATGTATATCATGGTTAATGCTTTAAATTATCCCTATCCTAATTCAAACAAAAAGTTTGAATTAATCAATGAGCAAGCAAGACTATACAATATAGATATCAAAGAGGTAGATGTACAACCGAGTGACACCTTCCACGACATCGATTTATATTTTAATTACTTAATCAGCGTTTTAAGACTGCAACGATGGATTCCACCATTGCAATAA
dCMP deaminase (EC 3.5.4.12); Late competence protein ComEB CDS	1018943	-1.44108	3.39963e-14	ATGGATCGCATTAAATGGGAAGAATACTTTATGGCACAAAGTCATTTATTGGCGTTACGTTCCACTTGTCAACGATTATCTGTTGGCGCAACAATTGTTAAAGATAATAGAATCATCGCTGGTGGGTACAATGGCTCAGTTTCAGGAGAAGTTCATTGTATAGATGAGGATTGTTTATTAGAGGATGGCCATTGTATACGTACAATTCATGCTGAAATGAATGCATTACTACAATGTGCCAAACAAGGGGTGTCAACAGACGGAGCAACGATATATGTCACACATTTCCCTTGCTTAAATTGTACGAAATCAATTATCCAAGCTGGTATTCAAACAATTTATTACGCTGAAGACTATCACAACCATTCATATGCGTTAAAGCTTTTACACCAATCAGGT…
FIG01109350: hypothetical protein CDS	182758	-1.78553	4.7192e-14	ATGGCTCAACAGTCAACTCAAGAGATAAAAAAAGCACACAATGAAAAAAACATATGGAACAATGACAAGATTGTAAAAAAAGATTTTTGGCTATTCCCTATATATATTGTTGCGAATAATATAGTTCCTATTATTTTCTTTGTTTTGATATATGGAATATATTCTATTTTTGATATAAAAAATGAATCATTTGTTACTGATGAAAATATATTAATCATGGGCGCAGTCATTGCAGAAATAATCATTCTATATAGCTTTTATGTAATGCATAGAAAAGATAGAATGATATCAATTGCAATGGATAAATTTAAAAAAGTGCCACGATATCTATTGATGATTATGGGTGCATATCTATTAATTTTAATTTTAAATTCAACATACGCTTGGTTAATGGAATTT…
Mn-dependent transcriptional regulator MntR CDS	1957427	-1.5271	7.29228e-14	ATGCTAACTGAAGAAAAAGAAGACTATTTAAAGGCGATTTTAACGCACAATGGTGATCATTTTTTTGTTTCAAATAAGACACTATCCCAATATTTAAACATCAAACCACCTTCAGTCAGTGAAATGGTTCACCGTTTAGAAAAAACTGGGTATGTTGAAACAAAACCATACAAAGGTGTGCAGCTTTCAGATAAAGGTTTAACATACACGCTGGATATTATTAAGCGTCATCGTTTAATTGAATTGTTTTTAATAAAAATATTGAAATATAATTGGGAAGAAGTACATCAAGAAGCAGAAGTTTTAGAGCATAAAGTATCCAATTTGTTTGTAGAACGATTGGATAAATTATTAGATTATCCAATCACTTGTCCTCATGGCGGCGTGATACCACGTGAT…
Histidine permease YuiF CDS	673689	-1.41144	7.54661e-14	ATGAATGCAGTAGTTATAGCAGTCTTGCTGATGATTGTCTTATGTTTATGTAGATTAAACGTAGTGATAAGTTTATTTGTAAGTGCGCTCGTAGGTGGCTTAATTTCAGGAATGAATATCACTGAAATTGTGTCCGTATTTGGTAAAAATATAGTGGATGGTGCTGAAGTAGCACTTAGTTATGCTTTGTTAGGTGGTTTTGCAGCACTTATTTCTTATAGTGGCATCACCGATTATTTAGTGAATAAAATTATAGATGCTATCCATGCTGAAAATAGTAAAATGTCACGAATAAAAGTGAAAATTATTATTATTGTTGCATTATTAGCGATAAGTATAATGAGTCAGAACTTAATTCCTGTACATATTGCATTTATTCCAATTGTTATACCACCACTC…
Secretory antigen precursor SsaA CDS	447562	-2.30494	8.33086e-14	ATGAAAAAAATCGCTACAGCTACTATCGCTACTGCAGGAATCGCTACTTTTGCTTTTGCACAAAATGATGCAGACGCTTCAGAAAATAACAATGGTGGGTATAACCCAAATGATCCAACATCATACAGCTATTCATATACAATAGACCAACAAGGTAACTATGATTACACTTGGCAAGGTAACTGGAACCCAAGCAATTCTGACCAAGGTCACAACAACAATGCTCAAAGCAATAACACTGCTGCTCAAAGCAATAACAGTGGTTATAGCTACAATCAAAACGGTTCTACAGCTACTAACAATAACTCAAACCAATCATATACAACAAATAACCAAGGTACTGGTGGAGGCGGAGCTGTTTCAACTTCTACTTCAAGTAGTAATGTTCAAGTAACAACT…
Manganese ABC transporter, periplasmic-binding protein SitA CDS	1954786	-2.02228	1.07153e-13	ATGAAAAAAATAATAGCAATTGCACTTGTTTTCATCCTTTTTTTAAGTGCATGTAGCAATGGGAGCAATGAAAAAAATGAGAAAAATGATTCAGCTTCAAACGATAAATTAAAAATTGTTACGACAAATTCAATATTATACGATATGGTCAAAAACACTGCCGGTGATAATGTTGAAATACATAGTATTGTACCAATTGGCCAAGACCCTCATGAATATGAAGTTAAGCCAAAAGACATCAAAGCATTAACTGATGCAGATATAATTTTTTATAACGGTTTAAACTTAGAAACAGGAAATGGTTGGTTTGAAAAAGCATTAAGTCAAGCCAATAAATCAACTAAAGATGATTCAGTAGTAAAACCTTCTGAAAATGTAAAACCACTGTATTTAGAAGGT…
Acetyl-coenzyme A carboxyl transferase alpha chain (EC 6.4.1.2) CDS	911566	-1.60769	1.69659e-13	ATGCTTGATTTTGAAAAGCCGCTTTTTGAAATAAAAAATAAAATTGAATCATTAAAAGAATCTCAAGAAAAAAATGATGTAGATCTGCAAGAAGAAATTGATATGCTTGAAGCTTCTTTAGAGAGAGAGACTGAAAAGGTATATACAAACCTTAAACCTTGGGATCGTGTGCAATTAGCACGTTTACAAGAAAGACCTACATCTTTAGATTACATACCTTATATATTCGACTCATTCATGGAACTCCATGGTGATAGAAATTACAGAGATGATCCTGCAATGATTGGTGGCATTGGTTATTTGAATGGCCAAGCAGTTACTGTAGTTGGACAACAACGTGGTAAAGATACCAAAGATAATATTTATCGTAATTTTGGGATGGCCCATCCAGAAGGTTAT…
FIG002344: Hydrolase (HAD superfamily) CDS	1386931	-1.20555	1.84221e-13	GTGAGTTTATTAGGCCTCCTACTCATTTTGCTAGGTATTATTCTCGGAGTTGTTGTAGGGTACATTGTAGCCCGTAATCTATTGCATCAAAAGCAATTACAAGCAAGACAAACTGCAGAAGATATTATTGAACAAGGTAATAAGGAAGCAGAGAATACTAAGAAGGAAAAGCTCCTAGAAGCTAAAGAAGAAAATCAAATCTTAAAAGAACAAAGTGAAAACGAACTTCGTGAAAGACGCGGTGATCTTCAAAAGCAAGAAGCTCGACTTCTTCAAAAAGAAGAAAACTTAGAGCGAAAATCTGATCTATTAGATAAAAAAGATGAGATTTTAGAGCAAAAAGAGTCTAAACTTGAAGAACGACAACAACAAGTAGATGCAAAAGAGAGTAGTGTTCAA…
tRNA (adenine37-N(6))-methyltransferase TrmN6 (EC 2.1.1.223) CDS	2424686	-1.79646	1.85077e-13	ATGAATATGCATATGGAAAATGAAAGATTAGATTATTTAATTAAAGAAAAACTAGAAATTATTCAAAATGATGATGTGTTTTCTTTTTCAACAGATGCTTTACTACTTGCACATTTCACAAAATTAAAAAAACAGGATACAATCATGGATTTGTGTTCGGGTAATGGCGTGATACCTTTATTACTTTCTGATAAAGGACAGCAGGCTATAGATGGAATTGAAATACAACAACAACTCGTAGATATGGCACAACGCAGTATCGTACATAACCATCTAGAAAATAGAATTCAGATGCATCATATGGATTTGAAAGAGGCACACAAACAGTTTAATCCAGCGAAATATAGTCTTATTACTTGTAATCCACCGTACTTTAAAGAGAATCAAGCGTTCCAACAT…
Transporter associated with VraSR CDS	2338449	-1.49583	1.88768e-13	ATGACTCATAAATATATATCGACTGAGATGTTAATTGTTTTTACAACATTATTGATTATTGCCAATTTCTATTATATATTCTTTGAAAAAATTGGTTTCTTACTCGTGTTATTACTTGGCTGTATCCTAGCCTATGTAGGTTATTTGTATTTCCATAAAATACGGGGACTCTTATCATTTTGGATTGGTGCTTTGCTGATTGCATTCACTTTATTATCTAACAAATATACAATTATCATTTTATTTATCTTTTTAATAATGCTAATCATAAGATATATTATTTATAGATTTAAACCATTAAAAGTAGTCGCTACTGATGAAGCAATTGAGTCTCCAAACTTCATTAAACAAAAATGGTTTGGTGAGCAACGTACACCAGTATATGTATACAAATGGGAA…
peptidase, U32 family small subunit [C1] CDS	1003007	-1.43064	1.93548e-13	ATGACAGAATTATTAGTAACACCAAAGTCTGTTGAACATATTGAAATATTAATTGAAAAAGGTGCTGATGCTTTTGTAATTGGCGAACAAAAATTCGGCTTAAGGCTCGCAGGTGAATTTAATAAAGATGACATGATAAAAGCTGTGGATTTAATACACAGTCAAGGTAAAAAAGCTTATGCTGCAGTTAATGGCATTTTTCATAATTATCATCTGAACGCATTGGCGTCTTATATTAATTTTTTGCATGAAATTAAAGTAGACCGTATTATATTTGGTGACCCAGCAGTGGTTATGTTTGTAAAACAACAAGCCCATCCAATTCCATTAAATTGGGATGCTGAAGCACTAGTTACCAATTACTTTCAATGTAATTATTGGGGTAAAAAAGGTGCACAA…
ABC transporter permease protein CDS	2118363	-2.26911	2.04702e-13	ATGTTTTTAGCATGGAATGAAATTAAACGTAACAAGTTGAAATTCAGCTTAATTATCGGTGTCTTGATTATGATTAGTTACCTACTCTTCCTTTTATCTGGCTTAGCAAGCGGACTGATGAATATGAATAGAGAAGGTATCGATAAATGGCAAGCCGATGCTATTGTATTAAATAAAGATGCAAATGAAACTGTAGAGCAGTCTTCGTTCAATAAAGATGATGTCGGAAATACATATGATAAACAAACGACTTTAAAACAGACAGGTGTTATCGCTTCTAATGGTAATGCAGAAGAAAATTCCTTACTATTTGGTGTCACTTCTGATTCTTTCCTAGTCCCTGATATGATAGAAGGCAAAAAAGTTAAATCTGACAATGAAGTAATAGCAGATAAAACT…
Purine nucleoside phosphorylase (EC 2.4.2.1) CDS	1708928	-1.22245	2.28627e-13	ATGACAAAATCTACACCTCATATTCAACCCAATGGAACTAAAATTGCAAAAACAGTATTAATGCCGGGAGATCCGCTTCGAGCAAAATACATAGCTGACAACTATTTAGAAAACGTTGAACAATTCAACGAAGTTAGAAATATGTTTGGATATACTGGTACTTATAACGGGAAAGAAGTATCAGTAATGGGATCAGGCATGGGCGTACCTAGTATTGGAATTTATTCTTATGAGCTTTATAATTTCTTTGATGTTGAAACAATTATCCGTATTGGATCTTGTGGTGCATTACAAGAAAACGTTAACCTTTACGATATAATTATTGCTCAAGGCGCTTCTACAAACTCTAGTTATGTAGAACAATATAATATTCCAGGTCATTACGCACCATTAGCTGAT…
Transcriptional regulator, RpiR family CDS	415998	-2.22564	3.16383e-13	TTGTTTTTAGATGAACGCGTTAATAATAACTTTAATAAATTAAATGAGAATGACTTACATATTGCTCATTTTATCAATACACATACGACAAAATGTAAAACAATGAAAATTCAAGACTTAGCAGAATATACACATGCTTCAAATGCAACTATTCATCGTTTTACACGTAAATTAGGTTTTGATGGTTATAGTGACTTTAAATCTTATTTAAAGTTTGAAACTGAAAAATCTCATAATCTCCCTTCCGACTCTATCGAAGGTTTTAAACAAGACGTCGAAAATACTTTTACATATTTAGAACGCATTGATTATAATCTTGTCACTGATAAAATCAATGAAGCAGAGACCGTCTATTTGTATGGGACAGGCGTCGCGCAAATGAATGTCGCCCAAGAAGCG…
Membrane-bound lytic murein transglycosylase D precursor (EC 3.2.1.-) CDS	2728751	-1.79569	4.58351e-13	GTGCGTAAAAAAATAATTGCAACTGTAATAGGGACAAGCGCGATAGCGGCTGTAACTTCAGTAAATGCTGATGCTGCAACAACTTATAAAGTTAAGAGCGGGGACTCTCTGTGGTCAATAGCAAATAAATATGATATTTCAATTTCAAAATTGAAATCGTTGAATAATTTGACGTCTAACGTTATTTTTCCTAACCAAACATTGAAAGTTTCTGGTTCAACAAGTACATCAACGAATACATCATCAGGATCAACATATACAGTAAAATCTGGAGACACGTTATCAGGTATCGCTGCTAAACACGGTACGACTTACCAAAAAATCATGAACTTAAATAATTTATCAAATACTAACATTTATCCAGGACAGAAGTTGAAGGTATCGGGAACAGCTTCAACT…
FIG01108524: hypothetical protein CDS	797221	-2.29176	5.58277e-13	ATGAAAATTTTAGTTGTATGTGGTCACGGTTTAGGAAGTAGCTTTATGGTGGAAATGAATGCACAGGAAGCTTTAAAAAATTTAAATGCACCATCAGACGTTAAAGTTGAACACAGTGATGTCATGTCTGCAAGCCCTGATATGGCAGATTTATTTATTTGTGGTAGAGATTTAGAAGAAAATACAAAGCACTTAGGGGACGTTATTGTTTTAGATAACATTCTAGATAAAGAAGAGTTACAAAATAAATTGAATGAGAAATTAAGTGATTTGAACATTTTATAA
Succinyl-CoA ligase [ADP-forming] alpha chain (EC 6.2.1.5) CDS	1437346	-1.40028	6.74371e-13	ATGAGCGTATTTATTGATAAAAATACAAAAGTAATTGTACAAGGTATCACAGGGTCAACTGCCCTTTTCCATACAAAACAGATGCTTGAATATGGTACACAAATTGTTGCTGGGGTAACACCAGGTAAAGGCGGACAAGTAGTAGAAGGTGTACCAGTATTCAATACAGTTGAAGAAGCACAAAAAGAAACAGGTGCTACAGTATCTGTTATCTATGTACCTGCGCCATTCGCAGCAGATGCAATTTTAGAATGTATAGATGCAGAATTAGATTTAGCTATCTGTATTACAGAACATATTCCAGTAATTGATATGGTTAAAGTTAAACGTTACTCAGAAGGTAAAGAAACACGTGTTATTGGACCTAACTGTCCGGGTGTTATTACTGCTGATGAATCT…
Rod shape-determining protein MreC CDS	964183	-1.51422	7.07904e-13	TTGTCAAAGTTTTTTAAAAACAACAAACTGATTGTTATACTGTGTGCAATCATTGTGTTTATAGCCTTAATTGGTGTATCTTTGCGTTCACAAACGCAATCACCAGTAGAACAGTATGTTGGAGATACTGTTGCTTTTGGTCAAAAAGCAGTTAGCTATCCTGTACATTTTATAACAGGATCTATCGGTAATCTCTTTGCAAAAGATAGTTCAGAAGAACAAAGTAGTAAGGTAAAACAATTAGAAGCTGAAAATGAAAGACTAAAAGCTGAAAATAAAACTTACAAAAAAGAATTAGATGTTGAAGATATTTCAAAATATGAACCGATTTCTAGCACAGTATTATCTAGAAATCCTGATCAATGGATGAATACATTGGTTATAAACCAAGGTTCTAAA…
hypothetical protein CDS	896692	-1.7063	9.31365e-13	ATGAAACCGATGCACAAAGCACTTATAACAAGCATGTTTACATTATTCATTTCGAGCACAACATTACATAGTGAAATAATTGCTACAGAAAAAGACAATACAACACGTACCGCAGATCATCTCAAATTAATAGACACCAAAATCTTACCGTTCGATAAAACTTACAAAGATACGAAAGTTGGTGGGTTATCTGGTATAACGTATGACCCTAAAAATGATAAATGGCTACTTATGAGCGATGACCGATCAGAACACAATCCAGCAAGGTTCTATGAAGCTGATATCGACTATAATAGTAATGAATTCAAAGACGTCAAATTTAATGGCGTTCACAAGTTAAAACAACCGAATGGCAAAGATTACATCAATAAAGAGCAATATAAGAACGACGATGATAAT…
FIG01110571: hypothetical protein CDS	1351927	-1.75306	1.00456e-12	TTGAGTGCTATTAAAAGTTATCTCGAGCAAATTACTGAGAAGATCAATGAAAATGAAATTATCGCATTTGATAATCATCCTGCTGCTTATAAAATAATTGATCAATTATTTTATAATGGAATTAAAATCTCAGTGATTAGTTATTCTACGGATATTATTAAATATGTAGCTAAACATACAAATTTTAATATTATATTATCAAATGGTGTGGTTAGCAGTGAATATCATATTATAGTAGGTACAGATGTTGCCCAAACATTTTCAAAATATCGTATTAGTCGGTATTTTGCTGCTATGCCTTATATGGCAGATAATTCATTATATCAGACTATACCTGAAGTAGCTGAAATTCAAGTTGCGCTAATACAAAGTGCTGATCAATTTTTGCTTATTAATAGA…
FIG01107933: hypothetical protein CDS	1219732	-2.06499	1.05716e-12	ATGACTATTTTTGATATGCCTAATTTTTTATGGATTACTGTAGTAGCTGTCATATTAGTAACAGTATTTTGCAATCTTGTCTTAAATAAATGGTTTACTGCACCAATCTTAACATTAGTAGTATTAGCAATATCAGCATTTTTAATACCAAATTTTCAAGATATTACATATGAACCTTTATTAGGTTTTGCTGCGTTTATGACTATATTAAGTTTAATCTTAAGCTTTGTAATATGGTACATGACACGTAACTGGAGACGTAAACGCCGCGAAAAGAAAGCTAGAAAAGAAATACGTAAACGTGGTGGCATCCCAAAAGATGAATTAGAAGATTATAAACAAAAATAA
Thymidylate kinase (EC 2.7.4.9) CDS	2428114	-1.43606	1.07722e-12	ATGTCAGCTTTTATAACTTTTGAGGGCCCAGAAGGTTCAGGTAAAACTACAGTCATTCAACAAGTGGCAGAACGGTTAGAAACAGAGTATGATGTTGTACTTACTAGAGAACCTGGTGGTGTTAAAACTGGAGAGCAAATACGTGAAGTATTACTTGAAGGTGACGATATGGATGAGCGCACTGAAGCCTTATTATTTGCGGCGTCAAGGCGAGAACATCTTGTTGGTAAAGTTATACCATCATTAGATGAGGGCAAGTTAGTATTATGTGATCGTTATATAGATAGTTCATTAGCTTATCAAGGTTATGCACGGGGTATAGGAATAGAAGAAGTGAAATCTATTAATGAATTTGCTATCAATGGTTTATATCCAGATAGAACCATTTACCTTGATGTG…
Biotin carboxyl carrier protein CDS	1008367	-2.07725	1.47991e-12	ATGAATCTTGAAAAAATCGAGCAATTAATAAAATTAGTAAAAGAAAATGAAGTTAAGAAATTTGAATACAAAGATAGTAAAAGTGAAATAGCGATAGATTTTAATGATAATAAAGTGCATTCATTTTCTTCCGATAATAGTTCACAAACTGTAGCAAACCAAGCGTTCAATCAAAATCAAAGTGTAGCAGACGGTCAAGCAGAGGACCATGACAACTTTAAGGAAGTTAAATCACCAATGGTAGGTACGTTCTTCCAACAAGATGAAAAAGAGCTTACTGAGCCAATCATTCATGTTGGTGATGAAATAAATAAAGGTGATACGATTGGTTTTATTGAAGCGATGAAAGTAATGAATGAAGTGAAAAGTGACGTAGATGGTGTAGTGAAGGAAATCGTA…
Cell division protein FtsI [Peptidoglycan synthetase] (EC 2.4.1.129) / Transpeptidase, Penicillin binding protein transpeptidase domain CDS	1054408	-1.10193	1.52569e-12	TTGCTAAAAAGACTAAAAGAAAAATCAAATGATGAAAAGATTAGAAATACAATGAATAAAAGAATTAGTTTTATTTTTGGTGTTATTGTATTCATTTTCGCAGTAATTGTTTTAAGATTGGGTTATTTACAAATTGCTGAAGGATCTCATTATGAACAGCTTATTAAAAATAGTGAAAATTTAACTGTTAATGAAGCTGTGCCAAGAGGCCGAATTTTAGATAGAAACGGTAAAGTTCTCGTTGATAATGCATCTAAAAAGGCGATTACATATGCAAGAGGCAGAAAAACATCCCAATCAGAAGTTTTAAAAATTGCTAAAGACTTGTCTCGCTTAATAGAAATGGATACAGATAAAATTACAGACAGAGATAAGCAAGATTATTGGATTCAAATTCAC…
Large-conductance mechanosensitive channel CDS	1275763	-1.748	1.85272e-12	ATGTTGAAGGAATTTAAAGAATTTGCATTAAAAGGTAATGTCTTAGATTTAGCGGTAGCTGTAGTTATGGGTGCAGCTTTCAACAAAATCGTTACAGCACTAGTTGCATACATCATCATGCCTTTAATTGGTTTGATTTTCGGAACTGTTGACTTTGCAAAAAGTTGGACGTTCATGGGCATCGAATATGGTATGTTTGTACAATCAATTATAGATTTCATTATCATTGCTTTTGCATTATTCATCTTTGTTAAAATTGCAAATACCTTAATGAAACCTGAAGAAGAAGAAGTTGAAGAAAACACTGTTTTACTAACAGAAATCCGTGATTTACTACGTGAAAAAAATCAATAA
Transcriptional regulator, ArsR family CDS	2158033	-1.60988	2.10979e-12	ATGAATGAAGAACAGGAACCCGAAGAGTTGTTGAATGAAGGAGAACAATACTTAGATGAAGAGACGTTGTTTATTGTTTCGCAAACATTCAAAGCATTGAGTGATCCAACGAGAATTCGTATTTTGAACTTCCTGTGTTCAGGTGAACATGCTGTCAATGATATTGCGGAGAAATTAAACTTGAGCCAATCCAGTGTCTCCCACCAATTACGTTTCTTAAAAAATTTAAGACTAGTCAAATATAGAAGAGCAGGAACAACGTTGTATTATTCGGAAAATGACGATCATGTTATTAATTTATTGAAGCAGGCAATTGAGCATGCTGAACATCATTAA
Carbamoyl-phosphate synthase small chain (EC 6.3.5.5) CDS	1541410	-1.43645	2.69307e-12	ATGTTGAAGAAACGCTATCTAGTTTTAGAAGACGGTTCATATTACGAAGGCTATCCCCTTGGTTCTGATCAATTAACAGTAGGAGAAATTGTTTTTAATACTGCAATGACGGGTTATCAAGAAACCATATCGGACCCGTCATACACGGGCCAAATTATTACATTTACATATCCACTTATCGGAAATTATGGTATAAACCGAGATGATTTTGAATCACTTGTACCTACCCTAAATGGTGTAGTTGTTAAAGAAGCAAGTGATCATCCAAGTAATTTTAGAAAACAAAAAACATTACATGACGTATTAGTTGAATATGATATTCCTGGTATTTCAGGTGTTGATACGCGTAGTATTACCAGAAAAATCAGAAATTTCGGCGTGTTAAAAGCAGCTTTTACT…
quinol oxidase polypeptide III QoxC (EC:1.9.3.-) CDS	1671887	-1.18581	2.75461e-12	ATGAGTCATGATGCAAACACAATTGATCAACGTTCGCATGAAGGTGAATTAAATAAGCTTGGCTTTTGGATTTTCCTTACAGCTGAATTCTCATTATTCGGGACGTTATTTGCAGCATTACTAACACTGCAACACGGTGGCGATTATGCTGGTAAAATGACTACCGAGTTATTTGAATTACCGCTCATTTTGATAATGACATTTGCTTTATTAATTAGTTCTTATACATGTGGTATTGCAATTTACTACATGAGAAAAGAAAAAGAAAAATTAATGATGATTTGGATGATTATCACTGTATTATTAGGTATCGTCTTCGTAGGTTTTGAAATCTATGAATTCACGCACTATGTACATGAGGGTGTTAATCTTTCTATTGGTTCTTATTGGTCTAGTTTC…
IMP cyclohydrolase (EC 3.5.4.10) / Phosphoribosylaminoimidazolecarboxamide formyltransferase (EC 2.1.2.3) CDS	1656350	-1.24657	2.8314e-12	ATGAAAAAAGCAATTTTAAGTGTGTCTAATAAAAGTGGTGTTGTGGCATTTGCCCAATCCTTAAATGAATTAGGGTATGAGTTATATTCTACAGGTGGCACGATGCAATCTTTAGTAGAAGCAAATGTTCCAGTAAAATCAATTTCAGAATTAACACAATTTGAAGAAATTATGGATGGAAGAGTTAAAACATTACATCCATCTGTTCATGGAGGTATACTAGCTGATCGAGATAAGCCAGAGCATTTGCAACAATTAAAAGCGCAGCATATTGATCTTATAGATATGGTGGTAGTTAATCTATATCCATTTAAAGAAACTGTAGCGAATCCTGATGTTACAGAAAGCGATGCAATCGAAAACATCGATATCGGTGGACCAACTATGTTACGTGCTGCA…
quinol oxidase polypeptide IV QoxD (EC:1.9.3.-) CDS	1672489	-1.74199	3.21929e-12	ATGAATACAATAGTAAAACACACAGTAGGTTTTATTGCCTCAATCGTTCTGACAATATTAGCAGTGTTTGTAACTTTATACACATCTATGGAACTTAACGTTAAGATTACCATCATTTTTGGTTTTGCTTTTATACAAGCTGCAGTTCAATTATTAATGTTCATGCACTTAACTGAAGGTAGAGACGGAAACTTACAAGCATTTAAAGTAGTATTTGCGATTATCATTACCTTAATTACTGTTATTGGTACTTATTGGGTAATGCAAGGTGGACACTCAGCTCACTTATAA
Conserved hypothetical protein YlaN CDS	1620081	-1.80444	3.57256e-12	ATGGTAAAGAATCAAAAAATGAACAGTGCGGCATATGACCAGTTGAATAAAGATGCTGATAGGATTCTCCAACTTATAAAAGTACAAATGGATAATCTCACGTTACCTCAATGCCCGTTATATGAAGAAGTACTCGATACTCAAATGTTTGGATTGCAAAAAGAAGTAGATTTTGCTGTTCAACTCGGTTTAGTCGATGTAGAAGTGGGCAAAGATTTAATGCTACGATTAGAAAAAGAACTTTCTAAATTGCATGACGCATTTACTAATGTTTAA
Cell division protein FtsI [Peptidoglycan synthetase] (EC 2.4.1.129) CDS	1564401	-1.28803	4.27144e-12	ATGAAGGCAAACGAAAAATATTTAGTCCAAAGCCAAGAGCAACCTGAACGTGGAAAAATATATGATCGTAATGGAAAAGTACTAGCAGAAGACGTAGAAAGATATAAAGTCGTTGCTATTGTTGATAAAAAAGCAAGTGAAGGCAGCGAGAAGCCGAAACATGTTACAGACAAAAAAGAAACTGCGAAGAAATTAGCGACAGTGATAGATATGTCTGAGGAAGATATTGAAAAAAGGCTGGATAATAAGAAAGCATTTCAAGTTGAATTTGGACAAAAAGGTTCTGATTTAACCTATCAAGAAAAAGAAAAGATAGAGAAAATGAATCTACCTGGTGTCACGCTCTATCCAGAAACTGAACGTTTCTATCCTAATGGTAACTTTGCGTCACATCTTATT…
hypothetical protein CDS	963602	-1.87557	6.47243e-12	ATGAGTGAACAGTCTAAAGATAAGAAAATGGCTGAGCAAGCAAAAGCACAAAATTTATTTGCACGTTGGCGTAAAAAAGAAACATTATATGAAGAAGATGAGAAAAAAGCTAAAAAATCAACTGACGACAACAAATCAGATGAAAAAGAAAATGACTAA
Branched-chain amino acid transport system carrier protein CDS	1192557	-1.27806	6.63002e-12	ATGAATAAAAATACATGGATTATAGGCTTCACATTGTTTGCAATGTTCTTTGGCGCTGGCAACCTTATTTTCCCACCTAATTTAGGTTTAGATAGCGGAGAATATTTCTGGCCATCCATTTTAGCATTTGCATTAACTGGAATCGGATTACCGTTATTAGGCGTTGTTGTAGGTGCATTAGATAAACAAGGCTACATCGGGTCATTAAATAAAATATCACCTAAGTTTTCAGTAGTATTCTTAGTAATTATATACTTAACAATAGGTCCATTATTTGCGATTCCACGTACAGCATCAACATCATTTGAGATGACTGTTACACCAATTGCACAAACAAATAGTAGTTTAGCATTATTTATATTTACAGTTATTTATTTCTTAATTGTATTATATTTATGT…
Integral membrane protein CDS	1910552	-1.46387	1.80371e-11	ATGTTTTGGATTTTAAATTTAATATTTAGTTATACTGCTTCCCTTTTCTTTGGTGTGATATTTGATGTGCCAAAACGCCTATACAACACAGTTGGTATTGTAGGTGCATGTGGATGGATGTTTTATATTTTATTTTATGAAGGTTTTCATTTCCATACTATATATTCTAGTTTCTTTGGAAGTATTGCGTTAGGTATGCTAAGTCACATCATGGCTCGTTATAAAAAGGAACCCGTAATTATATTTATGGTTCCAGGTATTATCCCACTCGTACCTGGTGGTCTTGCATTCGATGCAACAAAAAGCTTGATTCTATTGGAATTTAGTAAAGCAATTAATACAATGTTAGAAGTGACTTTAATTGCTGGTGCTATCGCTTTAGGATTACTTTTTGCTGAT…
Branched-chain amino acid permease CDS	2256672	-1.76056	1.95125e-11	ATGGAAGCGCATGTAACTTTTAAGCAAGGTGTGAAAGAATGTGTTCCTACATTATTAGGGTACGCTGGGGTAGGGTTGTCTTTTGGAATTGTTGCTGTAGCCTCAGGATTTAGTTTGCTTGAAATTATCTTACTCTGCTTACTTGTATATGCTGGTGCTGCACAATTCATCATTTGTGCATTAGTCATCGCAGGTACACCGATTTCTGCGATTGTGTTAACAGCATTTATCGTAAATTCCAGAATGTTTCTACTAAGTATGACGCTTGCACCGAGTTACCAATCATACGGCTTATTAAATCGAATAGGACTTTCAACGCTTATTACAGATGAAACGTTTGGTGTAGCAATTACGCCACATCTTAAAGGAGAAAAAATTAACGATCGTTGGTTATATGGT…
FIG01108048: hypothetical protein CDS	755313	-2.30832	2.38837e-11	ATGAGAACATTACAATTGTTTCGCATTTACCACTCTTTTTTATTGAAAAAATGGCATTTATTTTTATATTTAGTGTTAATTATCATTGGTTTGTTTTCAACCTTACTTGTCATACAACAATTTAATCAAGATGATTCCAAATTTAGAATTGGTGTTGTAGATCGTGATCAATCGACAGAAACTGCATTAATACTTAAATCGATGGGCGATGGGACAAACTTAGGCAAAGATATTAGTATCAAACGCTATAATAAACAAGAAGCACATCAATTGTTAAAAGCTCAGAAGTTAGAAGGATACTATGTGTTTGAAAAAGGGATGACTAAGTCATTTTATAAAAATGGTAACTTGCCTATTTCAGTTTATACATATGATAAACAATCGACTAAAAGTTTAGTT…
DNA polymerase III delta prime subunit (EC 2.7.7.7) CDS	2426696	-1.18056	2.44305e-11	ATGGATGAACGAGAAAGACTGACGAAAGCCTATCAATCAAATAAATTGTCACATGCTTATTTATTTGAGGGTGATGATGGTCAGACAATGCAACAAGTCGCTATTGATTTTACGAAACTTATTTTATGTAATCAAGACAATCAATGTCAGTTAAAGGTAGAAACATTTAATCATCCTGATTTTATGTATATATCCTCTGAAGAGACTACAATAAAGAAAGATCAAATAGAACAGTTATTACATCATATGAATCAATTACCAATAGAAGGTGACTATAAAGTATATATTATTGAATCCTTTGAAAAGTTAACAATTCAAGGTGAAAATAGCATTTTGAAATTTTTAGAGGAACCTCCTGAAAATACCATCGCCATCTTATTAACTACGAAACCTGAGCAA…
Cell envelope-associated transcriptional attenuator LytR-CpsA-Psr, subfamily F2 (as in PMID19099556) CDS	57998	-1.48331	2.65673e-11	ATGAAACTAACGAAAAAAGGTAAAATCGTAATTACTATACTTATTCTTTTAATTATTGTCATCGGTTTTTTCACGTATAAATTAATCCATTTAAATCAATCTATACATGATTCACAGAAGTCAGGTGAAGAATCGAAAGCAGCCCATGCGAAAATAAAATCTAAAAAACCAATTTCTATTGCGATTTTCGGGGTGGATTCAGATATTGAACGTGCAGAAGAAAATATGGGTCAACGAACAGATACTTTATTAATTGCATCTATTAACCCTGAAAAGAAAAAAACAAAACTTATTTCAATCCCTAGAGATATGAGTAGTGAGATTCCGGGCGTTGCCGGCAATGAGAAAATTGCTCATGCATATGCATATGGTGGCCCGAAAACAGCAATGAACACACTT…
DNA integration/recombination/invertion protein CDS	1945044	-2.18529	2.82786e-11	ATGAATCAAGTGGACCCTATAAGGGATATAAAAGAGATAAAGTCTATGTATGAAGTCTTAAGTAATAAGTCGAAACGAGACTATTTATTATTCAAATTTGCAATACATACTGGTGTTAAACTTTCTGAATTACTAAATCTTAGTGTGGTAGATGTAAAAGACGAACACGATGATATTAAACAATATTGGCTAGAGGGTCATGCTCCCAATATTCATATTAGATTACCCGACACATTGAGGAATGAGTTAATGATCTTTATTACAGAAGAAGATCTTAAAAATGATGAGCTATTGTTTCGCTCAAATAGAACTTTAAAAGGTTTGTCAAGACAACAAGCATATCGTATTATCCATGCTGCTGCTGAAGAGTTAGGCATGTTACATATTGGTTTGACGACG…
ATP-dependent DNA helicase, RecQ family CDS	1114943	-1.79711	2.87076e-11	ATGTTACAACATGAGCTAAAAAAGTGGTTCGGGTTTGAGACTTTTAAACCTGGTCAACAAGAGATTATAGAAAGTGTATTGAACAATGAAGATACATTAGGTATTTTACCTACAGGAAGTGGTAAAAGTCTTTGTTATCAATTACCAACATACATACGTCAACAACCGACTCTCATCATTTCACCACTCATTTCTTTGATGGATGATCAAGTCATGCAACTCAAATTACATGGTGAACATCATGTCTGTTGTATTCATTCAGGCATGGATGAAAATGAGAGAAAAAGAAACATTGAATCACTAACAAATAGTCGATTTATCTATTTAAGTCCAGAATTTATACTCCAACCGCAAAATTTCAAACTCATTAAAAATTTGAATATCGGCATGGTCGTATTA…
Formate--tetrahydrofolate ligase (EC 6.3.4.3) CDS	870068	-1.48349	3.18171e-11	TTGGCACACTTATCTGATTTAGATATAGCAAATCAATCAACATTAAAACCGATTGGAGATATTGCTAAGCAGGCGGGCATCCCCGCAGATGCATTAGAACCATACGGGCACTATAAAGCTAAGATTGATATTAATCAAGTTCAACAAAAAAATGGTAAGGGGAAAGTAGTATTAGTTACTGCTATGAGTCCAACGCCAGCAGGTGAAGGTAAATCAACAGTTACAGTTGGGTTAGCAGATGCATTCAACGAACTTAAAAAAAGCGTCATGGTAGCGTTACGTGAACCAGCTTTAGGTCCTATTTTCGGAATAAAAGGTGGGGCAACTGGTGGTGGCTATGCACAAGTATTACCAATGGAAGATATAAATCTACACTTCAATGGTGACTTCCACGCAATC…
putative thioesterase CDS	1270196	-1.17308	4.30435e-11	ATGATTTACAGTATGACAAAAATAGAATCACGTTATCAAGAGACAGATCAAATGGGCGTAATCTATCATGGTAATTATCCTACATGGTTCGAAGTCGCACGTACAGACTATATTTCTAAATTGGGCTTCAGTTATAAAGACATGGAAGATGCGGGTATTATCTCACCAGTAACAGATATAGATATTAAATATATTAAATCCATCACATATCCAGAAAAGGTAACAATTAAGACTTGGGTAGATAAATACTCTAGATTGAGATATGTTTATCGTTATGAGATTTTTAATGAAGTAGGCGAGTTAGCGACTACAGGATCTACTACTTTAACTTGTATTAAAAAGGAAGACTTTAAACCAATTAGACTAGATAAGTATTTCCCAGAGTGGCATGCAGCTTAT…
hypothetical protein CDS	2469533	-2.15308	4.67773e-11	ATGGAAAATAACAAGTTACTTCGTTTAATTCCTAACTTCAGATTTACTGATGAATATGAAAGACAACAATTACTTAATGAATATGCCAAATATTTCATGTGGCTATTTTGGGGCATCATGATTATTTCTATAGCAGATATATGGATAGACTTTTACTTACACCGCATACCTATCTTAGGCATGTTAGGTTTTGCTTTAATTATGATATTATCTCTAATTATGATTATTGTTATTAGAAACAAAAAAATAGATGAAGTAGATACTTATTCAGAGAAAGCATGGACAAAAGAAATGAAGAAAGTGCGTAATGGGAGTTATATTTTTGCTGTTACGATGTTCTTGATTGCAAACTTTAATCAATATATTCTACCCTTTATTATACATAGTGGTGTTCCTGAG…
hypothetical protein CDS	1254370	-1.53526	4.93258e-11	ATGAAGAAGATCATAATTGGCATTATCTTAGCCTTATTAGTTATTGCATTAATCGTTGCAGGCACGTTTTTATACCAATCCCTTAATTCTAATTATAAAGGGACAAATCAAGTTTCTCAGAGTAATGAGTACAATAAAGAAAAAAGTAACGGTCATCCGCCGAAAATAGATGTATTAGCACAGCAATTTAGCACAGATTTCATGAATCGTGATACAAGACATGGTTATCATAAAGTATCGAAGGGGATGCACAAAGATAAAATAGAAGCTGAATTTGGTAAAAGTGAAAAAACAATGAATATTGCCGGTGTGAAAGTTGTTAAATACGGTGACATTGGGGTTCACTATACCAATCATAAAGTGAGCCGCTTCTTTATCATACCGGAAGACGTGAATGTC…
Allergen V5/Tpx-1 related CDS	1608103	-1.41638	5.12959e-11	ATGAAAAAACTAATAATTAAAATTATTGGTGTATTATTATTAATTTGTTTTTTAATTTATCTATTTTACTCACCGCGTTTAAAGTTTGACGTACTCGAAAATCCTAATAAAGATTCAACTAAAACGACACAAAATAAGGATGCTCAAAAAACTGAGACAAACGCTGAAAACCCGAAACCTAAAAAGGGTGTGAGTACGTGGGTTGGTCAAAGCTTAGATGAATTAACTGATAAATATGGTCAAGCTGATCGAGTTTATCCATATAAAAATAATTTTAAAAACTATGTGTTTAAGCAAAAAGATAAATATTATTTGATTACTACTAAAAAAGGTATCGTTAAATCTGTTTATGCAACAGGTAAAGATGCTAATGTAAATCCAATAAAAATACAGGACGAT…
Prephenate dehydrogenase (EC 1.3.1.12) CDS	1240217	-1.51958	5.30431e-11	ATGAAACAAATACTTTTCGTTGGCTTAGGTCTTATTGGCGGAAGTCTAGCGAGTAATTTAAGATATTATCATGATGATATAGAAATCACAGCTTATGATGCAGATACCTCTCAATTAGATAAAGCTTTATCTATAGGTATTATTGATTTTCAATCGACAGATTATAAATCGAGCGTTGAAAGTGCAGATATCATCATTTACGCAACACCGGTACAACAAACAATAAAATACTTACAAGAATTACCAAACTATCATATGAAAAAGAATGTGATTATTACAGATACTGGCAGTACAAAGTCAACCATCCAACAATATGAACAACTTCTTTTATCTCACGATATCCATCTGGTTGGTGGTCACCCTATGGTTGGTAGTCATAAGTCAGGTGTATTAAATGCT…
S-adenosylmethionine synthetase (EC 2.5.1.6) CDS	137780	-1.16132	5.73927e-11	ATGACATACAATAGAAGATTATTCACTTCAGAATCTGTAACAGAAGGGCACCCGGACAAAATAGCGGATCAAGTATCTGATGCAATATTAGATGAGATTTTAAAAGACGATCCTAATGCAAGGGTCGCTTGTGAAACTACGGTAACTACTGGTATGGCGTTAATTTCAGGTGAAATATCTACAACAACTTACGTTGATATTCCAAAAGTAGTAAGAGAAACAATTAAAGAGATTGGTTACACACGTGCAAAATATGGGTATGACAGTCAAACCATGGCCGTATTAACTGCAATTGATGAGCAATCTCCTGACATCGCGCAAGGTGTTGACACAGCATTAGAGTATCGTGAAGATGCATCAGAAGAAGAAATTGAAGCAACTGGTGCTGGTGACCAAGGC…
16S rRNA processing protein RimM CDS	1448385	-1.31826	7.05554e-11	ATGAAAGTTGAAGTTGGAAAAATTGTAAATACACATGGTATTAAAGGCGAAGTAAAAATAAAATCTAATTCTGATTTTACAGATAAACGTTTTCAACCTGGGGAAATAGTTGAAATAGCACGTAAAGATAAAGCACCACTTGAATTTAAAATTGCTTCATATCGTATGCATAAAGGACTGCATATGCTTACGTTTGAAGGTATCAATAACATTAATGATATCGAGCACTTAAAAGGTGAAACACTTTTACAAGAACGTGATCATGAAGAAATAGAGCTTGGAGAACACGAATTTTATTATTCAGATATCATTGGCTGTACCGTTTTTAATGAAGATACTCCAATTGGTCGTGTGATTGAGATATTTGAAACAGGTGCAAACGATGTGTGGGTAGTCAAA…
FIG006438: hypothetical protein CDS	1632003	-1.64374	7.11587e-11	ATGGAGTATCAATATCCGATAGATCTTGAGTGGTCAAATGATGAAATGATGCAAGTTGTATCATTTTTCAATGCTGTAGAATCTTTTTATGAATCAGAAGTAGAAGGTAAATTATTATTAGATCGCTACAGACAATTCAAAACAATTGTTCCTGGAAAAGCAGAAGAAAAACAGATTTTTAAAGAATTCGAAAAAAGTAGTGGATATAATAGTTACCAAGCAGTAAAAACAGTTCAAACTGACAACAGTCAAAAGTTTTTCAGTGCAACTAAAAAATAA
FIG01107900: hypothetical protein CDS	145833	-2.36788	8.34342e-11	ATGGATTACGCATATTTAAATTTAGAACATTTTTTTGCAAGGCATGATGATTTGGATACGATTAAAGATAAATCAGATTTTGTTATGATAAACAACATGGCAAAAGAAATGATGTATCGAGATGGGGAAATAGAAGGTACGATTGATTTAAATCGTTATTTTTATAAAAATAGATCACAAGCTGCAAGCTTTATTATAATGGATTATTATAAAAGTCAAGAGTAA
ABC transporter ATP-binding protein CDS	2117667	-1.40944	9.14645e-11	ATGCTAGAATTTAAAAACGTCACTAAAAGTTTTAAAGATGGGAATCAAACAATTGAAGCTGTAAAACCTACATCTTTGAAATTTAATAAAAATGAACTGATTGCCATTATCGGACCCTCTGGTTCTGGAAAAAGTACATTCCTAACAATGGCCGGCGCATTACAGACGCCCACATCTGGTGAAATTATCATCAATGATAAACAGGTATCTCAACTTTCGCTGAAAGAATTAGCAAAAACAAGGATGCAAGAAATCGGTTTTATTCTTCAAGCTACGAATCTTGTGCCATTTCTAAATGTAAAACAGCAATTTAAGTTACTACAAAAACAGAAAAAAGATGTGCTAGACGAAGCAAGTTATAACCAACTTGTTAAGCAACTTGATATTGCGGTGCTTGAG…
Betaine aldehyde dehydrogenase (EC 1.2.1.8) CDS	2488979	-2.18825	1.0122e-10	ATGGAACTTTTAAATCAATTATCTCGTCGTCAATATATTGATGGTGAGTGGGTAAATAGCTCGAACGAAGAAACAAGAAAAATTATTAATCCATATAACCAAGAAGTCATTTTTGAAGTCGCAGAAGGTACTTCAGAAGATAGTGAACGTGCCATTTTAGCTGCAAGAAATGCATTTGAAGGCAGTGAATGGTCTCAAGAAACAAGTGAATCTAGAGGTAAAAAAGTAGGCGCAATTGCTGACTTAATCGTAGAACACCGTGAAGAATTAGCAAGACTTGAGACATTGGATACAGGTAAAACATTAGAAGAATCATATGCGGACATGGACGACATTGCGAATGTATTTCATTATTTTGCTGGTTTAGCAGATAAAGATGGCGGCGAAATGATAGATTCA…
Siderophore staphylobactin biosynthesis protein SbnA CDS	2769200	-1.89571	1.03628e-10	GTGAGACAAGAACCTAAGCATTGTCATGATTCTTTACTTTCATGTATAGGTGGAACGCCTATGATACAGCTCAAGCAACTGTTTCCGGAACATAATGTTTTCGCAAAATTAGAATATATGAATCCAGGCGGCAGTATGAAAGATAGACCAGCTCAATACATCATTGAAGATGGTTTTGACAAAGGAACAATTACTAAAGGTACACATTTAATTGAGAGTACTTCAGGAAATTTAGGTATTGCTCTAGCAATGATCGCTAAGATAAGAGGATTAACATTAACATGTGTGGTAGACCCGAAAATTTCAGAAACAAATTTAAAAATTATTAAAAGTTATGGTGCAAATATAGATATGGTAAACGAAGCGGATGAAAATGGTGGATATTTAATGACGCGCATT…
putative transcription antiterminator CDS	2295836	-1.73251	1.10964e-10	ATGAAATTAAGTGAGAAACATATAAAAATAGTTGAATTACTGCTCAATGATAGTATTTCTCTTGAGAAATTATCATTTAATATAGAAGTTTCAGAAAAAACTATTTTAAATTATATAAAACAAATTAATCATTACTTTGATGATTTGGTTGTCATATCTAAATATCATAGAACTCTAACTCTTTATATCAAAAAAGAACAAGCTTTTTTTAATCACTTTGAAGATTTAGTAAGAAACACTGAAGAAAATAACTTCTCCAATTATAACGCAATGGTCGATATATTTTTTCAAATATTAAAAAATGATCCTATTACTATTGATGATCTTGCAGAGTATTATTTTATGAGTAAAACGAGCGTGAATAATTTATTGAGTAATCTAAAAACAGAAATTGATGAA…
Transcriptional regulator in cluster with Zn-dependent hydrolase CDS	1396821	-1.43201	1.21939e-10	ATGGAACTTACTTCTGTGTATAAAGTTAAAGAGTGGATGATTCAACAAATTAAAGAAGGTAAATTGAGTCCTGGAGAGCCATTGCCAAGTAATTTAGCAGTGGCTAGAACACTAAACGTTAAAACAGATGACGTTTATGATGCCGTAGATGAATTGATTACAGAACAAGTATTATCTAATAACTTAGGGGAAGGTGCGAGTGTTAAATCACTGCACCCGTTCTTCTATCCTTTAGGTGAACTTGTAAGTATTAGTCAAATGATAGAACAACAAGGCTTTAATGCTAGAACAGAATTTATAAGCTTAGATGAAAAACCAGCTACTTCATTGGATGCATTAAGATTAAACATTCCTGATAAAGCTTCTGTGACCATTATAGAGCGTGTCAGACTGGCAGAT…
FIG01108188: hypothetical protein CDS	1035373	-1.13815	1.32352e-10	ATGAATATAGCTATTATTATCTTTGTAATATCTGTGATTGTTACAATAGTCACTGCTATTAGCGATAATAGCCATAAAGATAGAAAAAACCAAAAACCACCAATAAACAATCAACCTAATCGAAATGATCAGCCACCTAAAAGAGGCGGTTTCCTTGATGAAATTGGTAAAGCATTCAAAGAAATCGAACAACAAATGAATGAAGGACCAACGAGGAAAGATATTGAACAACAACCGCAAAAGCGTGCAGAACCTGCAAGACCAGTTGAAACTAGAGCTGAAAAAATGGAAACGCCAAATCCTCAACAAACGACTCGAACAATGCGTACAGACAACGAGACTGAAGCAGAAAAGTTAAAACGTTCGCAAGAGCAAAAAGAGGATAAACTGCAAAAAGAA…
Dihydrolipoamide dehydrogenase of branched-chain alpha-keto acid dehydrogenase (EC 1.8.1.4) CDS	1085537	-1.08342	1.44506e-10	ATGTCAGAAGAAAAATATGATTTAGTAATATTAGGCGGAGGTACAGCGGGTTATGTCTCGGCAATTCGAGCATCTCAACTAGGAAAAAAAGTTGCACTTGTAGAAAAGTCTTTACTTGGAGGCACTTGTTTACATAAAGGATGTATCCCAACAAAAGCACTTTTAAAATCAGCTGAGGTTATGCATACAGTTAAAAATTCAAGTGAATATGGCGTTGATATAAATGATTTTAAATTGAACTTTTCGCGCGTTCAAGAACGTAAACATGAAGTCGTTAATCAGATGTTTAACGGTGTGAAACATTTGATGGACCATAATAAAATCGATGTATTTAATGGTACTGGTCGCTTATTAGGGCCTTCCATTTTTTCACCGCAAAGTGGTACAGTTTCAGTAGAA…
Prolipoprotein diacylglyceryl transferase (EC 2.4.99.-) CDS	578799	-1.3225	1.6432e-10	ATGATGACATTAAATTATATCAATCCAATTGCGCTTGAGCTTGGACCTATTTCGGTACGTTGGTACGGTATTATTATCGCAGTGGGGATACTCTTGGGTTATTTTATTGCTCAAGAAGGTGTCAAACGTATTGGCTTTGATAAAGATACATTAGTTGATATCATTTTTTGGAGTGCAATATTTGGATTTATTGTGGCGAGACTTTATTTTGTTATTTTCCAGTGGCCATATTATATTCAAAACCCAATTGAAATTCCGATGATATGGCATGGTGGTATTGCAATACATGGTGGTTTAATAGGCGGATTTGTTACAGGGATTATCATCTGTAAACAAAAAAATATTAATCCGTTTCAAATTGGTGATGTCATTGCACCAAGTATGATTTTAGGTCAAGGT…
NADPH-dependent glyceraldehyde-3-phosphate dehydrogenase (EC 1.2.1.13) CDS	927540	-1.32769	1.93661e-10	ATGACGACAAATATTGCAATTAATGGAATGGGTAGAATAGGAAGAATGGTATTAAGAATCGCTTTGAAAAATAAGGATTTAAATGTAGTAGCAATTAATGCGAGCTACCCTCCTGAAACGATTGCCCACCTAATTAATTATGATACAACTCATGGTGCTTATGATTTAAAAGTAGAGCCTATAGAAAATGGCGTCAAAGTTGATAATCATGAGATTAAGCTTGTAGCGGAAAGAAATCCTGAGCACTTACCTTGGGAAACGCTGAACATCGATATCGTTATTGAAGCTACTGGAAAATTCAATCATGGAGATAAAGCTGTTGCACATATTAATGCAGGCGCTAAAAAAGTATTGCTTACTGGCCCATCTAAAGGTGGAGAAGTCCAAATGATTGTCAAA…
Manganese ABC transporter, inner membrane permease protein SitD CDS	1955724	-1.76909	2.06383e-10	ATGGAATTCGTTCAACATTTACTCGATTATAAATTCTTAAGCAATGCCTTAATTATTTCAATCGTAGTTGGAATTGTATGTGGTACAGTTGGCTGTCTTATCGTCCTTAGAGGGCTTTCGTTAATGGGTGACGCGATGAGTCATGCTGTGTTACCTGGTGTAGCTCTATCTTTCTTATTCGGGATACCTATGTTTATCGGGGCACTCATTACAGGTATGATTGCCAGCATATTTATTGGCTTTATTACGAAAAATAGTAAAACCAAACCAGACGCTGCAATCGGTATCAGTTTTACAGCATTTTTAGCGATGGGTATTATTTTAATCAGTTTGATTAACAGTACCACTGACTTATACCACATATTATTTGGTAACTTGCTTGCTGTAACTCAATCAACA…
FIG01108386: hypothetical protein CDS	2706862	-2.28863	2.4847e-10	ATGAAATTCATAAATTTTACTGCAATGACAGAAAAAGGATTAAATAAAAAGGTGAATGAATTTTTAACAGAAAATCCATATATTGAGATTATTAAATTCGATTATCAAATAGGTTATAGCGGCTTTGGCGTCGGCATACTTTATAGTAAAACGAAAGTTTCTAATTTATAA
FIG01107835: hypothetical protein CDS	614581	-2.50237	3.94822e-10	ATGGAGCCAAATTTAAATTGGAAAAAAGATTTTCAAGAATTCCAAGAAATACTAAATTCTGGTATTAATCCTGAATGGCTATATAGCGCTAAAGCCAACATGATACTGAACCCTGCATATACTGGAGAAGGTAGGCAATTCTTTTTTACAAAAGATATTATGAAAGCGAGTAAAACAATTCCATTCTTTTAA
hypothetical protein CDS	962325	-2.04119	5.36507e-10	TTGGGAAGTATCTTATTAATCGGGTTATTGTTACCTGTAGTGTATCTTATGCAACTCACAAAAAAGCGCCAAGCAATTAATTTGAAAAAAACAGGTATTGCCATAGCTGTTTCAGTTATCGGAGTTGTTATTACAACTATATTATTCGTTGTATTTAATCATACATCAACTTCAATTTGGATTTATTTATTGAGTGCTATAGCGGTAGCGATAATATGGGCACTATTATTAAGTGGCTGTTATTATGTTTATCAGGTGTTAAGTAATGGTGTAGGAAAGTAA
Lysophospholipase (EC 3.1.1.5); Monoglyceride lipase (EC 3.1.1.23); putative CDS	1363275	-1.11235	6.25312e-10	ATGAGTCAAAAGGAATTTAAGATTACTGTTGAAGATGGCACAATGTTAGAAGTGAAATTAGATAAAGCCAAACATGAAACAATTGGTGTTGTACATTTGCTTCATGGTATGGCAGAACATATGGGAAGATATGATGAACTTGTTGAATCGTTTAATCAACAAGGATATGATGTATTACGCCATAACCATAGAGGTCATGGTAAAGAAATAAATGAAAAAGAACGCGGACATATAGATGATATATCGCAAGTAGCGGATGATACATATGAAATTGCTCAAACAATGTGTACACACTATACGAACATCCCATACATTATGATTGGTCATTCTATGGGTTCTATTATAGCGCGTGTATTTGCTCAAAAATATCCTGATGCAGCGCAAGGTTTAATTCTTAGT…
Segregation and condensation protein B CDS	1108475	-1.90297	7.45597e-10	ATGGCATTGAACGATAAGGGTATACTAGAAGCATTACTTTATACAGCAGGTGACGAAGGTTTAGATGAAAAACAATTACTTGAAATTTTAGACATTGACCAAACACAATTGTCACTACTCGTTTCTGAATACATATCAGATGGCTTAGAAATTCAACATTTTGGTCAAACTTATGTACTTACAACAAAAAAAGATGCAGCAAATTATATTGAAAAATTAATAGAACAAAAATCAAAAATGAAATTATCGCAAGCAGCAATGGAATCATTGTCTATTATTGCCTACAATCAACCTTTATCACGAAGCGACATTGAGATGATAAGAGGTATAAATTCTGACGGCGCTGTTAAAACTTTAATCGCTCGTGGGCTAATAGAAGCTAAAGACGAAGCGGATTCC…
Probable pyrimidine nucleoside transport protein associated with pseudouridine catabolism CDS	784170	-1.72792	7.99131e-10	ATGTCAATTTTATTTACCTTTACTGGTATTTTATTTGCTTTATTAATAGCTTTTCTATTTAGTTTTAACAGAAAAAGTATTAATTTTAAAAAACCTGCCATTATGTTAGCTATTCAAATCATCATTGTATTATTCATGATGAACACAACTATAGGTTTGAATATATTAACAACTTTAGGCGCCTTCTTTGAGGGTCTAATCAATATCAGTAATGCTGGAATAAACTTTGTGTTTGGAGATTTACAGAATCAAGATGGTTCCACATTCTTTTTAAACGTCTTGCTACCATTAGTATTTATATCTGTACTAATTGGAATATTAAATTACTTCAAGATTCTTCCTTTTATCATTAAATATGTTGGAATAATTATCAATAAAATAACGCACATGGGACATCTT…
truncated phosphotransferase system glucose maltose N-acetylglucosamine-specific IIC component CDS	779304	-1.7436	9.81456e-10	ATGAGTAAGCTATTTGAGAAAGCACAACAATTCGGTAAGTCCTTTATGTTACCTATAGCAATTTTACCAGCAGCCGGTTTATTGTTAGGTATTGGTGGCGCATTAAGTAATCCAAATACAATCAAAGCATATCCTTTATTGGATATTGAACTATTACAAAATATATTTATATTAATGTCATCTGCAGGTGATATTGTCTTCCAAAATTTACCTGTCATTTTTGCAGTAGGTGTTGCGATTGGTTTAGCCAAAAGTGATAAAGGAACAGCAGGTTTAGCTGCCATGTTAGGGTTCCTCATTATGAATGCTTCAATGAATGGTTTGTTAATTATTACAGATACATTAGCAGATGGTAATTTAGCTAAAGAAGGGCAAAGTACAGTCCTTGGAATACAAACA…
hypothetical protein CDS	651518	-1.85332	1.03282e-09	ATGACATTAGTTTCTGCTTTTGCTACATTAGTCGCCTATTTCATACCTATATTATCTTTTAACAAAGTGTTTAATGGCAACTTATATTTTTACAGCGGCTTTTTTATCATCATAATATTAATTATGATTAATGTCATTTCAGCTATTAATGGTGATCGCATCGTAAATAGCTTACTGTGTTTATTAACACTGGTAGCATTACTTATTTTCACTTTTCCAATATGGAAGATTTTAATTTTCTAA
truncated resolvase Res CDS	1782202	-1.54351	1.04624e-09	ATGGCTAAAATTGGTTATGCACGTGTATCAACACAAGATCAAAGTCTTGATGGACAGATTGATACACTTGAGGAATATGGTTGCGAACGTATCTTTAGCGAGAAAGCGAGTGGTCGCAAAACGAAAAGAACGGAACTTGATAAGTGTTTGGATTATTTACGAGAAGGAGACATTCTAGTTATCTATAAACTAGATCGTCTTGGACGTACAACGAAACAATTAATTGAGTTATCTCAGTGGTTGGATGAAAACAGCATTGATTTACATATTATAGATATGAATGTATCAACAAAAGATGCGATGGGCAAGATGTTCTTTACCATGATGAGTGCATTCGCTGAACTCGAAGCTAATTTACTAAGTGAACGTACTAAAAAAGGATTAGAAGCTGCAAGAGCA…
Phosphoribosylformylglycinamidine synthase, PurS subunit (EC 6.3.5.3) CDS	1663754	-1.6624	1.18833e-09	ATGAAAACAATCGAATTACACATCACTTTACAACCGCAAGTACTGGATACACAAGGACAAGCGTTAAACCGCGCAGTACATGATTTAGGATATAAACAAGTAAACGATATTCGTGTAGGTAAAGTTTTATATATGACAATTGATGAAGCAACTGACGAAGCTGTACACAATGTCATTACAACACTAAGTGAAAAATTATTTGCTAATACTGTAATTGAAGAATATAGTTACAAAGTTTTGGATGAAGGAGAGAAAGCTTAA
Arginine permease RocE CDS	2587321	-1.35584	1.41432e-09	ATGGAACAACCATCATTTAAACGTGCAATGAAACAACGTCATCTTATGTTACTTAGCTTTGGTGGTGTTATTGGAACAGGATTATTTTTAAGTTCTGGATATACTTTGCAACAAGCAGGTCCATTTGGAACAGTACTATCTTATTTAATTGGTTCAATTTTAGTTTATCTCGTTATGTTATGTCTAGGACAATTAGCAATTAAACATCCTGTTACAGGTGGATTTCATACATATGCAAGTCTTTACATTCATCCATCTGTTGGATATATCGTAGCATGGTTTTATTGGTTAACTTGGACCGTAGCATTAGGTTCTGAATTTACAGCAGTGGGTATTTTGATGCAGAAATGGATGCCTGAAACTCCGGTTTATATTTTTGCTACGATTGCAATTATATTA…
Transcriptional regulator, ArsR family CDS	2141081	-1.4973	1.60473e-09	ATGAATGAAGAACAGGAACCCGAAGAGTTGTTGAATGAAGGAGAACAATACTTAGATGAAGAGACGTTGTTTATTGTTTCGCAAACATTCAAAGCATTGAGTGATCCAACGAGAATTCGTATTTTGAACTTCCTGTGTTCAGGTGAACATGCTGTCAATGATATTGCGGAGAAATTAAACTTGAGCCAATCCAGTGTCTCCCACCAATTACGTTTCTTAAAAAATTTAAGACTAGTCAAATATAGAAGAGCAGGAACAACGTTGTATTATTCGGAAAATGACGATCATGTTATTAATTTATTGAAGCAGGCAATTGAGCATGCTGAACATCATTAA
hypothetical protein CDS	613801	-1.96188	1.85453e-09	ATGAGTGAAGTATATGTATTCATAATAGAATGTAGCGATGGCAATGTTTACCGTGAGTATGTAGAGAATATATGGAAAATTGATAAGGCATTAGCACTTAAAAGATTTGAAAAAGGCATTCATAAGCATAATTACTTTTATCTAAAAGATTGTGATAGCTATGTAAATGTAGACAAGATTACTTCTATAAAGATTGATGATGCATATAGCACTTAA
Spermidine N1-acetyltransferase (EC 2.3.1.57) CDS	884257	-1.56991	2.18196e-09	TTGATTATTAGAGCATTAGAGGAGACAGATTTAGATTTTGTACATCACTTAAATAATGAATATTCCATTATGTCTTATTGGTTTGAAGAACCTTATCAATCATTAAGCGAGCTTCAATCATTATATAAAAAACATTTATTAGATGAAACTGAACGTAGATTTATTATTGAAAAAGATCAAACGCGTATCGGTGTCGTTGAATTAGTTGAAATTGACTTTATACATAGTAATTGTGAAATTCAAATTATCATTGATTCCGAATATGGTGGTAAAGGATACGCTAAAAGCGCTTTTAAAATGGCTATTGATTATGCATTCCTAGTACTTAATCTCCACAAAATATATTTATTTGTTGATGTAAACAATGAAAAAGCCGTTCATATTTATAAAGCACAAAAC…
Oligopeptide transport ATP-binding protein OppD (TC 3.A.1.5.1) CDS	724442	-1.07753	2.18247e-09	ATGTCAGAACGAGTATTAGAAGTGAGTAATTTGCATGTTTCCTTTGATATCGACGCTGGGGAAGTGCAAGCAGTTAGAGGTGTTGATTTCTTTGTCGATAAAGGTGAAACGCTCGCAATTGTTGGTGAGTCTGGTTCAGGGAAATCAGTAACAACGAAAGCAATCACTAAATTATTTCAAGGTGATGCAGGGAGAATTAAAAAAGGTGAAATTAATTTCTTAGGTGAAGATTTAGCAAAGAAATCAGAACAAGAATTAATTAAACTTAGAGGTAAAGATATATCTATGATCTTCCAAGATCCAATGACTTCTTTAAACCCAACGATGAAGATTGGCAAACAAGTTATGGAACCATTGATGAAGCATAGAAATTATAATAAAACAGATGCGAAAAAACGT…
Siderophore staphylobactin biosynthesis protein SbnH CDS	2778436	-1.64429	2.63534e-09	GTGACACAAATATCCGACAAAATTAAAGAAATCAAGCAAAGTGGCGCTCCTGTTTGTCATTATATATATGATTTAAACGCATTACGTCAACATGTGCACAAAATCGTTTCGTCCTTACCAGAGAACTGTGAGATGTATTATGCGATGAAAGCCAATAGTGAAGAAGACATTTTAGCGACGATGAGTGAATCTGTTGCTGGATTTGAAGTAGCATCTCAAGGTGAAATACAAAAAGGTTTAGCACATAAAAAAGCGAACCGCATTATTTTTGGTGGTCCAGGCAAAACAGATGAAGAATTAGCATTTGCCATCGATCAAGGCATTCAACGCATTCACGTAGAAAGTATATACGAGTTAAAAAGGTTAAATGCTATCCTTGATACCAAAAATGAACAGATG…
Spermidine Putrescine ABC transporter permease component potC (TC 3.A.1.11.1) CDS	1628725	-1.03055	3.15204e-09	ATGAGATGGTATGGCAAATTATATATCGGTATATTAATTACTATTTTATATGCTCCAATATTATTTTTAATGGTTTATTCGTTTAATGCTGCTGGTAATATGATTCATTTTGATGGCTTTACTTTGGAACATTATCAATCGTTATTCAGTAATGACCGATTAATGTCTGTCATTTTTAATACGATTGGTGTAGCATTATTAGCCGCTGGATGTGCTACTGTAATAGGAACATTAGGTGCAATTGGCTTATATCATTTAAAAAACAAGAAATTAAAAGTTTCATTACTTACATTAAATAATGTTTTAATGGTATCTTCTGATGTTGTTATTGGCGCTTCATTTTTAATTATGTTTACTGCTATAGGACATTTTACTGGTATAGGTCTTGGGTTGATAACG…
Proton/glutamate symport protein @ Sodium/glutamate symport protein CDS	12764	-1.06104	3.34719e-09	ATGAAGACAAAAAACCTTTCAATGAAGATTGTCATAGCATTAATATTAGGTATTGCCATTGGTTCAATTTTTAATATGTTTGCACAATCTGCATTTGTAGTTAATGTTGATAAATACGTGTTTAATGTTATTGGACAAATTTTCTTAAATTTAATATTTATGTTAGTAGTACCAGTAGTATTTGTATCAATCGTTTTAGGGGTAGTAGGGGTTGGGGACCCGAAACTACTAGGTGGTATAGGTTTAAAAACAATTACATTCTTTTTAGCAACTACAGCTTTAGCAATTACAATTGCTATGGCTTTGGCATTGATATTTAATCCAGGCGAAGGTAAATCTGATTTATTAAATAGTGAAGATGTTTCTAGTTATCAAAAAACTTTAGATAAAGAAGAGGGC…
Aspartate carbamoyltransferase (EC 2.1.3.2) CDS	1543762	-1.61377	3.3604e-09	TTGGATAACTTATTATCGATGGAACATCTAACTACAAATGAAATATATGAATTAGTCAAACGTGCGAGTGCAATAAAAAATGGTGAACTACAACCTCAACGTTATGAAGATAAGTTTGTAGCAAATCTATTTTTTGAAAACTCGACACGTACGAAAAGTAGTTTCTTAGTAGCAGAACAAAAATTAGGACTGAAATTAATTGATTTTGAAACAAATACATCTTCTGTTCAAAAAGGGGAAACATTATATGACACATGTAAAACTTTAGAACAAGTAGGTGCAGATGTTCTGGTAATAAGACATTCACAAACCACTTATTATGACGAATTAAAATCGCTTAACGTACCAATTATTAACGCAGGAGATGGCAGTGGGCAACACCCGACACAAAGCTTATTA…
hypothetical protein CDS	2235673	-2.29315	3.47965e-09	ATGGAGTGGGCTTATATAATAGCTAAATATTTGCAAAATCTAGGAAGTATAATGGGGTTATTAAGCCCTATTATATATTTTATTTATTCATATTCTGAAAGAAGAATATTGACAGATAAAATTGATGGAATTTTTTCATTGTTCGGTTTATTTTTATTGAATATTATTACCTATTCAATATTTATAATTTCATTATTAGGCTTAATATTCTATAAAGGTGGTTGGGATAATTTTAATCATAGTTTGTATGGAGGAACCCTTTTATCTATTTCAATATTTTTAATATTAATTACGATTGTCTTGGAAATGATCTATCAATCAAAATTAAGAATTACATTTACATTAATAAAAACTTCAAGTTTTTCAGGATTACTTATTAAACAAAAAATTATAGATTCA…
putative formate nitrite family of transporter CDS	318490	-1.21683	3.85789e-09	TTGGTAGATAATAATAAATCCATTAAGGACACTTACATGTCGAGAGAAACGATTGATAATATTAATAATCAAGTACAAATGAAGGAAGTTTTGTTTGATAAGACACCTGGTCGTTATGCGCTTAAATCAATTATGTCAGGATTCTTACTAGCAATTGTAACGGTATTTATGCTAGCTATAAAAACACAATTTGCAGGTACAAATGAAGGTTTAATTAATTTAATGGGAGCTATTTCATTCAGTTTAGCCTTGGTTTTAATTGTACTGTCACATTCAGAATTATTAACGAGTAACTTTATGTTTTTAACAGTTGGTTGGTATTATAAAGTTATTGGCATGAATAAAGCATTGGGTATTATGATGGTATGTTTTCTATTTAATATAATAGGTGGATTTATC…
Butyrate kinase (EC 2.7.2.7) CDS	1084465	-1.08729	3.8956e-09	ATGTCTCAAATTTTAGTGCTTAATTTAGGAAGCACATCTTCTAAGGTTGCTATTTATACAGATGCGTATTGCAATTATAACGAAATAATACGGCATGACCTCGAAATTACTTCCTTAAATTTGATAGAACAAATCAAACATCGACGATTTGAAATTGAACGTTTTGTAAAAAATATAGCTGGTGTGAATTTTAGTGCCTTTGATGGCATTGCGTGTAGAGGGGGATTATTGAAACCCATACGTGGTGGCGTTTATACAATCAACGAAACGATGTATAATGAACTTCGAACATTTAAATACGGTGACCATGCATCTAATTTAAGTGGGGTTATCGGTTACGAATTAAGTCAAGATCTTCAAATACCTGTTTTTACAATTGACCCTGTAGTTGTAGATGAA…
Secretory antigen SsaA CDS	783283	-1.89621	4.19287e-09	ATGAATCTAAAAAAAATAATTGCATGTACATTATTATCAACACTAATATTTACCGGCGTCACTAACTTCAATATAGGTACTTATAAATTTAGTCAACATCAAGTTCAAGCTGCTGCAATAGATAAATATCCCAGACCAATAAAAAGACAACAAGCAAATTATCACTGGAAGAATAATTGTACCTGGTACGTACATAATAGAAGAAACCAAATAAAAAGATATCTTCCTTCCAGCTTTACCCATGCAAAAAATTGGTTGGCGGAAGCTAGGAGAGCCGGTTTTGCTACTGGAAAGAAACCTCTAGCTGGAGCAATATTGCAGACTTCTAAAGGGGGTGGCGGTTACGGCCACGTTGCTTTTGTTGAACAAGTTTATAAAAACGGGAGTATTAAGATATCA…
Biotin carboxyl carrier protein of acetyl-CoA carboxylase CDS	1075591	-1.05193	4.78869e-09	ATGAATTTTAAAGAAATTAAAGAATTAATAGAAATTCTTGATCAATCTAGCTTGACTGAAATCAATATAGAAGATAAAGGCAACGTTGTTAATTTAAAAAAAGAAAAAGAAACTGAAATCATTACACCTCAAATTTCACAACAACCAATGCAACAAGTTTCACCGCAACAAGGTGTAATGTCAGCTCCTGTAAACACGCAAAGTTCAGAGGAAGTAAATACAAACGCAGTGGAAGACAACTTACAAACAATTAATGCACCAATGGTAGGGACATTTTATAAATCACCATCACCTGAAGAAAGCGCATATGTACAAGTTGGAGATTCAGTTACAAACGAATCAACAGTGTGTATCTTAGAAGCAATGAAATTGTTTAATGAAATACAAGCTGAAGTAACT…
Alpha-glucosidase (EC 3.2.1.20) CDS	1096320	-1.34275	5.65236e-09	ATGAATAAACAGTGGTGGAAAGAGGCAGTAGCATATCAAGTTTATCCTCGAAGCTTTAACGATTCAAATAACGATGGCATTGGAGATTTACAAGGGGTTATTGAAAAACTAGATTATATACAAGATTTAGGTATCGATATCATTTGGTTAAGCCCGATGTATAAATCACCAAATGATGATAATGGTTATGATATTAGTGATTATCAAGATATCATGGATGAATTTGGAACGATGGATGATTTCAATCAATTATTAGATGGTGTACACCAACGTGGTATGAAACTCATTTTAGATTTAGTAGTCAATCATACATCAGATGAACATCCATGGTTTATAGAATCTAAATCGAGTAAAGATAATCCAAAACGAGACTGGTATATCTGGAAAGATCCAAAAGCT…
hypothetical protein CDS	1317303	-1.21135	5.98515e-09	ATGGAAATATGGGCTTTTATAATTTCAATAGGTGCCTTTTTAGTATCTGCTTTTACATTCATAAGAACGTGGTACGTTAATAAATTTAAAATTGATGTAAAACTAATAAATACTTACGAAACACCGCATCAAGGTTTTTATGCAAAACTACAAATAGAAAACAAATCAGCAAGCCAAGTATCAGTAACCGGATTAAGTATTGATGGTATTCAATACAATTCGTCGGGTAAACTAGCTGTACAAGGTTCAGAAATAAACCCACCGATTTATAACCAAGTAATACCGGTAGATATTGGTGGATATAATGCCAAAAAGTTTTATGTGCATTTTAGAACCAACAAACGTTTGTACAATTTCGACGATGTAGTTAATTTAATTGTTTATACATCACGGGGAAGT…
Osmotically activated L-carnitine/choline ABC transporter, substrate-binding protein OpuCC CDS	147625	-1.38516	6.87784e-09	ATGAAATTTTTAAAACATTTATTATTTTTAATTATAGCAAGCACAATATTATTATCCGGTTGTGGATTGCCAGGACTTGGTGGAAGTCAATCAAAGAACGAGATTAAAGTTTCAGCTTTGGCTACGAGTGAGTCTCAAATCATGGCGTATATGATTATAGATCTTATCGAACATGATACAAAAGGTAAAACTAAAGGTTCAATCATTAATAACTTAGGCTCAGCTACAATCCAGCATAATGCGCTAATGAATAACGATGCTGATATTTCGAGCACGCGATATACTGGGACAGATTTAGTGGGTGTCCTTGAGTCTGAACCCGTTACTGACCCTAAAAAAGCGATGGCTTTAACTAAAAAATTGTTTCAGCAAAAATTTAATCAGACCTTTTTTGATTCA…
Transcriptional repressor of arabinoside utilization operon, GntR family CDS	2069283	-1.03208	6.87784e-09	ATGAATAAGCCAAAATATCAAATTGTAGCGGACGAAATTAAAGAAAAAATAATTAACAAAAGCTATCAAGTTGGAATGCTCTTACCTACAGAAAAGCAATTTCAGGATAGATATAATTTAAGTCGCTATACAATCAGACAAGCAATGGATTTATTAGTCAAAGAAGGATACATTAAAAAGAAAAAAGGTTCTGGATCATATGTGAGTTACAATTACTTAAATACAAATCAGAACAATGAAACTAAAAAAATAGGCGTAATCGTGACTTACTTATCGGATTATATTTTCCCGAGTATTATTCGAGGCATTGAGAATGTATTAAAAAAACATGGCTATTCTTTAATATTAGCAAGTACGAATAATAATCATGAGGAAGAACGTAAATGTTTAGAGATGATG…
hypothetical protein CDS	2178691	-1.06664	7.07637e-09	ATGAATAAATTACAAAAAGATGGTTATTCAAGATATGATTTAATGAAAAGTTTAAATTATGAGGGTATTGAACAGGATTATAATGAAATTTTAGCGTACTTTGCTGATCTGCCCGAAGATGATTATGCCCCTAACCTTAATAGATATAGAAGATACTCTCGAGCAATCGTTTTACCTGGCACAGAAGATGTTTTTTGGCTTCCTACAATTGAAAGAAATGGCGTTGATTATTCTGCGTATTTTCAAGGGAAGTTTAATCCAGAACATTCCGGCTCATATAGAGAATTCCACTCTATTGATGAAAATATAAGAAGTAATAAATTGTTAAACGCTATTATTATAGCCAATTATCATGAAACGTTTTGGAACGAAGAAGATAAAATCTTACCGATTCATGTG…
Rhodanese-like domain protein CDS	1071145	-1.31103	7.17485e-09	ATGAGTAATTTTTGGTTTATAGCGTTAGCAGCATTAATAATAATCATCGCTTACATGCTAATCAATTATCTTCTTAACAAGAGAGCAGTCACAGAATTAAGCCAAAATGAATTTCATAATGGTCTGCGCAAAGCTCAAGTTATTGATGTAAGAGAAAAAGTGGATTATGATTACGGACACATAAACGGTGCACGTAACATTCCAATTACAACGTTTAAGCAAAGATATCAGGGATTGAGAACAGATCAACCTATATATCTATGTGATGCAAACGGCATTGCGGGTTATCGTGCTGCTAGAACATTAAAGAAGAATGGTTATAAAGATATCTACATGTTAAAAGGTGGGTATAAAAAGTGGACTGGTAAGATTAAGTCAAAAAAATAA
Xaa-His dipeptidase (EC 3.4.13.3) CDS	1888995	-1.0499	9.45946e-09	ATGTGGAAAGACAAAGTGAAAGAATATGAAGATCTAATCATTGAAGATTTGAAAGGTTTATTATCTATTGAGAGTGTTAGGGAAGATAATAAAGCATCAACAGAATATCCAGTTGGACCTGGTCCACGAAAAGCCTTAGATTACATGTACAAAATAGCTGAACGTGACGGATTTGGCACACATGATGTAGACCATATTGCTGGTCGAATTGAAGCGGGTACTGGAGAAGATGTTTTTGGTATATTATGCCATGTTGATGTCGTGCCTGCTGGAGAAGGTTGGGATTCTGACCCATTTGATCCAGTTGTGACAGATGATAAAATTATTGCAAGAGGTACGCTTGATGATAAGGGACCAACAATTGCAGCGTACTATGCAGTTAAAATATTAAATGATATG…
Phosphoesterase, PA-phosphatase related CDS	1799082	-1.08152	1.07782e-08	ATGATTTTTTTAGCTAAATACATGGAGTATTTTTTAATTTTAAGTATTATCATATATTGGTTTACTCGAAAACAACAAAATAGAATGATGGTCATTAGTGCAATCATTGCTTTTGTAGTCGCAGAGTTATTAGGAGATATTATAGGGAAAGTATATTCAAATAACCAACCATTTGCAGAATTATCAAATGTTAGTCAACTTATTGGACATGAAATAGATAATTCATTTCCAAGTGATCATGCACTACAATATTTTGCTATATGTATCATGTTTCTGCTTTTCAAAAAAAACTTAAGGTATTTTTGGCTAGTATTAGCTTTTCTTGTAGGGATTTCAAGGATTTGGGTTGGTGTACATTATCCAGGAGACATATTGGCAGGCGCAATTTTAGGTACATTT…
Replication initiation protein, topisomerase CDS	2822688	-1.5043	1.30474e-08	ATGACTATCGTTGGAAATCTTAATAAGAGTAATGCTAAACAACTCGCTGATCTTATGTCTTATGAGCCTAGATTTAGACTTTGGGACATTCTACAAACTAAATTTAAAGCTAAAGCATTAGAAGAAAAAGTCTATATAGAATATGACAGAATTAAAGCAGATGCATGGGACAGACGTAATATGCGAGTTGAATTTAATCCTAATAATTTATCACTTGATGAGATGTTGTGGCTTAAAGATAACGTTATTAATTATATGGAAGATGATGGTTTTACTAGATTAGATTTAGCTTTTGATTTTGAAGATGATTTAAATGATTATTATGCTATGACTGATAAAGCAGTTAAAAAAACTGTTTTTTATGGACGTAATGGTTTAGCAGAAACAAAATATTTTGGT…
hypothetical protein CDS	1365339	-1.79448	1.52583e-08	ATGTTTGAAAATTATGCTTCTAAAAAGTTAATAAATAAAATGCACGAAATGGTAAATGACTTTTCTCCAATTAATTTTGAAGTTGAAAAATGGAATCATGAATATGAGGCTTTTAATTTTAACTTATCTCATCATACTTTTAAAAGTCGGTTAGCTAAGAAGACACCTAAAAAAACTGGTTATTTTGTTGCAATGTGGCATAAAAATGAAATAGCTCAAAATACTCCTTTTAATTGCGAGGGTTCTAAAGATTACTTGGTTATTAATATTATTGATGGTGATCGTAAAGGACAATTTATTTTTCCGAAAGATATTTTGTTAGCAAATGGCGTCTTAACTTCAACCCAATACAAAGGCAAAATGGCAATGCGTGTTTATCCCAATTGGGAATCAAATTTA…
FIG00803671: hypothetical protein CDS	2637325	-1.0681	1.5307e-08	ATGAAAAATAACGACATTCCGGCATTATCGTATAAAGGGAATGCAAGTACAGCTGTGCCAATACTTGCACATGAAGCGGATATCCAAACGGTTACGGCAGAACAATGGTTAAAAATTTCTGATGAAGGTTTACAACTTGAAGGGCTATGCTTTGATAAAGATGGAAATTTAATTTTATGTGAAGTATTTGGAGGCACAGTCTTTCACGTAGCTTTACCAGAGAAAAAAGTGACAACACTATTTCAATCACAAAAACAAAATCCAGCAGCAGTTAAAATACATAAAGATGGAAGACTTTTTGTTTGCTATTTGGGAGATTTTGAAAGCTCAGGAGGCATCTTCGCAGTAGATTCAGAAGGAGAACAAGAAGTTCCAATTGTTTCAGATATTGATACTGAA…
resolvase, putative CDS	2606488	-2.14037	1.54046e-08	ATGCATTTGGGCTACGTAAGGCCAGTCATAATAAATGATTCAATGATAGAACAAAATAAGAAAATTGCAAATTATACAAAGAATATTTTTGAGGAGTCTCACGCTCATAATAAAAAAAGAATTCAATTAGAATTACTTTTAAATGAAAACTTATCTACAGGAGATACGTTATATATAACTGATTTATGCATACTTGCTGATTCTACCAAACATTTAGTAGACATATTAGATAGACTTTCAAAGATGGACGTTTCACTATACGTGATAAATTTAAAAAAATACATTAATAAAGCAACTAAAGAATCATTCTTAGAAATACTACATAATATAACTGATTTTCAGAGTGATATCGTTAAATTTAGAACCCGTATAGGGTTAGAAAACCACACCAAAGAAGGA…
putative permease of the major facilitator superfamily CDS	2435945	-1.45592	1.86575e-08	ATGCAAAAAGCTTATCGGCAACTCATATTAGGGATGATTTGTTTGTTTATTGTTATGGCAATTGGTCGTTTTGCATACACACCTATTATGCCATTTATGCAACAAACGGGACATATGGATAATCAGAGCGCAGGATTACTGGCAACTATTAATTACTTAGGTTATTTAATTGGAGCAATTATTCCTATATGGATAGTTGTATTTAGCAAGGTTACAGATTTGAAAGTTTACTTACTGATCAATATAGTTTCAACAATATTGATGGGACTGTTTGATAATTTTACATTGTGGATTATTTTTCGTTTAATTGCAGGTATCACAAGTGGAACCGTTTTTGTCTTAGCCTCAAATGTGGCCCTCGAAGCATTGAGAGCAGCGAACAAGGGTCGTATCTCAGGT…
Putative two-component sensor histidine kinase CDS	1982663	-1.44348	1.92454e-08	ATGGCTAACATTCAATGGTTATTTATCTTTCTACGCTCACGATTAAATTGGATACTTTGGCTCATATTATTACATTTCATTTTTCTATTTATTGCATATTTAGATTACGATATCAGTGTAAGTAGTATTTTTTATATTATTATTTTGAATTTAGGGATCTCAGTTATTTTTTTGTTATATACATATATAAAGGAAGTAAAATTTTTCAAACATTTGTACAATAACATCGAGCCTGAAGAACTAAAGCATAAATCTCTTGCTGATACACCATTTCAACAAGAGATGGTCAATTATTTGTATAATCAAATTACAAGTCAGAAAATGTTAGTTACAACTCAGAAAAAACAAATTCAAACAACTGAAGCGTCATTAACTGATTTCGTGCATGATATTAAGACA…
D-specific D-2-hydroxyacid dehydrogenase ddh homolog (EC 1.1.1.28) CDS	90825	-1.39784	2.21845e-08	ATGACAAGAATCAAACTTTTTGGCGTGCGTGAAGAAGATATTCCTTACATAGAAGCATGGGCAACAACAAACAAAGTAGAGGTGGATTTAGATAAAGATTTACTTACTTTAGATACAGTAGATCGTGTAGAAGGATTTGATGGTTTATCTTTATCACAGCAAATTTCATTAGATGAAGCAGTATACAAAAAATTACATGATTTTGGTATTAAACAAATTGCGCAACGAAGTGCAGGTTTTGATAGCTATGATTTAGATTTAGCTCAAAAATATAATTTGATTATTTCAAATGTACCCTCATATTCACCACATTCAATTGCAGAATATACAGTGTCTCAAGCACTTAACTTAATTCGTAATTATAATGATATTCAACAAAAAACAGCATCTTATGATTTT…
Replication protein CDS	79969	-1.21839	2.24468e-08	ATGAGTGAAAAGAGAGATACAAGAACACGTAATTGGACATTTTTTGTTTATCCGGAATCTGCACCTGAAAATTGGAGAGATGTTTTAAACGAGATGCATATACCGTGGATAGAAAGTCCATTACATGATAAAGATGTAGATTCTAATGGAGAACTGAAAAAGGCTCATTGGCATATATTAATATTATTTGCTTCTAAAAAGTCTTATGAGCAGGTTAGAGAGATTACTTTAAGGTTAAAGGCACCAAATCCTCAAAAGGTTATGGATCTGAAAGGTATGGTGCGTTATTTTGCTCATATGGATGATCCTAATAAGTTTCAGTATAGTAAGAGTGAAATAATAGGTCATGCTGGTGCTGATCCTTTAATATATCTTTCTGCCAATTCTGGAGAGAGATAT…
Hypothetical protein SAV2074 CDS	1762842	-1.78062	2.24535e-08	ATGACTAACGACCAACTATTTAACAGAAGTCCTAAACAAGCTATGAAGTATTACTACATAATCGAAGGACTGGAATTTATTGTTAGTTTGATCGTTTCGGTTATTTTAATATTTTTATGGAGTCACTTTAATTGGTGGCATTTCATTATATATTTAATCGTTGCTTTTATAGTGTTTGACTTTGTGCGTTTATTGATTAGACCCTGGATTAAGTTTAAATACACATTTTATAGAATTAAAGAAAATTATATAGAAGTAAAATACGATTTCTTCTTTAAATCTAAAAAGATAGTGAAATTAGAACGCACACAGCTTATTGAAAGACAGAACAACCCAATTTTGAAAAAAATGAGCCTCTCTAAAACTACATTAATTACTGCTGGTCACAGGGTTAGTTTT…
hypothetical protein CDS	308162	-1.77449	2.43562e-08	TTGAATAAACGTTATGTTAAAGTACTTGGACTATATTCAGTGAGTACGCTAGTACCCGCGTTATTTTTAAATGAAAAAAGTTTGAGTCATACTACATTTAAATGGTTTATACGTACATTAACAGGATATGGTATTTTTGCCTATGGTTTACATGTGTTAAGTAGGTATAAAAACTAA
Membrane-bound metal-dependent hydrolase YdjM, induced during SOS response CDS	528492	-1.77567	2.5838e-08	ATGACAGGTAAAACCCACGCATCATGCGGTTTATTAGTAGGCGCATTAACTATAGAATATTTCCATACAGATTTGTTTACATCAATTACGGTTATAACGCTTGCAGTTATATCAAGTTTATTACCTGATATTTGTCATGCACAGAGTAAAATTGGTAGACGATTAAAAGTTTTGAGCTTTTTTATTAGAATGTTATTTGGTCACAGGACATTTACACACTCACTATTATTTATTTCAATTATAATTTGTCTATTATATGCTATTCAAACACCAATTTATTATTTAATTACCATTATATTCGGATTGCTATCTCATGTTATACTAGATATGTTAACACCTAGGGGAGTTAAATTTTTATATCCTATCCCAATCAGTGTGAAATTCCCTTTGGTTTTTAAA…
FIG01108264: hypothetical protein CDS	1958219	-1.16594	2.73742e-08	ATGACAAAAATACATGAATTTTTCAGTTCAGCTATTCAACTCAATTTATATTGGGTTATGCTTATAGCTCTGCTTTATATAATTATTCATAATTATCGTAATAAACCGATAAACCGAATTTTAGATATATATTTAAATTACATCCCTGTATTAACACATGAATTTGGACACATTTTATTCAATAAAATAAGTGGTGGGAAAGCCAAAGATTTAGTTATCGTTGCATCTCCTACTGAACGTGTTGCTACGTCGCAACAAGGATTCGCTGTGACACAATCAAAAAGTCGCTTCGGTCAATCTATCACTACATTCGGTGGTTATATCATGCCACCACTCATGTTATTTTTAGGTTTTTTAGCTATTGAATTTCAATACCCCAGTTTATTTATAAGTGCGTAC…
FeoA domain protein CDS	2287937	-1.81829	2.80607e-08	ATGCTAAATATCGAGACAGCCACTTTGGAAAAACGTTATAAAATTAAAGCTCTACATATTAAAAACCAACATATGTTACAACGTTTAAATGCGTTAGGCTTAAATAATGGGACGGACGTGAAAATTAAGCAAAAATGTTTATTCAAAGGGCCTTGTATTTTAGAAGTTAATGACCAATGTTTAAGTATACGTGGTTGTGATGCATGTCAGATTTTTTTAGAGGAAGCACATGAATAA
Siderophore staphylobactin biosynthesis protein SbnI CDS	2779638	-1.65927	2.87796e-08	ATGGAACAAATGTATAATGCATTAAAACTTGTACCAGTGGAACACATAGACTTACATGAAACATTTGAGCCGAAGCGTTTAGAAAAAACAAAGCAAAGTATTGAAGCGGAACAAATTATGAGACATCCAGTATTAGTTACACAAACACAATCAGGTAGATATATGGTCATTGACGGTGTGCATCGTTTCACGAGTCTCAAGGCACTTGGATGTCGCGTTGTACCAGTACAAGATATTAATGAGACGCAATATTCCATTAGTACATGGAATCATAAGGTGCCTGTTGGTCAGTGGTGGGAAAATTTAAGACAAGATGATAGTTTGCCATGGACGACAGAAATTAAAAATACCACGCCATTTATTACAATGTGCAAAGGCTATGACGAACAATATTTATAT…
N-acetylglucosamine-1-phosphate uridyltransferase eukaryotic (EC 2.7.7.23) CDS	529110	-1.64194	3.11475e-08	ATGCTAGATAAGAAAGGTTTAGAAAAGTTTAATCAAGACCATTTAATTGAATTTGAAAAACTAATGAGTACAAATGAAAAAGAACAATTAGCTAATAAAGTAGACTCTTTAAACTTATCTGATATTCAAGATTTATATGAAGATTTGTATGTAAATAAAAAAGTAATCGATGATGTTTCTTCTATTAATGAAGTGAAATATGAAGTTAAAAATGATTTTACAGAAGAAGAAATCAAAAAATATGAAGAAGTTGGTTTAGACGCAATTCAAAAAGGCAAATTTGCAGTGTTATTAATGGCAGGTGGGCAAGGGACGCGTTTAGGTTATAAAGGACCTAAAGGTTCGTTTGAAATTGAAGGCGTTAGCTTATTTGAAATTCAAGCACAGCAATTAATAGCA…
Choline dehydrogenase (EC 1.1.99.1) CDS	2490532	-1.63682	3.14835e-08	ATGAAAAAATCATATGATTATATCATTATTGGTGGTGGGAGTGCCGGTTCGGTACTTGGTGGCCGTTTAAGTGAAGATGCTTCTAATGAAGTACTTGTATTAGAAGCTGGACGTAGTGACTATTCATGGGATTTATTAATCCAAATGCCAGCAGCATTAATGTATCCAGCAGGAAATAAACTATATGACTGGATTTATGAAACAAATGCAGAACCACATATGGATGGCCGTAAAGTTGGACATGCGCGTGGTAAAGTATTAGGTGGTTCAAGTTCAATTAACGGTATGATTTATCAACGTGGTAACCCATTAGACTATGAAAAATGGGCGCAACCAGAAGGCATGGAATCATGGGACTATGCCCATTGTTTACCATACTTTAAACGTTTGGAAACAACA…
hypothetical protein CDS	1748195	-1.53952	3.15551e-08	ATGAAAAAAACAGTAATCGCATCAACTTTAGCACTAGGATTAGGCGTAACAGGAGCAGTAAATTCAGCTGACGCTTCAGAACAAGGCGTAGACAAAGCAGAATTAGCTCAATTAGCGCAATCAAATTCAGAACAATTAAATGAAGCACCTGTACAAGAAGGCGCTTATGACATAGATTTTAATTATAATGGTACAGACTATAGCTTTGAATCAGATGGTACAAACTTTAGCTGGAGCTTTGGTGGAGGATCAACTGAAGCACCTGCACAACAAGAAGCACCAGCAGAACAAGCAGCTGAGCCAGCTCAACAAGAAGCACCAGCAGAACAAGCTGCAGAGCCAGCTCAACAAGAAGCACCAAAAACTGAAACAACTCAACAACCACAACAAGAATCTGCT…
Hypothetical protein SAV1852 CDS	7750	-1.40644	4.01022e-08	ATGTTAAGTAAGTATTGGAAATACATTATGATTAGTGCTGTCATTGTTAATTTAATTTCTATTAAGGGTTTTCCTATGGCGATTGGTGCACTTTACTTACCCGTGTTATTTAAAGTTATAAAATTGCAGATAAATTTATCGCGTGGGCTTGTTGATCAAGTTAATGCTTCAACGTTCGTTAAAGGTAACCAAACTGGAATTATTATAAGTGTGATATGTTGTATTGTAATAACTGTATTGTTGTTTAAACCATTAGGAGATTTTTATAGTAGTTTAACTGGGTTTTTAGGTACATTAGTTACGATTAGTCCTGTTACTATGGTTATCGGTGCGATTCTACTCATATTAACAGCTGTAGGTGTAATACAAGCAGCAAAAGTACAATTCAACAAAATAAAC…
Ferrichrome transport system permease protein FhuB (TC 3.A.1.14.3) CDS	1972703	-1.30489	4.70643e-08	GTGTTCAATTATAATCCTAAAAACCAACAACATAATATTATAAGTGAAATACGTATTCCAAGGGATCTCGGAGCAATCTTAGTAGGGGTTGCCTTAGCAACTTCAGGCGCTGTAATTCAAGGGGTTACTAAAAATGGTCTAGCGGATCCAAGTTTAATTGGACTAAATGCTGGTGCCTCATTTATGCTGGCACTGACCTTCGCATTTTATCCGTCAGCACCATTCATCATATTGATGTTAGCAGGCTTTATTGGTGCGCTCATAGGTGGCTTTTTCGTCTTAATGATAGGAAGATCAAGAAGCGATGGTTTTAACCCGATGAGAATTATATTGGCCGGAGCAGCAGTTAGTGCGTTACTAACAGCCTTAAGTCAAGGCGTAGCGCTATTATTTAGATTG…
cold shock protein CDS	617845	-1.64985	4.73884e-08	ATGAATAAAGGTACAGTAAAATGGTTCAATGCAGATAAAGGTTTCGGTTTCATCGAAGTAGAAAATAACGACGACGTATTCGTACATTTCTCAGCTATCAATTCTGAAGGTTACAAATCATTAGAAGAAGGCGAAACAGTTGAATTCGACATCGTTGATGGCGACCGTGGTAAACAAGCTGCTAACGTTAACAAAGCATAA
Teichoic acid export ATP-binding protein TagH (EC 3.6.3.40) CDS	2326979	-1.34991	4.80029e-08	ATGGGTAGTTCAATTATATTAAAGTTACTAAATGTAACTCATTATTATAGAAATAAAAAATCATCTAAATGGTATTTACCATTTGGTTATGATGAAGAAGATATAGAATTGAATAATTTTAACCTCCATATCTATCAAGGTGAAGCTTTAGGAATAATAGGTGAAGCGGGTTCTTCTAAATCATTAATAGGGCGTTTATTAAGTGGTGAAATAAAACCCGACAAAGGAAAAGTCGTTAAGAAAAGAGACTTGTTTTTTGCTGATATTGAAGATAAATTATTGCAGCATACTTCTGTAAATGATTTTGTGGCTAATGCAATCATGTTGTTTCAATATAAGACTTCGGATCATAAAGTAGAGCAAATTATAAAATATGCGCACCTTGAAGATAAAGCGGAT…
N-succinyldiaminopimelate aminotransferase (EC 2.6.1.17) CDS	89647	-1.73313	4.84281e-08	ATGTCAATTTCAGATAGATTAGCACAAATTCCCGATAGCTACTTTGGTAAAACGATGGGGCAAAAGGTTGAACATGGGCCTTTACCATTAATCAATATGGCAGTCGGTATCCCTGATGGCGAAACGCCAAAAGGTATTATTGATTGTTTCGCTGATGCGATACGTCTTCCTGAGAATCAGAAGTATGTAGCATTTCATGGTAAAGATAGCTTGAAACAAGCAATTGTAGATTTTTATGAAAGACAGTACCAAGTAGAATTAGATAAAGAAGATGAGGTTTGTATTTTATATGGAACGAAGAATGGTTTAGTAGCACTCCCAACATGTATTGTTAATCCGGGAGAAAATGTATTACTACCAGATCCTGGTTATACGGATTATTTGGCAGGTGTGATGTTG…
hypothetical protein CDS	2470035	-1.83269	4.85272e-08	ATGAATAACAAAGATAAAAACCTCTATCAAAGCTTTGCAGGAACAATGAACGATCCTGATGAATATCAAAGACATGAAATTGACAAATTGCTTGCCAAACTTTCAATTATTTCACTATACATATTCTTAGCTTTACTTTACTTATCTATATTTTTTGATATTGAGCGTTCATTTATTTCACCTTTTAGTATAGCCGGTATCATATTTATAATTATATTGGCATGCAGGATGTCTATGAGTCATTTTGCAGCAGATGCTATTTCAATAGAAGTAATTGACAAAGAAACGTATCATCAAACATTAAAAAATTCACGTAACAAGAGAATTATATTTCTTATTGTAGCAATCACTTATATATTACTCGTTAACTCAGTCATTGCTCCAATGCTTGCAGGAAAT…
Repressor of toxins Rot CDS	157681	-1.57694	5.41213e-08	ATGGGGAAGACATTTACTGATAATGTTGATGGCGTTTTAAGATTAGAAATGGTGTTGAATGACATCGAAGATATCTTTAACAAAGTTCAAAAGCAGTACAAGATGTCGAAAGAAGAAATTTTGATTCTTTTAACGCTTTGGAAAGAAGGATCGATGACTTTAAAAGAAATGGATGATTTTGTGCACATTAAATCTTATAAGCGTACAAGAACTTATAATGATTTAGTGGAAAAAGCGTGGATCATTAAAGAAAGACCACAAAATGACGAACGTACAGTTATCATTCATTTCAATGAAGATTTAAAAGCGCAACGGGAAAGCCTTTTAAATTTCTTCAAAGAAGAAATTGAATCAAAATCAACTAGCATTCAAACTAGTCTTAAATCTATCATTAACTTA…
DNA-binding protein CDS	1179134	-2.23531	6.21985e-08	ATGAAAGAAATTAATGATATTATTGCTGAAAATCTTAAGTTATATAGAAAACAAAATGGTTATTCACTAGAACATTTATCCACTTTGACTGAAGTAAGTAAAACGATGCTTGGGCAAATTGAACGTAAAGAATCTATTCCATCGATTACAACATTATGGAAAATTGCTAACGGTTTAAAAGTTTCATTCTCTGAACTTACACAAGAAAATATTGAAAATATTAGAAAGATATCTGCGAATGAATTGAAACCATTAACTTCAGAAGACAATAAATATAAAGTATATCCATTTTTTAAGTTTGATATTGAGAAAAAGTTTGAGAGTCATATGGTTATTATAGAGCCTGAAGGTCTTATGAAAGATTCGCCACATGGTTCTGGATCTATAGAGTACATAACG…
Para-aminobenzoate synthase, amidotransferase component (EC 2.6.1.85) CDS	2032773	-1.50573	6.7971e-08	ATGATACTAATCATTGATAATAAAGATTCATTTACATACAATATTGTAGACTATATTAAGCAAAGTTTCAGTGGATCAGTTAATGTGGTAGATGTTGAAGAAGTTTCTATTGAGCAGATTACGCAAACTTCTCCTGATGCTATCGTTATTTCTCCAGGACCAGGATCACCTGATGATTATCCTATATTAAATGAGGTTATAAAAGTTTTTTTAGAACAAATTCCAATTCTAGGTGTATGTCTAGGATTTCAACAATTAGTGACTTATTTTGGCGGAGATATTATAAAAGGTTATAAACCGATTCATGGTCACACAACTCAAATTCAACATGATAATAGTGGTATTTTTAAAGGTTTAGCCGATACATTTTATGTTATGCGATACCATTCTTTGATTGCT…
Hypoxanthine-guanine phosphoribosyltransferase (EC 2.4.2.8) CDS	2401775	-1.77964	6.8898e-08	ATGCGAGATGATTTAAAAGACATTTTATTGTCAGAGGAAGATATACACCAAATTTGTGAAGAGCTAGGTAAGAAAATAACAGAGGAATACAAAGGGAAACCACTTGTATGTATTGGCATATTAAAAGGTTCTGTTATGTTTATGGCAGATTTAATTAAATATATTGATACGCATTTAGCTATCGACTTCATGGATGTTTCTAGTTATCACGGAGGCACTGAATCAACAGGAGAAGTAAAAATCTTGAAAGACTTAAGTGGATCTATTGAAAATAAAGATGTTTTAATTATTGAAGACATTCTAGAAACGGGTACTACTTTAAAATCAATTACTGAATTACTTGAATCACGTCGTGTTAACTCACTTGAAATTGTTACGCTACTTGATAAACCTAACCGT…
hypothetical protein CDS	1879706	-2.05815	7.96745e-08	ATGACTTATAATAAATTAGATACCAATACTTTGAAATCAGTTAATGGCGGAGTAAAAGATTTTTTTGCAGATGCTTTCTATACTGCTTCAGGATGGGTAACCAAAGGTTTAGTAGCCCAAGGAAAAGCAACTGATGATACAGGAAAAGCAATGTACGGTAGAAAGTAA
putative protease CDS	892028	-1.90619	9.0612e-08	ATGTCGAAGAAAAGGATTATCGCAATCATACTTGCGGTTGTCATCGTGTTAGGCGGCATCGTGATGAGTTCAATTTCAGCGGTCTTTTCATCTTTATTTGATGAACAAGCTACATCTAAAATGGACCCATTTACAGAAAAAGTAGAAAAAGAGGGCAATTCAAGTAAACGAATTGCACATTTAACATTAGATGGCCAAATAGCTGAAGGTACAGGCGGGGGCATGTTTGGTGGCGGTGGTTACAACCATGAGGCGTTCTTAAAACAATTAGAAAACGTAAAAAATGATGACACAGTCAAAGGTATGTTGTTATCTGTAAATACTCCTGGTGGTGGCACGTATCCAAGTGATGAAATTTATCAAAAGATAAAAGAAATTAAGCAAAAAGATAAAAAGATT…
Rossmann fold nucleotide-binding protein Smf possibly involved in DNA uptake CDS	1435998	-1.39662	9.59586e-08	ATGAGAGAACACGAATATTTAAAATTACGTTTTTCAGGTTTAACGACACACCAAATACATCAACTGTTAAGGTGTAATCCTAGTTTTTTAGACTATGATCAAGTGGAACAAAATCATGGACTCAAACAATTTTTAAGTACATTAAAAACAAAGCGAAAAGCAGAAATTTATAAGCAATATCTAAATATAGAAGTTAAAAACATAATAACATTGTTACGACAATGGAATTTAAAGTACATTTCAATAGAACAGTCTACATATCCCATTTTACTTCGTGAAATCTATGAACCACCACTCATTCTTTTCTATAAGGGAAAGCTATCTTTAATGCAATCTCCTCAAACTCTTGCTATTATAGGGTCAAGGCATGCGACAGAATATAGTCAAAAAGCATTGAAC…
Ribosome-binding factor A CDS	1407047	-1.15708	1.00405e-07	ATGAATATGAGAGCTGAACGTGTTGGCGAACAGATGAAGCAAGAAATTATGGATATCGCTAATAACAAAGTCAAAGACCCAAGAATCGGATTTTTAACGATTACCGATGTGCAATTAACAAATGATTTATCAATTGCAACAATCTATTTAACAGTATTAGGTAATGAAAAACAAAAAGAAGATACTTTTAAAGGGTTAGAAAAGGCAAAAGGTTTTATTAAATCTGAACTAGGTTCAAGAATGAGATTACGAATTATTCCTGAATTGAATTTTGAATATGATGAATCAATTGATTACGGAAATAAAATTGAAAGAATGATTCAAGATTTGCACAAAAAAGATTAA
LysR family transcriptional regulator CDS	1992627	-1.43009	1.09292e-07	ATGAAGATTGACGATTATCGCTTGTTAACCACTTTAGATGAAACAAGAACACTAAGGAAAGCAGCAGAAATATTATATATTTCACAACCTGCAGTAACACAACGTTTAAAATCAATTGAAAATGCTTTTGGTGTAAATGTTTTTATACGTACTAAGAAACAATTGATTACCACAACAGAAGGTTCTATGATTATAGAGCATGCAAGAGATATGCTAAATAAAGAGCGTTTGTTTTTAGATAAAATGCAAGCGCACATTGGTGAAGTTAATGGTACGATTTCAATCGGTTGTTCTTCATTAATCGGACAAACTTTATTACCGCAAGTATTAAACTTATTTACACGCCAATTTCCTAATGTAGAAATTCAAGTTCAAGTAGGTTCGAGTGAACAAATTAAA…
MutS-related protein, family 1 CDS	2841853	-1.68797	1.1476e-07	ATGCCTACATTATTATGGTTTCTAATTGCTTTTATTCTAGGAACAACAATACTGATTATTACTACGACGATTGCTGCTAATAAAAAATTAAAGCATGATTTACAAAATCTATGGACTAACCAAAAATCACTAGAAAACTTTATTCGTCCTAACCATAACTATAGTTATGAGTTTGACACATATAAAAATAGATTTGATGAAAATTTATTGCTAGATGATAAAACCTGGTCTGATTTAGATATGGAAAGTGTATTTCATAGTATGAATTTTAATTTTACTGCAATTGGCGAGATGAGACTTTTTGCTACACTAAGAAATATGTATAAAGTAAAAGATGAAAATTTAATTCATCAATTTAAAACAAATATTTCATTTAGAAATTACGTTTCTCTGCAATTA…
putative metal-dependent hydrolase CDS	467894	-1.37951	1.16833e-07	ATGAAAGGTTTCGTACCTTCACAAAAATTCAAAAATATAGATGTTGCTATATTACCTTTTGGAAGTAATGAAGTTAATCCAATTACTGGTGAACGTTTACTAGAAAACGGGGTACTAAAGGAATCAAATGAATTAAGTTTTGATGAAAGTGTTGAAATTGCTAGAGAAATAAATGCGACACACACTTATTTTACACATATAGAATCCACGGAAGGCCTCACTATGGATGATACTAAAGTGCTAGAACAACGATTATTACATAGTGGCTTATCATGCACCATTGCTTACGATGGATTAAAAATCCAAACATAA
hypothetical protein CDS	1331381	-1.46386	1.18333e-07	ATGAGTAACAATGAAAAAACAGTTGAAGAATTGAGCGAATTATTATTGAAAACTCGTAAAGATAAAGGGTATTCTTTGCAAAAAGCGTCTATTAAAACTGGGATTTCTCATTCTTTCATATCCCAATTAGAAAGAGGCAAAAGACCTGTTCCGATTCCTAAAATTTTAAGGCAGTTTGCAGACGGATACGGATTAGATTATGAATATTTAATGGTTAAAGCCGGTTACTTAGATAAACCAAGAACAAACAATGGTGATGAACATTTAATGTTTAGAGATAAAGAGGCTTTTGATAGTTTAGCACCAGAGGACAGAGAAAAAATTTTAACTGCATTACATGAACAAGCCGATTTTATGATTGCTAAATATCAAAAAAACAAAGGAGATTAG
peptidase, U32 family large subunit [C1] CDS	1003944	-1.07998	1.62887e-07	GTGAAAGTTTTAGAAGAAGTTAAATTACATAATAAACCTAAAATGAATAAACCTGAACTTCTGGCACCCGCTGGTAATTTAGAAAAATTAAAAATTGCAGTACACTATGGGGCAGATGCTGTGTTCCTCGGTGGACAAGAATACGGTTTAAGATCAAATGCAGATAATTTTACAATGGATGAAATTAAAGAAGGCGTTGAATTTGCTCAACGCTATGGTGCTAAAATTTATGTCACTACAAATATCATTGCGCATGACGAAAATATAGATGGATTAGATGATTATTTGCGTGATTTGGCCTTAACTGGTGCAAGAGGCATTATCGTTGCTGACCCTCTGATTATTGAAACATGTAAACGAGTGGCTCCTAAATTAGAGATACATTTATCTACACAGCAA…
Teicoplanin-resistance associated HTH-type transcriptional regulator TcaR CDS	378016	-1.23301	1.73223e-07	ATGGTGAAAAATTTAAGTAGTCATATAGAATTCATGGGAGAATTCATAGATGATGTAAATACATTATTAGCTAAATTATTAAAGGCGTTAAGAGAAGAGTACAATGTATCAAAAGAACAGGCAAACGTTATTTTAATGCTTGAAAATGGAAAAGCGATGACTTTAACAGAAATAACAGAACGTCAAGGCGTAAATAAAGCTGCCGTCAGTAGAAGAATAAAAAAGCTAATTCAAGCTGAGGTTGTACAATGGGATAAATCTGAAGATACAGGAGATCAACGATTAAAATATATTAAATTAACTGAGAAGGGCAAACAGTTTAATAGAAAAAGTAAGTCTATTATAAATGACATAGTGAGTGATATGCTGCATGATTTATCAGATGATGAAATTGAACAA…
Ribose operon repressor CDS	2066803	-1.0195	1.74035e-07	ATGAAAAAAGTTTCTATCAAAGATGTAGCTAAAGCAGCAGACGTGTCTTTGACTACGGTCTCGCAAATTTTAAATAAAAAAAGTAACCGTTTTTCAGAGGAAACAGTAAACAAAGTCATTGCTGCTAAAGAGCGATTAGGCTACTTCCCTAATAAAAATGCGCAACAATTACGTGGTAGCAATACAAAATTAATCGGTGTGCTATTACCAAATTTAACTAATCCATTCTTTTCCACGATGATGCAAACTATGGATGATCATAAACCAGATGATGTCGATCTATTCTTCTTAACCACAAAGGAAGATAAAATCGAAGAAGGTATTATGCATCTTGTCGAACGAGGCATGGATGGTCTGATTATTGCGCAGATGATTAAGAACCCGTCTCGTTTAAATCAA…
hypothetical protein CDS	1814984	-2.88146	1.82822e-07	TTGAATATTGCTTTGATTGTTAATGGGACACCATACCAAAATAGATTTTTAGAAGAACAGGAATTTAAGTATTTATATAATGACGTAATACATATTAGAACATTAAGTTCATACGACTTAAGTTGCTATGACACGATTTTATTATCGTGTCGCTTAGATATTCAATTATTGAAACAACATAGACAATTATTTTTAAAATTTTTAAAACTAGGTAAGCGGCTAGTGATTTTTGGAGAAGTATTGGATCAGTGGTTTCCTCACGTACATTGGGAAGATTCTGAAGTGAATTTCAGTTGGTGGGTCCGACCCAACGGTGACCTACCGTTAAATCCTGATTATCAAACGCATAGTCTATATGAATACTTAAAAGTGGATGATATGAAGTGGCATTATCACGGC…
hypothetical protein CDS	1331774	-1.5539	1.84549e-07	ATGGAAGATTATAGTAAAAACATAAAATTTTTAAGGAAACAAAAAGGTATGACGCAACAAGATTTAGCTGATAAAACGGGACAAACAAAACAAGTTATTTCAAATTTAGAACGTGGTTATAGTTCGCCTAACAATAAGCAACTTTTAAATTTAGCACATGCGCTTGATTGTACAACTAACGATATATTGGGAGATGTTGAAGTAGACAAAAGAAATTATCAAGCCATTATGTTTAAAGATAAAGAGGCTTTTGATGATTTATCAAGTGAAGAAAAAACAAGGATTATACAATCTTTAGAGGACCAAGCCGATTATTTAATATCGAGAAGTATTGAAAGAAAAAATAATGATAAATGA
Sucrose-6-phosphate hydrolase (EC 3.2.1.26) CDS	2834533	-1.20325	1.88995e-07	ATGGCTGAGTGGACAAGAGATGAACGTTATCAAAGATATGAAGACGTTGATCAGCAAACATTAGATGATTTAACACTTCAAGTTAATCAATCTAAGTATAGACAAACGTTTCATTTACAACCTAAAACAGGATTATTAAACGATCCTAACGGACTGATATATTACGATGGAACTTATTATATATCACATCAATGGTTTCCGTTAGGACCAGTTCATGGATTGAAATATTGGTATACATATACAAGTAAAGATTTAGTACATTTTGAAAATGTGGGCGCATCATTAAAGCCAGATACTAAAGATGATAGTCATGGCGTTTATAGTGGTAGTGCATTTGAATATAATAACCATATGTATTATATGTACACGGCAAATCATCGCGATGAAGATTGGAATAGA…
hypothetical protein CDS	2311643	-2.88463	1.93279e-07	ATGTTAACTAAAAACATTCAATATCCTTATACTAAATTAGCTTTTGATTTACTGGGCATTATTGCTTTTATAGGAGCAATAATCATTGTAATTTTGAATTTTTATTTAAATGCAGACGCTAATGGTAATTTCGAAATGGGCTTTACTGTCAGTGGTACGAGTTCAATTATCATGAGTGTATTAATTTTAATTACTTTTCTAAGTGCTTTGATGTCAGCTGTTCTAAAAAAATGGAATAAAAAATACTAA
FIG048548: ATP synthase protein I2 CDS	1737376	-1.91948	2.02585e-07	ATGAAACGTTTCAACATCATTTTTCAACAGTATATACAATTTTATTTATATGGTATAGTTGTACTGTTATTTGTGTTTATTTTCACAAGTTCGCCATTTATTTTAGGACTTATCATAGGCATGATTGGATCACTTATTAATACTTTTACTTTCGAGTTTTACTTAGCGAAAGCTAAACAAAAAGATAATATACATATTTCAACGGGCAACGTTTGGAGATATTTGATTGTGATTCTTGCATGTTGTATTTGGTATTTTTATAAGGACTATATAAATATAATTGGTGTGGTTATTGGTTTAATGATTTCTTATGTGTTAATAGTTTTGAAACCGTTTTTACACAAGGAATAA
Oligopeptide transport ATP-binding protein OppF (TC 3.A.1.5.1) CDS	725514	-1.17176	2.23533e-07	ATGGAGAATAATAAAGATGTGCTATTACAAGTGAAAAACTTAAAACAATATTTTAATGAAGGTAAGCGAAATGAAGTTAGAGCCATCGAAAATATTTCTTTCGATGTGTTTAAAGGGGAAACATTTGGCTTAGTAGGAGAGTCAGGCTGTGGTAAATCAACTACAGGTAAAGCCATTATTAAATTGAATGATATTACAGATGGAGAAATTCTATATGAAGGCGTAGATATTCAAAAGATTAAAAATCGTAAAGACTCATTGAAATTTAATAAAAAAATACAAATGATCTTTCAAGATCCCTATGCATCATTAAATCCACGTTTAAAAGTTATGGATATCGTAGCTGAAGGTATTGATATACATAAACTTGCTTCCGGTGTTAAAGATCGTAAGAAACGT…
Galactose operon repressor, GalR-LacI family of transcriptional regulators CDS	460285	-1.16488	2.36972e-07	ATGGCAAGTATACGAGATATTGCACGCGAAGCAAAGGTAAGTCCTGGCACTGTTTCACGCGTATTAAATAATGATCCAACATTGTCAGTTTCAAAAGATACGAGAGAAAGGATTCATCGTGTTGCAAATGAACTACAATATCAAAAATCGGCTAGAAAAAACAAAAGCATTCAAATCATTACCTATGCATCTCGAGCTAAAGAAATGTCAGACCCTTATTATAGAGAGATACGCTTAGCAATAGAGGCTGAAGTTAAACGTTTGAATTTGTCTTTGAAGCGTACAATTAGAATCGATGGTAACGATAAAAATCTAGATTTATATAAAGTTGACAAGGCAGGGGCAATTATCGTAGTAGGTAATTTTTCTACGGAAGCATTGAACACACTACGTGATTAT…
Aminodeoxychorismate lyase (EC 4.1.3.38) CDS	2034492	-1.52723	2.89328e-07	ATGCAGTTATTTGAAACGATGCGTTTGGAAGAAGGTAAGTTTCCGCGCTTGCCTTATCACAAAAAACGAATAAAACAGTCTGCTGAGCAACTTAAATTTGACTTGGATGAAGCGAAATGGAATCAGTTAATTGAAATGTTAATGAATGACTATCCTAAAGGTGCGTATCGTATAAAAATATTATTAGATCAAGATGGATCACTAGATTATGTTGTTGCAGCATTATCTGATAAAAATAAATTTACAGCAAAATTACTACCTTTAGCAGATAATGTAAATAAACCCGAATTAATAAATAAAACAACCGATAGAAAACATTTATCACATAATCATCAGACTGACCTAGTGTTGTTATATGATTCTAATGGAAAATTATTAGAATTCGATATTGGAAATCTC…
Pseudouridine 5'-phosphate glycosidase CDS	785403	-1.84578	2.99921e-07	ATGGAAAAATACATTGAATATTCAAAAGAAGTACAACAAGGTAAAGCAAACAACAAACCTATAGTAGCACTAGAGTCAACAATTATTTCACACGGTATGCCCTATCCACAAAATGTCAAAATGGCTAAAAAAGTCGAACAACTTATAAGAGATAATGGTGCTGTACCTGCCACCATTGCTTTAATGAACGGAAAAATTAAAATCGGCTTAGAATCAAATGAACTCCACTTTCTCGCCAATAGTGACAATGTAGCTAAAGTATCTCGTCGTGATTTAGCAGAGATAATTGCAACTAAACGAATTGGGGCAACTACTGTAGCATCAACAATGATTTGTGCTGAATTAGCTGACATTCAGTTCTTCGTTACTGGAGGTATTGGGGGGGTCCATAGAGGAGTC…
Acetyltransferase (GNAT family) SAS0976 CDS	2618345	-1.11245	3.04372e-07	ATGATTAGAAAAGCTAAACCTAACGATAAGCATGAAATTGCAAAATTATGTTATATCATTTGGAGTCAATTAGACATTGACTTAGTGGAATATACTGAAAAAGAGAGATTACTAAAAATTATGGAACAAAGTATGGTGGATGTACAATATAGAGGCCATTATAGTAACACTTGGATATACGAAATCGATGGTGAAATTGCAGGTTGCTTAATTGCATACCCTGGTGATAAAGAGTTAGAGCTTGAAAAGGCTTGGTTAGATATGGAATTAGATGAAGACATTAGAGCTTATGGGACGCCGATGCCAATGAAAGAAGCTAATGATGATGAATGGTATATAGAAACAGTTGCTACCTTTCCAGAATTCAGAGGGCAAGGTGTCGCTACTAAATTAATTAAA…
hypothetical protein CDS	2098690	-1.15999	3.05168e-07	ATGATAAAAAGAACAACTGAACGCGTACTCACATGGATAGGTATTGCATTGCAATTAATTGGTGTAGTACTTATCGCAGTTTTCATACCAATGATAGGTAACAATGAGGTGAAAGAAACAGTCATTCAACAAATGATGGCGGATGATCCAAGCTTCTCATATGAAGATGGTACAAATATCTTCGGTATGTTGAGTAGTTTATTAACAGCAGGTTTGGTTTTATCTATAGTAATTTTAATCATTGCAATCATTGGAGCTATTCTAATAAATAAAAAAGCTAAGGTAGCAGGAATCTTACTTATTCTAGTAGGTGTCATTTCATTCTTAGGAAACTGGATAAATGCGGTATTATGGATTGTTGCAGGTGTTATGTTATTAGTAAGAAAACCAAAACAACCG…
FIG015373: Membrane protein CDS	289573	-1.52385	3.11579e-07	ATGGAATGGTTAAAATTAATTGGTATTTTAATTATCATATTAGGATTTGTCTTTAAAATCGACACGATTGCAGTAATTTTAATTGCCGCAGTGGTTACTGGAATTGTATCAGGATTAGATTTATATGCAATTCTAGATACATTAGGGAAGGCATTTGTTGATAATAGGCTGGTGACGTTGTTCATTTTAACTTTACCGATGGTTGGATTAATTGAAAGATTTGGATTGAAAAAACAAGCATCTAATTTAATAGGAAAGGTAAAGCGTGTAACGAGTGGACGATTGCTGACAATTTATTTAGTGATTAGAGAACTAGCGGGTGTGGCGTCGATTCGTATAGGGGGACATCCACAATTTGTCAGACCACTTATTAATCCTATGGTACAAGGTGCATTAAAA…
Predicted arginine uptake transporter CDS	526052	-1.06023	3.62632e-07	ATGAATAAATATAGTAAATCACAATTAGTGCGAGGTAGGTTAAAGTTCATAGTCATGTCATTGATTGGTATTATCTTGTTTTTGGTACCTATTACTGTGACTGAAGATGGTGTTAAACAAACCACATTACCCGTCGCGTTTTTAGCAGGATTATTGCAAGATGTACTCGGGGACGCCATGCCATTAATTATTGTTTTGATTATCACAATATCAGGCATATTATCAATTTTATGTTCCACAATATTGAAAAATAAATTAGAACCAGAAGGACTTTTATATAATGCATTTAATGTGAAAATCGTCTGGTTGTTATTAAGAATATTAGCAGTTGTTTTTGTATGGATGACTTATTTAAAAGTCGGTACTGAAGTAATTTATTCTGCAGATACTGGCGGGCTT…
Hypothetical protein, ydbT homolog CDS	1763314	-1.18077	3.7834e-07	ATGTATAATCCTCAAAAGTTACATCCCATTTCTTATTTAACGGGTGTTATTGAAGCTATAAAGCAAAATATCTTTTTGATTATTATTTTTTTAGTATTTAATATTCAGGATTTTGATTTTACAAATATAACTTCATACATATTCCCAGCTATCGTTTTTGCCTTCTTTTTATTTTCATTTGTAGCACAAGTATTAAAAGTTTATAACACGACATATTGGATTGAAAATGATCATTTTGTTTTAGCAACTGGTATCTTTACTAAAGAAAGAAAAGAACTTAACATACGTCGTATACAAACATTAGATACATCACAAGGCATTATAAATCAAATCGTAGGTGGCGTGAAATTACAAATCAAAACGCCGAGTGATGGTATTGATTTGGACACTATTTCTAAA…
Phosphoribosylformylglycinamidine synthase, synthetase subunit (EC 6.3.5.3) CDS	1660901	-1.01584	4.05283e-07	ATGTCTAAATTTTTAGAGCCAAGTTCAGAGGAAATTAAATTAGAGCGCTTATATAAAGATATGGGTTTAACTGATAAAGAATACGATAAAGTTTGTGAAATCTTAGGACGTGAACCTAATTTTACTGAAATAGGTATTTTTTCTGTAATGTGGAGTGAACATTGTTCATACAAACATTCAAAACCATTTTTAACACAATTTCCAACTACTGGTAAACATGTATTGATGGGACCAGGTGAAGGCGCTGGTGTTGTAGATATTGGCGATGAACAAGCAGTAGTATTCAAGGTTGAATCACATAATCATCCTTCAGCAGTAGAACCCTACCAAGGCGCAGCTACAGGTGTTGGCGGTATCATTAGAGATATTGTTTCTATGGGTGCAAGACCTATCAATTTA…
hypothetical protein CDS	2340590	-1.07969	4.39324e-07	ATGAGCAACAATTGGTATAAAGGACTAATAGGTGCACGAACGATTAAAACTGGGTTAGCTACTTTTTTAACTGCATTTTTTTGTTTGGCATTAGATTTAAATCCTATTTTCGCAATTTTAACTGCTATTGTCACAATTGAACCCACTGCAAAGGCATCATTAAAAAAAGGATATCGTAGACTTCCAGCTACGGTAATTGGCGCACTCTTTGCAGTTATTTTTACATTTATTTTTGGCGACGAATCTGCTTTTGCCTATGCTTTTAGTGCTACATTTACAATAATATTTTGTACTAAGTTAAAACTTCAAGCCGGAACCACAGTTGCTACATTAACAGCAATGGCTATGATACCCGGTATACATGATGCTTATTTCTTCAACTTTTTCTCAAGACTATTA…
DNA repair protein RadA CDS	2514235	-1.07758	4.59439e-07	ATGAAAGATGGAGGTGCAATCGTGGCCAAGAAGAAAGTTGTTTTTGAATGTATGGCATGTGGCTATCAGTCCGCAAAATGGATGGGTAAATGCCCGAATTGTGGTGGCTGGAACCAAATGGAAGAAATTGTTGAGCAAAAGGCGGCAAGTCCAAAACATGGCGTGCGCAGCCGTGACCGCGACAATGTTTCAAAAGTACAGAAGTTAAACGAAATTAAACAAGAGACGACACCACGTGTTACAACCAAGTCAGAGGAGTTTAATCGTGTGCTCGGTGGAGGTATCGTCAATGGTTCTCTCGTATTGATTGGTGGAGATCCTGGTATAGGAAAATCAACATTACTATTACAAATATGTGCGGCACTATCACAATCACATAATGTCTTATACATAACAGGG…
FIG01108332: hypothetical protein CDS	1198838	-1.1713	4.78215e-07	ATGTGGACAGTTGCAAAAATTCGGGCTGACTATGAAGGCTGGTGGTTATTTAGTGACTGGACTGATCATATCGTAGAACAACATAATTTTGAGACTTATAACGAGATGTTAAGCCAATATCAATCAATCATTTTAAAATGTAAAAAAGATTATGATAACTATTTAGTTGGAAAATATAATATTCATGCGTTTTATAATAATTGCGATTTAGGATTTTGTGAAGATTGCGATGAAGATTTACAAATATTCTATAGTTTTATTGTTTTAAATAATAATGAAGTATATTATAAATTACCTATTGTTGAATAA
FIG01108536: hypothetical protein CDS	1072898	-1.30614	4.79342e-07	ATGAAGAAAAAAATTATAGCTATATTAAGTGCTTCATGTTTACTAGTAGGTTGTGGTAGTCAAAATTTAGGTCCTTTAGAAGAAAAGACCACACAACTTCGTGATGAAAATCATAAATTAAAAAGTAGTATTCAAGAATTAGAACAAACTATCGACAAAGAAAAAACAAACGTTGCTTCACTTAAGAAAGACAAAGAAAACATTAAACAGGCTAAAAACAATAAAAAGAAAGTAACAAATTTAAAAGCATCATCCAAATATTATCAAAATATAGCAAAAGCAATTGATCAATATAATGATATTGAAAGTGATGTAACAAAAAATAAAAATGATAAAAAGATTCTTGGCAAGTTGACTGACATAACGAATAAAATCGATTCTGCGCACTCTACATATGAG…
Siderophore staphylobactin biosynthesis protein SbnC @ Siderophore synthetase superfamily, group B CDS	2771201	-1.3579	4.83785e-07	GTGATAGAAGTCACAGCGAATCATCAACAAAATCATGCGCACACTACTGTTTTAAGAGATCTAGTGGATGGTCTATTATTTGAAGATGTCTTTGGTCTTTTGACAAAAAGTGAAGCATTGCAAATCGCTTCAGATACGCTATTGAAATATTCCAATGAAGACAAGGCGCTCTATATACCTGTTTATCATAGTGGTTTAAATATTTATAGATTAAAAGGAACGACCGTCTTTGTAAAAGACAATGACGAAGAACATGAAATAAATGCATTAGCGTTATGGGACACACTAGTTGAAATGAATGCACCGTCGAGCCGTGAATTGAATACAGCACGTTTTCGAGAAGGGCTTGAAGTTGCGATGGATCAGTTAACAGCCCAATTAGAAGGATTAACCTTATCA…
Allophanate hydrolase 2 subunit 1 (EC 3.5.1.54) CDS	2035563	-1.04433	5.23294e-07	ATGAAAATATATAGCCAGGGAGACCAAGCAATTGTAGTTTCTATTGAAAAAGAAGTCTCTAAGGATTTAACAGAAGATTTATTAGCATTAAAAACGTATTTATTAGAAAAAGACTATCCTTTTATAACCGAAATTGTACCTACTGAATCAGATATGATGATTTGTTATGATGCGCGAGATATGATCAAACACTACAATATTAAATCACCATTTTTATATATGAATGCATTAATGCAAACCGTGCAATTAGAGATTAAACACGAAGCGCAAGAGATTGAGCCAATGGAAATTCCAGTTATTTATGGTGGAGAATTTGGTCCTGATTTAGCGGCTTTATTAACGCATTACAAATTAGATTTTGAAAAATTTGTGAAGCTACATACTAAACATACGTATTTT…
hypothetical protein CDS	14163	-1.2614	7.15698e-07	ATGACAATACAGACACACAATACAGCGTTTTCGCTATACGCTGCTATGAAAGTATCTACAGCTCAAACACTTCCGGGCACTTTAACACTTCTAAATGATGAAATTCGGTTTCAAGCAAGCGGTCCACTTAAAGGAACAGAAAATAAAGATGCTTTTCATTTTAATGAAGTCAAAAATGTTAAATTTGGTTTTTCATTTTCTCCATTCCGTATTGTCATAATAGATAACGATGGTGAATCGTGGATCTTTGACCAAGTAAATCGTAAAGATGGCAAACGATTTGTAGAACTTTACAACTCCATTAATAAAATTAAAGAGGAGAATCATTCTTACTATAGAAATTAA
3-oxoacyl-[acyl-carrier protein] reductase (EC 1.1.1.100) CDS	618232	-1.92999	7.17166e-07	ATGCAAAATTATAAAGGCTTTGATAAAGATTTTAATATTACAGATAAAGTAGCTATTATTACTGGGGGTAACAGTGGTATAGGTAAAGCAATCTCCGATTTTTACATAGAAAAAGGGGCCAAAGTTGCAGTATTAGATATAAAAGATAGTGTAAATGAATTGAAAGGTGATCACATTCTAGGCATTCAATGTGATATAACAAATGAACAAGATATAGATAATGCGATTGATTTAACAAAGCAGACTTTTGGCCGTATTGATATATTGGTAAATTCTGCAGGTGTTGCGCTTTTAGATAAAGCGGAAACAATGTCTAGCGAGATTTGGCAAAAACAAATTGATTTAAATTTAACTGCCTCATTTAAAATGGCTCAAAAAGTTGGAAATGTATTTATTGAA…
acetyltransferase (GNAT) family protein CDS	487956	-1.01791	7.43959e-07	ATGAAAACTATCAAATTAAGCGACTATGACCAGATAGAACAGTTTATAATTAACGCAGATTATCGTTCAGCTTCTTATTTATACAAATTACCACCAGCACATAAAGATATTACAACTAATATAAAGCAACTCATCGAAGACCCAGGCGTCTATGCACAGATGGATGATCAAGATCAAATCATCATGTTAATATCAGCGTTTCAATATGAGCAAAATAAATATAAAGTTCTTGGTCCTTTCGTAAATAAATCAGTTACACCATCAGTTCCAGCCTTTCAAAACTTATTTGAAACATTGGCACAGAGCAAATCTGAATCTACGAGTTTCAACTTTTCTTTTGAAGAAACAGAACAAAATTATTTAGATTTTATGAAAACTATCCAATCTTCTTATAGCTTC…
truncated transcriptional regulator CDS	1180198	-1.46006	8.4655e-07	ATGAAAGGCAACGGGGATATTAAGTTTAAATTTGATTCTATTTCGTTACCTTTTGATGGAGAGTATGCAGCATGGCACAGGATAAGTGATGGTCACTTTGGCAATGAATTACATTATCATGACCATTATGAAATATTCTTCTCACTGTCTGGCAATATGCTATATACCATTGAAGGTAGAAAATATCAGCTAGACGTAGGTTCTTTATTACTCATTACACCATATGAATTTCATCAGTTAAATGAACAAATGGATGGGCATGCCGAACGTATTGGATTAAGATTTGATGAACATTTATTAGAATCTTTGTCTACAGATACATATGATTTAAGTGCATGCTTCGACACAAAATCACCAAACTTTAAAAATTTACTGCAATTGTCAGAATCACAAAAAAGA…
Siderophore staphylobactin ABC transporter, permease protein SirC CDS	2765977	-1.14708	9.25825e-07	ATGAATGAAACACTCCATAAAAAAGATACCAAACGTTTAGTCATTGCCGTTCTCATATTGATTATTTTTTCAATCTTGAGTTTAATGCTGGGGTCTACTTTTATATCGTTAAATAGTATCCTTTCTTATATGATTGATCCTATTTCAAGTCCCGATCAATTCACCATCGAAGTGTTGCGTTTGCCAAGAATTATATTAGCGATTGTAGCTGGTGCAGCACTTGGTGTAAGTGGTTTGATTTTACAAAATGTACTTAAAAATCCTATCGCTTCTCCAGATATTATAGGTGCAACAGGTGGTGCAACATTTGGGGCAGTGGCATTTATTGCGTTTTTAGGAGATATTAGTGTCCATTGGCTACCGGCGTTTTCGCTCACTGGTGCAGCTGTTGTGATGTTC…
Sensor histidine kinase VraS CDS	2337409	-1.24253	9.27895e-07	ATGTTGATATTAGTTTATAGTACATTTTTCGCTCTATTTTTTATCGATAAAGTATTTGTAAACATAGTGTATTTTCAAGGTATGTTTTATACACAAATTTTTGGAATACCAGTTTTATTATTTTTAAATTTATTAGTTATTTTTCTCTGTATTATTGTAGGATCGGTATTAGCATATAAAATAAATCAGCAAAACCACTGGTTACAAGACCAAATAGAACGTTCTATTGAAGGTCAAACAGTAGGTATTAATGACCAAAATATTGAATTATATAATGAAACAATTGAATTATATCAAACGTTAGTTCCATTAAATCAAGAAGTACACAAATTACGTATGAAAACGCAAAATCTAACAAATGAATCATATAATATAAATGATGTGAAAGTTAAAAAGATT…
hypothetical protein CDS	607428	-1.21637	9.27895e-07	ATGAGTTTAAAAGAGATGTGGCATTATTTATTAAATAAAAAATGGGAATCTGATGATGTTTGGATGCTAGTTCTTTATATCATTATAGCAAGTATATTTGTAACGCCATTATTAGGTGTACCAATAGGCATCATAGCATTTTTAATCTTAAATGAGGATGTTTTAGAGAAATAA
hypothetical protein CDS	550253	-1.34597	9.5417e-07	ATGATTTTAGATAATGTAAATCCAAGTGATTTATTTCCAACGGAGAGAAAGGGGCCAAGTGTATTAGGAACAATAGAATATTCAGTCCAAGGTTCTTCAGAATTTGAAGGTGCTTTTATTGCAACCAATGAACGTATTATTTTAAATGTTGATATGAATGGGGAATTTTATTACAGAAGTATTGCTTATAAAGAAGTAGAACAAATTAGTTACGATGGTGAAAAAATAAATTTCACTTTTAATATTGGACCAATGCCCATGAAGCAAATACAAAAAGGTGATGCAAAAGCCTTTGTACAATTTGTAGAAGAACAAATAAAATAG
hypothetical protein CDS	1524846	-1.32956	9.60406e-07	ATGAATAATAGAAGCGAATTTGTAGAAGAAAATATCAAAGAAATGGGCTACAACACACGATCATTTGCGAAAGAAATCGGCGTTAGCTACACAACTTTACGTTCTATGTTGGAAAGAAACTTCGAGGGAGCAAAAATAGAAAATGTTATTGCTGTAGCAAAAGGAATTGGCGTAACAGTTGATTATTTATTTAATTTAGGTACTGAATTTGAAGAAGTTGAAGCTGCGCATTCAGAAGATGACCTAACTGAAGAAGAAATTAAAGAAATTAGAGAATTTATGCAAAAATATAAAAAGTAA
Acetyltransferase, GNAT family CDS	606286	-1.46379	9.98355e-07	ATGACAATAGAAACAAGGTTATTTGAAGAAAAAGATTTTAATAAGATAAATGAACTATTAGTTTTATATGAAGAGTTAGGTTATCCAACAACGGCAGAGGACTTATTTAATCGTTTAAAAAAGATATACAGTCATGAAGATTATTATTTGTTACTTTTAATAAAAGATGATGTGATAATCGGTTTAAGTGGGATGTGCAAAATGATGTTCTATGAAAAGAATGGTGAGTATATGCGTTTACTAGCATTTGTTATTAATTCTAATTATAGAGAAAAAGGCTATGGAACAATTTTATTAAAAGGTTCAGAAATGTTAGCAACTCAATTAGGATGCAAAGCAATCACTTTAAATAGTGGTAATAGAAATGATAGAGATAATGCGCATAGTTTCTATAAGAAT…
N-acetylmannosaminyltransferase (EC 2.4.1.187) CDS	1959211	-1.06227	1.00874e-06	ATGACGGAAAGCAACAAATTAAATAAAGTAAACGTCTTATCAGTATATTTTGATAATGCTACTTTAGAGGACATGCGAGAGAATGTTAAACACTTTTTCTTATCCAATAGTCCAGAAAATTTATTTATTGTTACTGCAAATCCAGAAATAGTAGATTACGCTACGGACAATGTTACATACCGTAATTTAATTAATAGTGCGAATTATGTCATCCCGGACGGCACAGGCGTTGTAAAAGCTTCTAAGTTACTTAGAACCCCCTTGAAAGAACGAGTGCCTGGCATTGAACTAATGGAAGAATGCTTGAAAATCGCTAATGCCAATCATCAAAAAGTGTTTTTACTAGGTGCAAAGAATGAAATTGTTATCAAAGCACAACAAAATTTAGCACAAAAATAT…
4'-phosphopantetheinyl transferase (EC 2.7.8.-) CDS	1797786	-1.67223	1.01977e-06	ATGAAGTTATATTTAATAAATGTAAGTGACTTAAACTATGATGCTATACAAAATCGGTTTTTAAATCATATCAGATGTGACAAGCAGAATAGAATTCATAACTTACATGCTGAAAATGATAAGGTGCTTACTTTGATCAGTGAATTGTTATTATATTATGCGCTGATCAAAGATTATGGTTTTTCTCTAGAAGGACTCATTTTTGAGGAAAATGAGTATGGCAAGCCATATTTACTAAAATCACAGAACGTACATTTTAATTTATCTCATTCAAATGAATGGGCGGCTTGCTATATCTCTGATTCGCCAGTAGGCGTCGATATAGAGCAAATAGATGATATAGATAAGAAACTGTTTTGTGATATTACACATGCTAATGAACGCGCTATGATGAGCAAT…
Ornithine cyclodeaminase (EC 4.3.1.12) / Siderophore staphylobactin biosynthesis protein SbnB CDS	2770177	-1.36785	1.04192e-06	ATGAACAAAGACATGTTGTATTTAAATAGATCAGATATTGAACAAGCAGGAGGTAATCATTCAACAGTTTATGTAAATGCATTAACAGAGGCATTAAAAGCCCACGCGAATCAAGATTTTGTGCAACCATTAAAGCCATATTTACGCGCAAATGGTAAAGAAGGGCATATTGCGGATCGTATTATTGCCATGCCAAGTCATATTGGCGGTCAAGATCCAGTATCAGGTATTAAATGGATTGGTAGTAAACACGATAATCCATCAGAACGAAAGATTGAACGCGCAAGTGGCGTTATTATTTTGAATGATCCCGAAACAAACTATCCCATTGCAGTGATGGAAGCGAGCTTAATCAGTAGTATGAGAACGGCTGCTGTTTCAGTTATTGCTGCTCAGAAA…
Putative glycosyl/glycerophosphate transferase in teichoic acid biosynthesis CDS	365795	-1.08331	1.28435e-06	ATGATAAAACAAATTGAATTAGCTGAGTGGCAACATTTAGAAACTCAACTAAAAAAAGCAACACTAGAAAATTATACACATTTTGTTGTAATTAACAAGGATGTAAAAATACACCAAAATATGATTGATGCAGTTAATTTGAAACCTTGCACGATTGTATCTGACTATACTGTTAACCAACAATATATAAATGATTGTCGTTATTTTGGTAAATTAGAGATTACATTTAATGACTGGATAGAAAATATTAATCACTATCCAAACATCATTTTCCATATAGAAACAACTCAGCGTATTATAGATGACTTTAATATACAAAATGTATTTGACTTAGCTTTAATATCACTATTGCAAGATGATGTTGCTACTGACAGTCATGTCACTTTTGATTTCAGTCAG…
Polysaccharide intercellular adhesin (PIA) biosynthesis protein IcaC CDS	2564457	-1.91226	1.58051e-06	TTGGAAAGAAAGATGGAACTTACATATTCTAGGGCTATTTTTTGTATAATAATAGTGATTTTACACACTATGACTGGTTTTATAAATGATTACCATATTTCACATTTTCAAAAAATGAGCGTTAGCTTTATACAAGTAGTTCTATTATTTGCTACACCTTGCTTTATCATATTATCTGAAGTCTTATTAGGAATGAGATATTCCAATAAAGTGCCTAAAAACTTTTTAGCAAAACGTGCTAAATTCATTCTAATACCATATCTATTTTTTGGCTTGTTTGTTACTTTCAAATTGCTCCTAGGTGAATCTTCTAATAATTCATTTTGGAATATCTTTTTGAATATTGTAATAGAAGGTAAGTTTTTTGGATGGTTCGTATTGGTCATCTTCCAATTCTAT…
Siderophore staphylobactin biosynthesis protein SbnF @ Siderophore synthetase superfamily, group C CDS	2775917	-1.35582	1.72941e-06	ATGATGCACAATATTGAACAACAAGTAAAACACCGCATTATGAATCAACTTGTAACTTCTATTATATATGAAGATGTCGTGCAATATGAGGTGACACAACAAGGTGCTACTACGACAGTAACAATTGAAGCGGAAGACGCAACGTATCGTGCTGAAGTAAGAGAATTAGATAGCTTTCAAAGGTTAGAACTTACATCACCTGTATGGCGAATCCCAGATGATGGCGATATAGCAGTAACGGTTGATTACGCCACAATGTTACGAGAAGTCATCTATACATTTGATAAAAATAGTGAAAAAGTTGAGGCATTTATCAATGAATTACTACAAACGGAACTGAAAGATACACAAGCCATGCGATATAAAGAGATGACTGCGGGTAGTGTTAAATTAACGTTC…
SA0191/BacG-like protein CDS	1875314	-1.61032	1.82959e-06	TTGAAGAAAAAGTGGATGTGGCTTATAGGGATAGTCGCGATAATTGGATTAGTCGTCGTGGCATTGGTTTTGAAACAGACCAACAGTAGTTCGGCGGAGAAAGATGGTTATGATACATATACAGTGGAGAAAGAAAGTCCACTCAATTTAGAGGGAAAAGCATCACCCAATTCAGTTAAAACATATAACAACAACAGTCAATTAGGGGCATATATCAGTACACAAGTTGATGATGGTCAATCAGTTAAACAAGGAGACCCGTTAATTAACTACGATATTAATAATAGTAAGCGTGAACAATTAGCAGATAAAGTAGATGAAGCGCAAAATGCTGTGAATAAAGATTATCAAAATATTAATCAAAGTCCTAACAACAATGATTTGCAAAAGCAATTATCA…
FIG01279884: hypothetical protein CDS	103744	-1.49754	1.99047e-06	ATGAAGACAATCATTAAAGGGGCCATCGCAGTATTACTGATATTAGGCGTAGTTAAAACATTCCAAGACCATGACGTACAAGCAGAAGTAGTTAATTATTATAACCAAGCTAAAAATGGTGAATTACTTCAAAGTATAGAAAGTGTGAATTTCGATTCATTAAAGCACTTACAATTAGATGATCTTATCCCTTCTGATTTCTTTTAA
FIG001802: Putative alkaline-shock protein CDS	1471089	-1.67505	2.15831e-06	ATGACATTAGAAATCACAAATGATTATGGTAGTATAGACATTTCAAACGAAGTAATAGCTTCAGTTGTGGGTAGCAAAGCAGTAGAATGTTATGGGATTGTAGGAATGGCTTCTAGACAACAAGTAAGAGATGGAATTGCTGAAATATTAGGGCATGAAAATTATTCTAAAGGTATTGTTGTAAGAGAAGGCGATGGCGTTATAGATGTTGATATGTATATCATTGTAAGTTATGGTACTAAGATATCTGAAGTAGCGAGCAATTTACAGTCAACAATAAAATACACATTAGAGCAAACATTAAAAGTAAAAGTAAATTCAATAAATATATTTGTACAAGGTGTTCGAGTTAATAATGGCACTAAGAACTAG
hypothetical protein CDS	2285797	-1.46474	2.46068e-06	ATGTCGATTATCATTAACATCGTTATCTTTTTAGCAATTTTTGGCTACACTATATTTACATTAACTAAATTTATAAAAAAATCTAAAGAAGGAAAATGCAGCTCTTGCGGTTCTAAAGAAGGTTGTAATACAAAAGAATAA
Exfoliative toxin A CDS	2442740	-1.21422	2.46134e-06	ATGTTTCGAAAATTTATAAGTGTAATACCGACTGCTATTTGTGGCTTAGCACTAGGTATTTCAGCGTTAAGTAATCTTTTATACATTATGGAACGAAATGTTTTAGCTACAATATTTTTAATTATTAGCGTTATTGTGGTGGGGTTATTTATACTAAAATGTATAAAATTTCCTAGAATTGTGTTGAAAGAATTATCTGATCGCAATATATGTGCAACTTTTCCTACGATAACCATGACATTTCTGACATTACTTTATATCTTATATCACCAACTCAATATTACCTGGGAAATCATAATTTGGTTGTGGTGGCTCGTTGTAATACTGCAGTTTGTTATTATTGGTTTGTTTATTTATTACCATATTTATTTACATAAAAATGAACACATCGTTCCGAGT…
hypothetical protein CDS	80607	-1.27647	2.80562e-06	ATGGCTGAAAAACAAGAAAAAAAACGAATTATGATAACTTTGAATCAAGAAGTTTTTGAAAAAATAGAAGTTTTATCTAAAGAAACAGGTTTAAGTAAATCTGCTTTGATTACAATGTGGGTTAATGAACAAAAAAAGGCATAA
ABC-type Fe3+-siderophore transport system, permease 2 component CDS	1973566	-1.0521	2.9713e-06	ATGATAGATCCGAAACTGAGATATAAACAATGGTTAACAATGGTGATTCTGATTATACTTGTACTTCTCGCTTGTGCATGGAGTATGACTTCAGGTGAGTATAAAATGTCGATAGGTACGTTCTTTAAGACCTTATTTGGTCAAGGCGCATATACCGATACATTGATATTAATGGAATTTAGAATGCCACGGATGATTATTACGATTTTAGCTGGAGCGGCATTAGCTATGAGTGGCGCGATTATCCAGAGTGTTACCAAGAATCCGTTAGCTGAGCCAGGTATATTAGGCATTAACGCAGGTAGTGGTTTTGCTATAGCGCTGTTTATGGTTATAGGGAATGTAGATGCTGGAAACTTTGTCTATGTTCTACCAATCATAAGCATGATTGGTGGCATC…
FIG01108076: hypothetical protein CDS	302283	-1.02147	3.12036e-06	ATGAAAAAATTATTGATCATGATCGCTATATCGACGATTATTGTAGCAGGCTGTAGTAGTGGAAAGTATGCTGATAAAATAGATAAAGCAGTAAATAAACAACAAACATATCAAGAAAACTTATCTGAAAAACAAAAAGGTGATCTTGAAGAAAAATTCGACAAAAAAAATGCGAATATATACGTTTATGAAAAAGGTAAATATGTCATGCTTGCTTATAAGCCTTTTAAAGAAGACGAAGAGGTACATTATTATACTTATAAATTTGAAGACGACAAAGCAAAACATTTAAAAGATTTTAATTCGAAAGCATATACACACAAACATGAACCTGACTATAAAGAAGAAAATATGGATATTAAAGAATAA
hypothetical protein CDS	2293866	-1.31987	3.24587e-06	ATGATAGCAATACTTTCACTGGTTTATGGTATTGCCATAAGTTTGTGGTTTTTATTCATAGATCGTAACGAGTCGGAAGGATTAAAGAAGAAAATAACTGCTATGTTTTTAATGTTAAATAGTGTTTTATTAATTATATTTGCAGTCATAGGGCTTTTGAAAATTATTGAACTGTCAAATTTTGAAGGAACTTTAATATTATTAGGAATAGCAATGATTCAACTTTCTCTATTAGAAAAAAATAAAGTTAAACCGCTTTATATTTACTTTGGTCTAGCTATGCTTATCATAAATGTATTTATTAGTTAA
PTS system, glucitol/sorbitol-specific IIC component (EC 2.7.1.69) CDS	2298180	-2.14684	3.53534e-06	ATGGATTACATCGTTAAATTCGCAGAAGGCTTTATAAAATTATTCCAAACGGGAGCCGATACATTTATTGATTGGATGGGGACAATAGTTCCCTTAGTACTTATGTTATTAATAGCTATGAATACGCTAATTCAACTTATAGGTGAAGACCGTATTAATATTATTGCACAAAAATCAGCACGTAATCCTTTTATGAGATATTTAGTTTTACCATTTTTAGGATCATTTATGTTAGCAAATCCAATGGTTCATTCATTAGGAAGATTTATGCCAGAAAAATACAAGCCGAGTTATTATGCATCTGCAGCACAGTTTGCGCATACAAGTAATGGGATATTTCCACATATAAACCCAGCTGAATTATTTATTTTTTTAGGTATTGCAAACGGAATACAACAA…
D-tyrosyl-tRNA(Tyr) deacylase CDS	981001	-1.0384	3.57664e-06	ATGAAAATAGTCGTACAAAGAGTAAAGGAAGCTTCGGTTTCTAATGAAAATATAGAAAATAAAATAAAAAGAGGATATTGCCTATTTGTTGGTGTTGGTAAAACATCTACAGAGGCCGATATTTTAGCATTAGCAAAAAAAATTGTGAATGCACGGTTATTTGAAGATAATGATGGCAAGCTTAACTTAAATATTCAACAAGTAGAAGGTGAAATCTTATCTATATCACAATTTACATTGTATGCAGATGTTAGAAAAGGGAACAGACCAGGATTTTCTCATTCTATGCCTCCAGAACAGGCAAATGAATATTATGAAATATTTAACGATGCATTACGTTCTTATGGAATAAACGTGTTAACAGGCGAATTTGGTACTGATATGTTAGTGAATATTGCT…
COG2827: putative endonuclease containing a URI domain CDS	2424445	-2.47269	4.04292e-06	ATGGATAAACATTATATATATATTGTTAAGTGTAAAGATGGAAGTTTATATACTGGTTATGCAAAAGATATAGAAAAAAGGGTAGAAAAGCATAATAAGGGACAAGGCGCCAAATATACTAAAATAAGACGTCCAGTAGAGTTAGTTTATCAAGAAATGTTTGATACGAAATCAGAAGCTTTAAAACGAGAATATGAAATAAAAACGTATTCTAGGCAACAAAAATTAGTATTAATAAGTGAGGGATAA
Uracil phosphoribosyltransferase (EC 2.4.2.9) / Pyrimidine operon regulatory protein PyrR CDS	1546297	-1.59428	4.1324e-06	ATGTCAGAACGAGTTATTATGGATGAAGCAGCGATTCAAAGAACGGTGACACGTATTGCACATGAAATTTTAGAGTATAATAAAGGTACTGATAATTTAATATTGCTAGGTATTAAAACGCGCGGTGCATTTTTAGCGCGACGTATTCAACAAAAAATTGAACGCATAGAAGAGAAACTTGTACCAACTGGAACGATTGATATCACTCAATTTAGAGATGATTTAGAACAGACAATAAATGAAGCTGAAGAAAGCGCATATGAAATTGATGTTAATATTACAAATCAAGTCGTAATTATCATTGATGATGTTTTATATACAGGACGAACGGTGAGGGCTTCCTTAGACGCAGTGTTACAATACGCTAGACCTAAGAAAATAGGGTTAGCTACACTGGTT…
Siderophore staphylobactin biosynthesis protein SbnD CDS	2772957	-1.3326	4.38832e-06	ATGAACAGTGAAGCGATTTGGTATAGGAACTTTCGCATCTTATGGTTGAGCCAGTTTATTTCGATAGCTGGACTGACTGTACTCGTTCCTTTGTTGCCAATCTATATTGCATCGCTCAAGAATTTATCTGTTACAGAAATTCAAATGTGGAGTGGAGTTGCGATTGCAGCGCCCGCTATCACAACGATGATTTCCTCACCGTTGTGGGGCAAACTTGGCGATAGAATCAGCCGGAAATGGATGGTACTCCGTGCATTATTAGGTTTAGCAGTTTGTTTATTATTGATGTCACTCTGTACGACGCCACTGCAGTTTGTGTTAGTCAGATTGTTACAAGGATTATTTGGCGGTGTTGTAGATACTTCTAATGCATTTGCGACGAGTGAAGCACCGGAAAAA…
hypothetical protein CDS	624275	-1.14347	4.5259e-06	ATGGAAGTACTACGTAAAGTTTATAAAGATGACGAGCCTATCTACCATGTCAAAACAGATAAAGGTTCTGTTATTAGAATTAAAGGTTCTGATGATTTAACGGACTCTGAAACTGAAGAATTGTTAATGTTAGTTTCTCAAGATATTGATAAAATGAAAAAACAATAA
Ribosomal RNA small subunit methyltransferase D (EC 2.1.1.-) CDS	1605133	-1.21254	6.02351e-06	ATGAGAGTGATTTCAGGAATATATAAAAGTAAAGCGCTAGAGAGTTTAGAAGGGCGCAATACAAGACCTACGATGGATAAAGTGAAAGAGGGTATTTTTAATAGTCTTCATGAAGTTTCAGGTATAGGTTTAGATTTATATGCAGGTAGTGGGTCTTTAGGTATCGAAGGTTTGTCTCGTGGTATTGATAAAATGATCTTTGTAGATCAAAATTTTAAAGCCGTTAAAGTGATTAAAGCAAATTTAAAAAATTTAAATATAGAATCGCAAACTGAAGTATATAAAAACAATGCAGACCGTGCGTTGAAAGCACTTTCGAAACGTGATATTCAATTTGATGTAATTTTTTTGGACCCACCATATGAAAAAGGACTTATAGATGAAGCATTGGAAGAAATC…
hypothetical protein CDS	2061253	-1.87299	6.37568e-06	TTGTTAAAAAGTTATCATAGTAAAAGTGAAAATGCGGTTTATAATTATTATGTAACGACGTTAATTACTCTTAAGGAGGGGTTTTTAATTAAAAATGCAGAATTAGTATTATTTGATTTAGATAATACTTTATTTCCTTTCAATGATTTATGGTTAATTGCGAATAAACAAATTTTCAGGAATTCATCATATGCAGAAGATATTGCATATGATGAATTCCTGAAAATTTATACTTATTACGATAAAAAATTTTGGTCGGAACATAGTCGTGGAGAGATAACTTTAGATGAACTTAGGCAACTACGATTAATTGAAAGCTTAAAATATTTTAAGAAAAATATTACAACGAAAGAAGCTCATGAATATTTCTTAGCATTTTTTGACATTATTATTCAACAT…
Histidinol-phosphate aminotransferase (EC 2.6.1.9) CDS	198346	-1.09503	6.68703e-06	ATGATTAGAATTAACAAAAATGAAAGTCCACTTCGTCCATTATCCGATTCACAACTGGCAACAATTATTCAAGAAGCACCATTTAATTTCTATCCAGATGACGAATATGAGCGCTTTAAAACAGCTTATGCAAATTATTATAAACTTTCAGCTAAACAAATTATTGCAGGTAATGGTTCTGATGAATTAATTCAAAAGTTAATGCTGATTATGCCAGAAGGTCCAGTACTCACATTGAATCCAGATTTTTTCATGTATCAAGCCTATGCCTATCAAGTCGATCGTCCAATCGAATTTGTGAATGCTGAGCCAGATTTATCATTCGATTTAGAGCATATTTTACAACGTATAGATGAAGTTCAGCCCGCGTTCTTTATCATGAGCAATCCACACAATCCG…
Imidazole glycerol phosphate synthase amidotransferase subunit (EC 2.4.2.-) CDS	199903	-1.23539	6.85954e-06	ATGATTGCTATCATAGACTACGGTCTAGGAAATATTAAAAATGTACAACGTGCGGTGGAACATTTGGGCTATGAAACGATACTGACAGATGATCAAAATGAAATTGAAGCTGCAGATATGATCATATTACCTGGTGTTGGTCATTTTAAAGATGCCATGCAAGCGATTCAAACACGTGGTTTAGCAACAGTGTTACAGTCAATTACAGATAAACCGATTATAGGCATCTGTCTTGGCATGCAACTCTTATACGATTGGAGTGCAGAAGGAAATGTCGAAGGTTTAAAACTTTTCCCAGGAAATATTGTTCCGATTCAAACACCCTATCCTGTGCCACATTTAGGCTGGAATAATTTAATTAGCAACCACCCTCAATTGGCACAAGATGTATACTTCGTA…
hypothetical protein CDS	789224	-1.19279	6.93262e-06	ATGCATTGCCCAAATTGCGGGGAGTCAGTTACAAAAAAAGATTTATTTTGTGGCGAGTGTGGTACCAAATTAACACTTCAAGATCAATCATCTACTGACAATCCAACTACTAATCAACATACATCTCAGTCTGATGCATCACAGAATCATGAACCATCTCATACCTCTCATCAGCCAAAACAACCAAGTCAATCAAACAAAAACATTACCAAACATTCTGATGATATTTTTAATGAGGCAAAATTATTTTTCTCCAGCTCATTTTCTAGGACAGATGAGGCAGTTATAAGTAAACATCAATTTACATTTAAAACGCTTTTCAGTCTCATTATTGCAGGGTTTATAATTACACTTATTTTATTATCTTTAGTTATACCAGCAGAGGTAGCATTTTTTGCG…
FIG01107890: hypothetical protein CDS	682683	-1.6012	7.37964e-06	ATGTTATATCGTTTTGCACATAAAACTGGAAGCTACGGTGTCGTAATAAAGGAAGAAGATGAAAATCAAGTCTTAGTTCAAGTGGAACAAGTAATCAAACACCCAAAACAAGGTGATTTACATAGCCCAAGAGAAACTGAAAATGTATTTTTTCATGAGCGTAAAGCGTTAAGTCATTTTGAAAAACGCTATACAACTAAATCGCATCTTAAACCATTTACTGAGGATGAATTGCCTTATGAGCAATCATTACAACAAGCAATCACTAAATTGGAGATTAAATTAAAAGATCAAGATACATTACATGCAAAGAAATCACTCGACAATTTACAGCAACTTAAGAAGGATTACGCAATTCAATATAAACAAAATTTTGAATAA
5'-nucleotidase YjjG (EC 3.1.3.5) CDS	1571133	-1.05897	7.60346e-06	ATGAATTCTAAAAGTCTACTCATAGATTTTGATGATACAATCGTAGATTTTCATGATGCGGAATCACATGCATTTTTCAAAATGGCAGAAAAATATAAATTGATCGCTAATCATGACGATTTAAAAACCTTTATGAAAGTGAATCAAGCGCATTGGGAAGCTTTTCAAATTAATAAGTTAACGAAGGAAGAGGTTCTAAGTAAGCGATTTGAAGTATATTTTGATTTACATGAAATGACCGTGGATGGTAAAGAAGCGGATTACATATTTAGAGATGAATTAGCGAAAGCACCAATAAAATTCTTTCCTAACACAGTTGAAACTTTAAAGTATTTAAAACAAAATCATGATTTATATATTGTGACGAATGGTGTGTTAGAAACGCAAGAGCGCCGTATT…
putative phospholipid phosphatase CDS	58890	-1.65081	7.93649e-06	ATGAATAAAATTTATTTCTCCACATTATTATATTCAAGTCTCGTTCTACTTATGTTATCGATTATCAATGGTTTTATGTTCAAAATAGATTATTATGTACACCAGTTTTTAAATCAATATCTACCTAGCGGTACGGTTGTACAAACGCTACATTTTATATCTAATGTTTTTTCTCCATTTAATTGCTTATTATTAGTATTGTTTCTTCTAACTATTCTGTTTTTTAAAAACAAAGATCAATTTTTATTATACGGATTTTGGAGTTTCAGTGTTTTTTTAATTGGGACAATTATGAAATATACAATTGGGCGTTCAAGACCTTCCTTAGAATTTGATGGCTATAGTTTTCCAAGTATGCATGTGTTAAGTGTAAGTCTATTAGTAACTTTGCTTATTTTA…
FIG01109373: hypothetical protein CDS	1188108	-1.36752	9.49705e-06	ATGTTAACTGTATGGGTTGTATTTGGCATTACTGTGCTTATAGCAGTGTATTCTGGAATTACTTTCTTTTCGAATATAAATAATAAAGCAAAGCAAAAAAATGCTAATGCTAAAAGTGTTAAGAAAAATAATATCTATGGCGTAGTTTTCTTAGTATTTTTAATTCTAGCTATTATTGAGCTTTTCGTGTATATAGCTTAA
hypothetical protein CDS	1879927	-1.80808	9.57929e-06	ATGACTTTTAGAAAACTTAGTGAAAATGAATTACATTCAACTAATGGTGGCGTATGGCCAATAGTAGCAGCGATAGGTTCAGCAGGTGTTGCTGTTTATAATTATCAAGACGAGATCAAAAAAGGATATAAAGATGCAATGAAAGAAACAGGCGGAGGAAAGAGATTATAA
Siderophore staphylobactin biosynthesis protein SbnG CDS	2777667	-1.37472	9.64953e-06	ATGATGACGTTATCCCTCAAAGATAAATTGGCACAAGACACTGAAGTCTATGGCATTTTTAATTCTATTCCGAACCCACTTGTTATTGAAATCATTGCAGCAAGTGGTTATGATTTTGTAATTATAGATACTGAACATGCTGCCATTAATGATGAAACGTTAGAACATTTAATTCGTGCAGCTGAAGCAGCGCAAATCACGCCAATTGTAAGGGTCACTCAAGTCATTGAGCGAGATATTATCAAAGTGTTGGACATGGGCGCAAGAGGTATTATTATCCCTCATGTTAAAGATAAAGCGACCGTAGAACATATTGTGGAATTAAGTCGTTATTATCCTCAAGGTATGCGCAGTTTAAATGGTGGACGCATGGCCAAGTTTGGTGAAATTCCATTAACA…
ATP phosphoribosyltransferase catalytic subunit (EC 2.4.2.17) CDS	196484	-1.06836	1.03927e-05	ATGCTTACTGTAGCTTTAGCAAAAGGAAGATTACTAAAAAGTTTCATTGCTTATTTGAATGAAGTAGATGAACAAGAACTTGTACGCGCGTTGGAACAGAGAGAGCGTCAGTTACTCATCTCTGTAGGAGAAATCCAATTTGTTTTAGTTAAAGGAAGCGATGTACCTATTTATGTGGAACAGGGCGTTGCAGATGTAGGCATCGTAGGTAGTGACATCCTAGAAGAAGGTAATTACACAATCAATAATTTACTTGATTTGCCTTTTGGTGCTTGCCACTTTGCATTAGCAGCGAAACCAGATACAACAACTTTTACGAAAGTAGCTACATCTTATACTAAAACGGCCAGAAAATATTTTGAAGCCCAAGGGTTAGACGTAGAATTAGTAAAACTATCT…
ABC transporter, ATP-binding protein CDS	1186317	-1.65704	1.0594e-05	ATGAACATAGCGATTGAAGCTAAAAACGTGTCAAAAGAGCTTAACCAGAATCTTATCATTAATGATTTGTCTTTTAAAATCCCCAAAAATTCCATAACTTTAGTAAAAGGAATAAATGGAGTAGGTAAAAGCTTAACATTAAAACTTATTTCTAAATTACAGTTACCAAGTAGCGGCAATATTTATACTGATTCTAAAATTAGCTATGCCCCGGATGCATTTCCTAAAAACATTAAAGTAACAGTAAAACAATTTTTATTATTTATAATTAACTCAAATAATCAAATTAATAAAAAACAAGTACATACTATACTGCAAAATTATTTGGATTTATTTTATTTAACTGAATTTCAAGATTTGAAATTGCATCGTTTATCTAAAGGTACATTACAAAAAGTT…
hypothetical protein CDS	2017287	-1.10865	1.14171e-05	TTGAAAAATTTAATTTTATCAATCATGGCATTCCTTCTTGCTTGTTGTTTATGTTTTCTTTTATTTATAGCTACAAATCAGCAAGCACTAGCAAAAGTTCATGAAACAATTTCTAGTTGTTCAGACAATGATAAACGAACTGAAACTAAAAGTAACGACCATCACAACAGTGATAATACTATTAGTGCAGCAGTAAGAGATGTTGAACAAGAAGAACCTTATAATGCCGAAGCATATGTACCAATAGCTAAAAAAACGACACACAATCTAAAAAATAAGGAAATTGGGAATGCTAATTTACCAAAGTTTTCCGATGCACAAAAAGAAGCACAAACACTTGTGAATAAAGATAATAATGCTGCTAATGCATATAATGATTATGGTATTGATCGTACATGC…
hypothetical protein CDS	2168974	-1.65848	1.21449e-05	TTGTCTTTTTCGTCCTCAGGTGATGTTTCTGTATCTTCTTGTGTCACTTCTTCTTTGTCTTTATCATCTTTTGCTACTTCTTCTGAATCTTTTTCGTCCTCAGGCGATGCTTTTGAGTCTTCTTGTGTAGCTTCTTCTTTATCTTTACCATCTTCTGTTGATAGTTCTGGTTTTTCTTGTGTTACTTCTTCTGTATCTGTTTCATCTTTAGCTGATGTTTTTGAATCTTCTTGTGTCACTTTTTCTGTGTCTTTTTCATCTTCTGTTGATGTTGCTGGCTCTTCTTGTGCTACTTCTGATACGTCTTCTTTACTTTCGTTTGATAATTCTGATTTTTCTTGTGAAACTTCTTCCGTACTTTTCACATCTTCTGTTGATGTTGCTGGCTCTTCTGGTGTT…
membrane protein CDS	1364525	-1.04204	1.23095e-05	ATGGATATAACGATTTTTATTTTTATTTTATTAGCTATATTCTTAGGTGCTTTAGTCCGAACATACTTTGGCTTTGGAGAAGCTTTAATCAGCATGCCTTTATTAGCTTTAATAGGTTTAGATATAAAAACAGCTATATCTTTAGTGGGTATCGCTGGTCTAACTGTGGCTTTATTCAATATTTTTTCTGAAATGAAGCATATTAAATATAAGACTTTGGCAGTCATGATGTCCGGTAGTTTAATCGGCATACCTATAGGCATATGGATACTCCATCATTTTGATACTGAAAAAATACAATTACTGTTAGCTATTTTTCTAATCTTTTATGGTATTTATGCATTTATCAAGACCGTTTTTCTTACCCATCACGCTAAAATTAAACTTAAATCTTCTCTA…
Uracil permease CDS	1544712	-1.68836	1.69903e-05	ATGGAAAATGAAACAATGTTTGAACGGACAGTTAAGCCAGTATTAGATGTGCAAGATAGACCTAAATTAGGACAATGGGCATTCCTGAGTACACAACATTTATTTGCGATGTTTGGGTCAACTGTACTCGTACCATTTTTAACAGGATTACCTATATCTTCAGCGTTATTAGCTTCTGGTGTAGGGACATTGTTATACATACTAATTACCAAAGCGAAGATACCAGCATACTTAGGGTCGAGCTTTGCATTTATTACACCCATTATTACAGGACTTAATTCACATAGCTTAGGTGACATGTTGATGGCGTTGTTTATGAGCGGTGTAATGTATGTACTCATCGGGTTAGCAATTAGATTAACTGGAACAGCATGGCTGATGCATTTACTGCCGCCGGTT…
hypothetical protein CDS	2137279	-1.19507	1.73741e-05	ATGACTGGAGAGACTGTTGTGTACCAAAACGCATTAAATTTAGTACCTTTACGAAAGTTTACAAGTACAGAAATAGATTTATTTTTTGCTATGTGTAATAAACTAAAGGAAAAAGATTGTGAAACATTAACTTTAACTTTTGATGAACTAAAAGAATTAAGTTCTTACAATCCAGATATAAGGCATATGAATAAATTTGTAACTGATTTACAACACGTTTATAGTAAAATGCTAAATATTAATTACACAATTCGTACTGATAATAAAATCACAAGCTTTGTTTTATTTTATAAATATGAAATAGACTTAAACGAAAAAACATTACAAGTATCTACAGCACCAGACTTAAAACACATCTTGAATGAATTAACTGGAAACTTTACTAAATTTGAACTTCAA…
Alkyl hydroperoxide reductase protein F (EC 1.6.4.-) CDS	2682209	-1.10771	1.79449e-05	ATGCTTAATGATCAGCTAAAATCACAATTACAACAATTACTTCAATTAATGGAAGGTGACGTTGTACTAAGTGCAAGTTTTGGTACAGATGAAAAGTCTAAAGAATTAAAAGAATTATTAGACGAAGTAGCAGAGATGTCATCTCGCATTACTATAGAAGAAGTTGACCTTAAACGTACACCAAGCTTTTCTATTAATAGACCTGGTGAAGAAACAGGTATTACATTCGCTGGTTTACCAATGGGTCATGAGTTCAACTCTCTTGTTCTCGCTTTATTACAAGTAAGCGGTCGTGCACCAAAAGAAGAACAAGCAGTTATAGATCAAATCAAAGCTTTAGACCGTCCGTTACATTTTGAGACTTTTATTAGTCTAACTTGTCAAAAATGTCCCGACGTT…
Late competence protein ComEC, DNA transport CDS	1019567	-1.73215	1.83379e-05	ATGATGTTTCAGAGTAATTTCGTAAGTGAGAATAAAGCACGTGCAGTGTACTTAAATCAAAATATTGAAGTAGATGCACAATTTGTGACAAAACCTATTCTGAAACATCAAAAGCTACATGGTAAAGCTAAAATAAATAATAAAAAATATAACTATTACTTTTTTGTTAATAAAAACATTAACAGTTATAAATACATACAGCTCTATCAAAAGACATGTCATGTGAAAGCAATATTTAAACCATTAAATCAGTCCCCATATAGCCCCGTTTCACTTTTTATTAATACAATTGACTTCGAAAGTTGCAAACTAAATAATTCGAGATATAACGCTATCTTAGATAAGCATAAACAATATATTTTCGAACGTTTAAGTCACACCAATATCAAGTATCCGGAG…
FIG01107934: hypothetical protein CDS	1998827	-1.07963	1.85875e-05	ATGCATGAACAAGATTTTAATTTATTAGAAGGTCGTTCAATTACTTTACCTGAATTAGGTAGAGAATTAGAAAGTATTACAGGTAGAGAAATAAAAGATTCAACAGGTGAAATCAAACGCGTGATTGCGCATTTACCTAACTTTGAATCTGATACAGATACGTTTGTTGCTACTTATAAATTAAACCATAAAAATGATTTTATTGATGCAACATTTACTGCACCCAAAAGTGAACGTAATCGCTTAAAAGAAGTAGCTGTTAATCTTGAATTAATTAGCTATATTACAAGAACATAA
FIG01107839: hypothetical protein CDS	1649966	-1.06987	1.92019e-05	ATGTTAATATATAATAACTTTGAGGTGAATGGTATGTCTTTTATGAAGAAACACGCTGAGATATTATATAGTTATATTATAGGCATCGTTTCGCTTTTCACAGGTCTCATCATTTTAATTAATTTACCAATGATTCATAAATTAAATGGCAAAGGTAAAATTGATTTACACATTCATAATGTATGGGATTTTATAAACGCATTTTTTGCTGAAATAATTAGGGTAATGAGCAATTACATAGGGAATTTTCCAGTAGTTAGCGCCATTTTAATAATTATATTTGGCATTGGATTAATTATGCTAGGAATGACTTTATTTAGAACAACACGATATGACTACGATATTTCAATATTCTTTTTAGTTATTGGTATTCTCTTCTTTATCATAACGCTAATCTTG…
hypothetical protein CDS	659737	-2.09499	2.04589e-05	ATGATTGATATGTATCTATATGACGACGACGAATCAGCTCAAGTCCAATTTGTCGGTTTTGTAGGCGAACATAGTCGTTACGATTTGATGTTAGTCCAAACCAATCGCCATTTTGGTAAAACTATCGTATTAAATATGCAAACAAATAAATTTGGGATTATCGGCACAGATGATTTAGAAGAAGAAGGTTACATCTCGTACATACTTGGTGTTAATGAAGATGAAGGAAATGAAATCACCGAATATTTAAATGAAGTCATTCAATAG
hypothetical protein CDS	633177	-1.37576	2.15074e-05	TTGAAATATGCTACTACTTTACTATCTTTGTTCTTATCATTAATTACTTTAGCTACACCTTTACTAGCTGTTAACAAAGTGATCGAAGGTGATATGGCAATATTAGCAGGCGCTTTATTTATCTTAGGTGTTTTCTTATTTAACTTATACGCTTGTATACGTGGCGATCGTGTAGCTAATATCTTTGCTATGTTCGTATCCATCTTCGCATTCATTCTAATGAGTTACCCAATGTGGAAAACATATGTAATGGGCTTTATAGGTTAG
hypothetical protein CDS	1925792	-1.98047	2.15518e-05	TTGCAAAACAAGTTTCTGATTTGTGATGATTGTCAGGGTGTGGATTGTAAATCATTAGAAAAAAAGCTGACGAAATTAGACCCTGAAGCTGAAATAGAGATTGGCTGTCAGTCCTATTGTGGGCCAGGTAGACGAAAAACATTTGCATTTGTTAATAACCGTCCGCTCGCTGCACTAACAGAAGAAGAACTCATGGAGAAAGTAATGAAACAGTTACAAAAACCGAGAGATCCAGAAGAAGAAGAGCGTTTGAGACAGCGTAATGAACTGCGTAAACGCCGTAAAGAAGAGCAAGATAGAAAACTGAAAGAGAAACTCGCACAGCGAAAAAGTGCGAAATAA
Segregation and condensation protein A CDS	1107757	-1.20679	2.24816e-05	ATGTATGAAGTAAAACTAGATGCTTTTAATGGTCCTTTAGATTTATTATTGCATCTCATTCAAAAAATTGAAATTGATATTTATGATATTCCCATGAAAGCATTAACAGAACAATATATGCAATATATACATGCAATGAATCAATTAGAGATTAATGTTGCTAGTGAATATTTAGTTATGGCTTCTGAACTGCTTATGATTAAAAGTAAAATGCTGTTACCACAATCAGAAGAAGTCGACGAATTAGAAGAGGATCCACGTGAAGATTTAGTAGGACGATTAATTGAATATCAAAATTATAAAGAATATACTGAGATATTAAATGAAAAGAAATCTGAACGTGCTTTTTACTTTTCAAAGCATCCAACTGATTTAACACACCTAGAATCTAATGAAACA…
4-oxalocrotonate tautomerase (EC 5.3.2.-) CDS	1247003	-1.69891	2.37926e-05	ATGCCAATCGTTAATGTAAAATTATTAGAAGGTCGTTCAGATGATCAACTTAAAGATTTAGTCTCTGAGGTAACACAAGCTGTAGAAAAAACTACAGGTGCTAATAAAGAAGCAATACAAGTTGTTATTGAAGAAATGAAAGCATCACACTATGGTGTTGCCGGCGTTAGAAAATCTGACCAATAA
Replication protein Rep CDS	2154231	-1.19138	2.50888e-05	ATGACTGGAGAGACTGTTGTGTACCAAAACGCATTAAATTTAGTACCTTTACGAAAGTTTACAAGTACAGAAATAGATTTATTTTTTGCTATGTGTAATAAACTAAAGGAAAAAGATTGTGAAACATTAACTTTAACTTTTGATGAACTAAAAGAATTAAGTTCTTACAATCCAGATATAAGGCATATGAATAAATTTGTAACTGATTTACAACACGTTTATAGTAAAATGCTAAATATTAATTACACAATTCGTACTGATAATAAAATCACAAGCTTTGTTTTATTTTATAAATATGAAATAGACTTAAACGAAAAAACATTACAAGTATCTACAGCACCAGACTTAAAACACATCTTGAATGAATTAACTGGAAACTTTACTAAATTTGAACTTCAA…
hypothetical protein CDS	1703471	-1.40669	3.22997e-05	ATGTTAGCAGGTGCAGGCATATTTTTAAAACTACCAATTTTTCCTTCTATGACATTTCCAGTAATTATAGGGGTAATTGGGATAATTTCAGCATTGATTACGATTCCTAATAAAGAGATAAGCGGATTATTAAAGCTTGGCGGGGTTATGATTAATATCATGCCGATTATGGCTGCGTTTGCAGTAGCGCAATAA
hypothetical protein CDS	1815586	-1.95915	3.24883e-05	ATGAATGAAATCGCATATTTAGCAATAGACATCCAATTTTCGAGACTTACAGAATTAGATCGTCAAAGAGGACTCGTGTTTTTAAATGTATATGACTTACCAAACACCAATTTAAATACATTTGATGGCGTGATTATTTCAAACCATATCGATGAACCTTATCTATTGGCACAAGACGACATATTAAATGACTATATCAACCAAGGTGGAGTGATTTTCACATTAGTGGAGAAATCTTTACCTTGGTTGAATTGTGTATCGACTTGGAAAAGGTCTCCCATTCCATTAAAAGATCGAGCGTTAGAAATGAAAGCAACCGATAATGGGCTTTTTGAAAATATTAAAGTAAAAGATTTGGAATATAGACGAGGTGTGCGTGGTTTCTTTTCAAGAGGTTAT…
Ribose operon repressor CDS	1253144	-1.87896	3.35255e-05	ATGAAAGCGGTTACACAAATTGAGGTGATTTCATTGGCAACAATAAAAGAAGTAGCTCAATTGGCAGGATGCTCAGTAGCAACTGTCTCTAGAGCAATCAATAATAATGGTTACGTAAAAGCACAAACAAGAGCACAAATTGAAAGTGCGATTAACCAACTGAATTATCAACCGAATGAAGCGGCACGTACGTTATATAAGCGAAAATCTAAAATGATAGGATTATTACTTCCAGATATTAGTAATCCGTTTTTCACACTTATTGCTCGCGGAGTAGAAGATGTAGCTTTGGCACACGGTTACCAAGTATTGATAGGTAATAGCGATAATGATATTGATAAAGCAAAAAATTATCTTTCTACATTTGTAGCGCATAATTGTACGGGTATGATTTCCACA…
RLX protein CDS	2151132	-1.11145	3.35255e-05	ATGGCAACAACTAAATTAGGAAACACTAAATCGGCAAGTAGGGCCATCAATTACGCAGAAAAACGAGCAGAAGAAAAAAGTGGTTTGAATTGCGATGTAGATTACGCTAAATCAGCTTTTAAAGCCACACGCGCTTTATATGGCAAAGAAGATGGGATTCAAGCACATACAGTGATTCAATCTTTCAAGCCCGGCGAAGTAACACCAGAACAATGTAATCAAATTGGTTTAGAATTAGCCGAGAAAATCGCCCCAAATCATCAAGTCGCAGTTTATACACATACAGATAAAAACCATTACCACAATCATATTGTAATTAATTCAATTGACCTTGATACAGGTAATAAATATCAAAGTAATAAAAAACAACGTGAACTGGTAAAACGAGAGAATGACAAT…
Mobilization protein CDS	2134180	-1.07599	3.4253e-05	ATGGCAACAACTAAATTAGGAAACACTAAATCGGCAAGTAGGGCCATCAATTACGCAGAAAAACGAGCAGAAGAAAAAAGTGGTTTGAATTGCGATGTAGATTACGCTAAATCAGCTTTTAAAGCCACACGCGCTTTATATGGCAAAGAAGATGGGATTCAAGCACATACAGTGATTCAATCTTTCAAGCCCGGCGAAGTAACACCAGAACAATGTAATCAAATTGGTTTAGAATTAGCCGAGAAAATCGCCCCAAATCATCAAGTCGCAGTTTATACACATACAGATAAAAACCATTACCACAATCATATTGTAATTAATTCAATTGACCTTGATACAGGTAATAAATATCAAAGTAATAAAAAACAACGTGAACTGGTAAAACGAGAGAATGACAAT…
Lipid A export ATP-binding/permease protein MsbA CDS	1236948	-1.44697	3.44347e-05	ATGTTAAAAATTAGAAGTCGTATTTGGGAAAATGTTTTAAAATTAGATTTAGCGACTATTTATAAATATGAAAGTGGAGAAATAATTAGTAGAATTAAAAATGATATTGAAGAACTAAATTATTTTTTGACTAATACCATACCCAATGCACTAAATTATTCTTTAACCTTTTTAGGTGCACTCATTATGTTATTTATTTTAGACTATAAAATCATGTTTATAACTGTTGCAATTATCCCAATAGTTTGCTTAATAATATTCCCAATCGGAAATATTACATATAAACTCTCTTTAAAACTTCAAGATCAATTATCAATCTTTACGTCTAAATTAAATAACGTTTTGACGAATATAAAGTTGGTGAAAGCTTATACATTTGAATTCTATGAGTATAAAAGG…
putative transcriptional regulator CDS	2628181	-1.41164	3.4479e-05	ATGTACAAACAACTAGAACAATTAATTACACTGACAAGTAACGATTTGAACTTAGTAAGTAGAAGGTTTGGCCAACGTACAGATTTAACTTCAGAGCAATTAGAAATGTTAAGAATTTTATACAATTATGAAGTTTTATCTCAATATGACTTAACTATGAAAATTAATAAAGAACAATCAATTGTATCACGTTGGATAAAAAAACTTTGCCAAATGGGATACATAACTAGTAAACAATCTAATAAAGATTTAAGATGTAAAGATTTAATGGTAACGGATAAGACAAAGAAACTCGTACAACAAATTAATGAGGTGAGGGTAGCTTTAATTGAAGCGCGCTGCCAAAATTTAACTTCACAAGATATAGAAGACTTAAACCATTTGCTGTATAAATTAAAC…
tRNA (Guanine37-N1) -methyltransferase (EC 2.1.1.31) CDS	1447648	-1.07619	4.16298e-05	ATGAGAATCGACTATTTAACATTATTTCCTGGTATGTTTGAAGGTGTTTTAAATCAATCTATTTTAAAACGCGCTCAAGAAAAAGATTTGTTACAAGTAAATACAGTGGATTTTAGACATTTTGCTGAAAACAAACATAATCAAGTGGATGACTACCCATTTGGAGGCGGTCAGGGGATGGTGTTAAAGCCGGAACCAATATTCAATGCAATGGATAGTATTGAGCGAACAGAAGACACAAGGGTCATTTTAATGTGTCCTCAAGGTCGCCCATTTACTCAAGCAATTGCTAATGAACTTAGTCAGGCAGAACACTTAGTATTTATTTGCGGGCATTATGAAGGCTATGATGAAAGAATCCGTGAACATTTAGTCACTGACGAAATTTCAATGGGGGAC…
FIG01108195: hypothetical protein CDS	1902842	-2.60018	4.31205e-05	ATGATTATCTACAAACAGGCTTTTGAAAATGGTAACCCAATATATGAAATTATCACTAAAACTTTCAAAACAATTTCTGTTAAATTTGATGAAAATTTCAGCATGAATGAATTATATAAGTTACTCTCTCTACTTGAAAGTGATGTTGATAATACGAAACTAACCTATTAA
hypothetical protein CDS	2550807	-1.31457	4.50761e-05	ATGAAGAAATTAGTGGTTTATGGTAGTTTTTCATCAATGAATGAAGTTGAAGAAATCGTAACACATTGTAGAGATGAATATAAAAAAATTATTATAGCGTATCATATAAAATCTATGATACAAGCTGAAATTGAAGACATTAATGGTATTGATCTCGTACTAAAATATAAAAATTTAAGTGACTTGGCTATATTTGAAACTGAAGACTATCAAATCATAAGTCTAAATGAACTTTTATATGAAAAATATGATTTTAAAATGAGCATTGTAATACCTGTATATAATACAGAGCAATACATTGAAGAAACATTAGAAAGTATTATTAAACAAAATATGAATTTAGAGGATATACAGATTATTCTTGTGAATGATGGGTCGACGGATAATTCAGATGCTATA…
hypothetical protein CDS	627930	-1.02662	4.83036e-05	TTGAAGTTAACATACTTACCTCAATGGGAGGTTATTAATCAAAGTCAGAAACAATTTGTAATACAGGAAGATGCCAATTCTATTTCATTAGTTAGTCCAATCAATGACTATGCAATGGGTATCTTAAGCCAAGTTCATTTTTCTATACAAAATGGTGAAGTGATTAGCACTACTGTAGAAAATAATAGTAAAAATCTAAAAATAGAAATTAATGAAACACAATCACAACTTAAAATCATCGACATTTAA
Perfringolysin O regulator protein PfoR CDS	451140	-1.04306	4.86868e-05	ATGAATTTATTAATCGGGATCATATTTTTAGGGATTGTTTTAGCTTTGTTTACATTGTTCACGAGTAAAGCACCAAATGGAGGCAAGGCTATGGGGGCCCTTGCTAACGCAGCTATTGCTTCATTTCTAGTAGAGGCTTTTCACAAATATGTAGGCGGTGACTTGTTTGGTATTCCATTCTTAGGTGAGTTGGGTGATGCAGCTGGAGGACTTGGCGGTGTTGCAGCTGCAGGACTTGTAGCTTTAGCTATGGGGGTATCTCCAGTTTATGCATTTGTCATTGCTGTCTCATGTGGAAGCATGGATCTTTTACCTGGCTTTGTTGCAGCTTATATTGCGAGTTTCGGTATGAAATGGATGGAACAAAAATTACCAGATGGGCTTGATTTAATTGCTGCG…
Methionine ABC transporter substrate-binding protein CDS	641121	-1.10159	5.2265e-05	ATGAAAAAAATATTAAGTTTAGTTTCTGTAGCAGCTTTAGCGCTTTTATTAGCAGCCTGTGGCGGTGGCGGAGATGAAAAAGATAAGACAATTACAGTTGGAGCTTCACCAGCACCTCACGCAGAAATATTAGAAAAAGCAGAACCATTGTTAGAAGATAAAGGTTATAAATTAAAAATCAAAACGATTAATGATTATACAACACCGAATAAATTATTAGATAAAGGTGAAATTGATGCGAACTTCTTCCAACATACACCATATTTAAAAACTGAGAAGGAAGACAAAGGCTATAAAGTGGAATCAGCAGGAAACGTTCACTTGGAGCCTATGGCAGTATACTCTAAAAAATATAAAAGTTTAAAAGATTTACCAAAAGGTGCAACCGTATACGTTTCG…
Inosine-uridine preferring nucleoside hydrolase (EC 3.2.2.1) CDS	83076	-1.0423	5.61128e-05	ATGAGTAAAAAGATTATTATGGATTGTGATCCAGGACACGATGACGCAATTGCTTTAATTTTAGCTGGTGCAAAAAACAGCTCACTTGATGTCTTAGCAGTAACTACAGTGGCAGGTAATCAATCTGTTGAAAAAAACACAAAGAACGCATTGAATGTGCTCGAAGTTATGGGGAGAGGGGATATCAATGTCTCAGTTGGTGCAACACGTCCGTTAATTAAGCCAGCTTCATTTGCCTCGCAAATTCATGGCAACACTGGTTTGGATGGTCCAAAATTACCTGAAGTGCCGTCCCTTAAACCTACGGCTGATCATGCTGCTGATGTCATTATTAAAACGTTAAAGCAAAGTGAAGCACCAGTTACCATTGTTGCGACAGGCCCATTAACTAACATAGCA…
FIG01108412: hypothetical protein CDS	1441571	-1.0931	5.95135e-05	ATGAAGCGTAAATTTTTGTACACATGTTTATTCTTATTACTGGCTGTTATTGGACACAGTTATGTTATTTATAGATTTATCCATGATGGCGTTTTATTTACAGGGCCTAATGATGGTATGGAACAAATGGTGCCAATTCAAATGTATTTATTTGATAATTGGAGTCATGGCAATTGGTTTTATGCTTCTGACTTTGGTCTGGGCGGAGACTTTTTCACTGACTTAAGTTATTACTTTTCAACAAATATTATATTTATTTTGAACGTCATTATTGTTGTCTTACTTAAAATAGTCATCCCAATGGATACCTCTGACGTGATGTTTTGGATGACAAATGCCTTAGTCGTTTCTATAATTAAATCTGCTATAGCAATGATAGCAACATTTATCTATGTTCAC…
FIG01108091: hypothetical protein CDS	675445	-1.21443	5.97858e-05	ATGACAACTTGGACAATTATCGGCGGTGGTTTACATGCAGCTACAATAGCTATCAAATTAAGATCGAAGGGGTTAAAAAGTGACCATTTAAAAATGATAGACCCTCATCATAATCTCTGTGAACAATTCAATAATTATACTAAACGTATAGACATGCCCTATTTACGTTCTCCATGCGTACATCATGTCCATCCTAACCCATTTCATTTGAAACAATATGCTAAGAAAATGCACTATACAAACCCAGCCTATGGGCCATACAAACGACCAAATCGTGACATGTTTATGGATCATACACATGAGCTTATTCATTACTTTGAATTAAACCAAAGTCATATACAAAGTTATGTCAATAAAATAGAAAAAGACGACAAGCAATGGTTAATACAATTAAACAAT…
Zinc ABC transporter, periplasmic-binding protein ZnuA CDS	303462	-1.32222	6.71101e-05	ATGAAAAAAACACTATACATAATATCTTTGGTCATTACATTTGCAATTGTCATAGCAGGATGTGGCAAAGCTGATACGAATGAAACAGGAAGTGAAGGTGACAAAGATAAAATAAAAATTAATACAACAGTTTTTCCATTAAAATCATTTGCTAAAGAAATTGGAGGAGAACATGTTTCAGTAGAATCAATTTATCCAGCAGGCACAGACTTACATAGCTATGAACCAACTCAAAAAGACATAATTAATGCGAGTAAATCAGATTTGTTTTTATACACAGGGGACAACCTAGACCCTGTTGCTAAAAAAGTGGCTTCAACGATAAAAGATGACGATAAAAAATTATCGCTAGAAGATAAATTAGACAAGTCCCAGTTACTTACAGATCAACATAGCCAC…
putative enzyme of poly-gamma-glutamate biosynthesis CDS	749484	-1.15652	6.95984e-05	ATGTGGAAATATAAAATAATGATGACACTGTTATTTACTGTTTTTATATTTTTTAGTGGACTATGCTTGCAAGACCAAAAGCAATTAGTAGATAAAATTTCATTTTATGCAGTTGGAGATAATTTAATCCATCCAGTAGTTTATCAGGATGCATTACAAGATGATAATAGTTTCGACTTTAAACCTATGTATGAATACTTACAAGAAGACATTAAATCTGCGGATATTTCGTATATAAATCAAGAATCACCAATTGGTGGAGATGAAAAAGGATTTTCAGGCTTCAAACAATTTAATACGCCGACGGATATAGCGGATGATATCGTTGATGTGGGGTTTGACATTGTCAATGGTTCGAATAACCATGCGCTTGATCAAGGGACCGATGGATTGCTGAAT…
FIG01107844: hypothetical protein CDS	717632	-1.72954	7.04397e-05	ATGAAATACCTCGCAACTTTATTTTGGTCTATTGTCTTATTGCAAATGATTAACTTTGTGCTTAATAGTTTAGCAGGTGGTGGCGAGCTCAACCTCATCACACCTATTGTAGGCGCGATATTTTTCACTGTTATTATTGTTTTATTTGAAATGGTTATTAAAGGCAATAATGATGATACAAAGGAACAACATTAG
CsbB stress response protein CDS	2791636	-1.92581	7.62442e-05	ATGATTAGAATATTGATTCCATGCTTTAATGAAGCGTTTGTAATTAAACAAACCTATAATAAATTAACAGAAATTATGCAACATGATAGTTATATTAACGGTTATACATATGAATTACTTTTCGTGGATGATGGTAGTAGGGACCAAACATTAACAATAATTCAACAATTATCTGAATTAGATAGTAGGGTGAAATACATTTCGTTTTCACGTAATTTTGGTAAAGAGTCTGCGATGTATGCAGGATTGAAAGCGAGTACGGAAGCTGAGGCGTTGATAATCATAGACGGAGATTTACAGCACCCGCCGTCACTGATTCCACAAATGATTGTAGATTTTAGAAATGGTGAAGATCAAGTGGTGGCTAAAAGAGATCGAACTGGAGAACGTTGGTTACGT…
hypothetical protein CDS	2797021	-3.01964	8.07642e-05	ATGAGTAAAAAATTATTTTTTTCAAGTATTTTTTGCATGATTTTTGGAATTTTAATGGGAGGGCTATTTATTGTTTTACCTAGTCATGTTGATCAAGATGGCACCTTACGTGAACCATGGTTTTTAGTGGAATTTGGTTTTATATTTGTGGCATTGGGGTTATTATTAATGTTCGTAACTGCCGGAAAATATTTATATCATCGTTTTTTACAGCATAAACAATAA
putative site-specific recombinase CDS	2222838	-1.76021	8.4009e-05	ATGGCTAAAATTGGTTATGCACGTGTATCAACACAAGATCAAAGTCTCGATGTACAGACTGATACGCTTGAGGAATATGGTTGTGAACGTATCTTTAGTGAGAAAGCGAGTGGTCGCAAAACGAAAAGAACGGAACTTGATAAGTGTTTGGATTATTTACGTGAAGGCGATATTCTAGTTATCTATAAATTAGATCGTCTTGGCCGTACAACGAAACAATTAATTGAGTTATCACAATGGTTGGATGAAAACAGTATCGATTTACATATTATAGATATGAACGTATCGACCCAAGATGCGATGGGCAAGATTTTTTTTACCATGATGAGTGCATTTGCTGAACTGGAAGCTAACTTATTAAGTGAACGTACGAAAAAAGGATTAGAAGCAGCAAGAGCA…
putative metal-dependent hydrolase CDS	467375	-1.72483	9.1134e-05	ATGAATATCGAGTTTTTAGGAACAGCAGGGGGCATTCCTACGCTTTATAATTCAGTATCTCAACATAAAGAATCGAGTTTGCGAACCGGCCCTGGAATATATATTCATGATATCCAATTACTAATAGATACTTCTGAGGATATATTCACTCAATTACGACGCGCTCAAATTTCTGAAATAAAACATGCTTTATACTCACATTGGCATCCTGATCATACGATGGGATTGAGGATTTGGGAGACATTAAATTATGATTTTAAAAATAAAAAACCAAATTCTAGAAAGACAAAGATATATATAACTCAGCAAGAAGTAGCAGATTTCAAAACTTATTTAGGTCATTGGAATCATTTGAATTATTTAACTCAAATTGACGTGATAGAGTTAGAAGTGGTATAG
Transcription factor fapR CDS	1462775	-1.07663	0.000104996	ATGAAGTTAAAAAAACAAGAACGACGCGAAGCAATTAAAAAAGAAATTGAAAAAAACCCCTTTATTACAGATTTAGATTTGAGTACACTTTTTTCAGTGAGTATTCAAACTATTAGGTTAGATCGTACATACTTAGATATTCCAGAACTAAGAAAACGAATTAAATCCGTAGCAAGAAAAAATTATGAAAGTATTCGATCCATTGATGGTAGTGAAATCATAGGCGATGTAATAAATGTTCAGCCTGATCAACTCGCAACTTCAATTATAGATATTGATGAAGATTCTGTATTTACTAGAAATAAAATTGCCAGAGGACATGTACTTTTTGCACAAGCGAATTCCCTGTGTGTAGCACTGATACATAAACCTGTTGTGTTAACTCAGGAAAGTAATGTA…
glyoxalase family protein, putative CDS	203807	-1.06577	0.000107238	ATGGAAAATTACTTTTTAGGAATTGATCATGTACAAGTTGCTGCCCCAGCCAATCGTGAATCAGAAGCTCGCACATTTTATTCCGACACACTTGGATTCAAAGAAATTACAAAACCTGCTAACTTAGCTTTAAAGGGTGGCGTGTGGTTTCAAGTCGGTCATCAACAATTACATGTTGGTGTTGAAAATGACTTCTCACCGGCTAAAAAAGCACACCCTGCTTTTCTCGTTCATAACGCTACTGACGTAAGAAAATTACTTGAATCTAAAGCAATTGAAATTATATATGGGGACGAACTTGAAGGTGCCGATCGTTTTTATATTTATGATCCATTCGGCAATCGAATTGAGATTATTGAATGGTTATAA
transcriptional regulator, TetR family CDS	2872316	-1.72137	0.000107327	ATGAAGAAACATGATTTAAGAATAGAAAGAACACGTTACATGCTTAAAAATGCATTAATTGATTTGCTAGAGGAAAAAAACGTTGAAAGCATTACAATAAATATGTTAAGTGAGAAAGCAATGATTAATAGAGTTACTTTTTATTCACATTATAAAGATTTAACTGATATGTTAGAGAAACTAGCAATTGAAACAGTGAATACAGTTCGTGAAAATTTATCTACATATGAAGATGACTCACACAATTGGAACAATCTCATTAATTTTTTAACACACGTACAGAAAGAGAGCCGTCTCTATAAATTGATTTTAGTTTCTAATAAATTACCAGGCTTTAGAAATGAAGTTTTAAATATCATTGAAACAAAAATATATAACGGTATAGAGCAAAGCAAAGAT…
Siderophore staphylobactin biosynthesis protein SbnE @ Siderophore synthetase superfamily, group A CDS	2774206	-1.24374	0.000107533	GTGCAAAGTAATCAGAATATGGAAATAGCTGAACATGCAGCTGTAGAACGTATATTGAATGTATATTTTAGAGAACAAAATTTGTACAATGCGCAACCAGAGCAGAACATGTGGTGCATCACGCTCGGGCCATCTAAAACGTTAATAGGTAAATTTAATTATTGGTCAGAAATGGGTCATCACTCATACCACCCAGTGATGTGTGCACAAGACAATGGCACGTCTTCACAGTTAGCACCAATGGAAGTGATTGAACACTTGTTTGAGATGCTCGCACAACAAACAGAAGATGAAGATAAAACCGGATTAAAAGCAATACTACACAATGTTTACCTAGATATTAACAATAGTGTAAAACGCACCGCACTCTATTTAACGCGTGCGCAACAACAACAAACT…
Ribosomal-protein-L7p-serine acetyltransferase CDS	278645	-1.03209	0.000121088	ATGAACTATAGACCATCAATGCAAGTGATGCCTAAAGTAACACTTGTGCCACCAGAGTCAAATATGGCTGAAGCATTATATCAAACAATTAAAAAAAATTTTTCACACTTAGAACCATTTCTAGAATTTATTACGGAAGATGTTACAGTCCAAGACGAAAGTGCATATTTGAAAATGATGATTCAACAGCATGCAGACAATACAGGTCGCTTATTTCTTATTTACTATGAAGATGATCTTATAGGTACCATAGATTTACATAAAATAGATACGAAGAATCGCAAAGCAGAAATTGGTTATTGGATTGCTGAAGATTATACAGGTAAGCAAATAACAACGACGTGCGTGAAGTATATGTGTCATTATGCATTTGAAACATTAGGCTTAAATAAATTGACT…
hypothetical protein CDS	2706123	-1.19635	0.000131069	GTGATTAATGATGGTATTTTCGTTGATGAAGACAAACCGGGTACTATGATTAATACAAGAAAAACATTTATAAAACATAACGGTAACCACTTCATTAATTTACAAGGAAATTGA
hypothetical protein CDS	2153019	-1.61976	0.000153646	ATGTTTAACAAACTTAAAGAACAAGAAACACATAAATTAACTATACCTTTTGAGAATTTAAAAGAGCTATCTAATTATGATCAAACTGCAAAAGAAAGATTTATTAATGATTTAAAAAAAGCCACTAGAAATTATTCTAGTGGCTTTTTTTAA
putative acetyltransferase CDS	275694	-1.20077	0.000155892	ATGCGAATAGAAAGAATCTGTCCTGATGAAGCAGAGGCATTATATACTTGTATGAAGAAAATCGACCAAGAAACGCAGTATATGTTGTATTTGCCAGATGAACGTAGTTTTGATAAAGAAGCATTTATTGATGATATTAAGCGTAATTTTTATATTGGTGTTAAAACAGATGATAACGAAATCTTAGGCTATTTGTCTGCACATATTAGTACTTTATCTAAGGTGAAACATATTGGTTATATTGTGACAGGACTCGTTAACAACAAGCAGCAACAAGGTTTATCAACAAAAATGTTTGGTGAAACAATTAGGTGGGCGAAGCGCAAGGGGTTAAGACGCTTAGAATTAAATGTGATCACATCGAATACACCTGCTATAAACTTTTACGAGAAATTAGGG…
Cold shock protein CspA CDS	2709102	-1.30756	0.00018991	ATGAATAACGGTACAGTTAAATGGTTTAATGCAGAAAAAGGTTTTGGTTTCATCGAGGTTGAAGGTGGAAACGACGTATTCGTACACTTCTCAGCAATCACTCAAGAAGGCTACAAATCATTAGAAGAAGGCCAAGCTGTTGAATTCGAAATCGTTGAAGGCGACCGCGGTCCTCAAGCAGCTAACGTTGTTAAATTATAA
YddR CDS	2875256	-1.12588	0.000192404	ATGAATATAACTCATGTAAGAAATGCGACACTTATTATTGAATATGCAGATAAAAAGTTTTTAATAGATCCAATGTTGGGAGAAAAAGGCTCATTTCCACCATTTCCGAATGCACCTAGAGATAATCAAAATAATCCTTTAGTTGAATTACCTATGTCAGTAAATGAAATCATTACAGGTGTGGATGCAGTCATTTTGACACATTTACATTTAGACCATTTCGATGAAGCAGCTCAAAAAATATTACCAATAGATATTAAAATTTACACACAGAACAGTGAAGATGCTGAAGAAGTAAAAAATGTTGGTTTCACAGATGTTGAAGCTTTAAAAGAGACAAATCAATTCGGAGGTATCCAAGTAATTAAAACACCAGGCCAACACGGTCGCGGTGATATA…
Transcriptional regulator GabR of GABA utilization (GntR family with aminotransferase-like domain) CDS	2474705	-1.30863	0.000195194	ATGCAACGGGACACAGAACAATATATCTATAGACAGTTATATAACCGCTTAAAAGATGATATACTCGCATTCAAATATGAAAGTCATGAAAAAATCCCTTCAAAAAGAGATATGGCAAAGCATCTTAATGTGAGTGTGAACAGTGTGAAATCAGCCTACGAGCAGTTATTAGCTGAAGGTTACATTTATACAAAGGAACGAAAAGGTTATTTTATAGAACCGTTAGATAAATTAATTATAGACCCTGACGCTCAGATTTCATTAGATGGTCACGAGCAAACAACTCGAACTACATTTGATTACTCTTTTTCCCATATGAGTACAGATATATCAGAATTTCCAGTGGATACATGGGCAAAGTTAACAAAGCGTGTATTCCAAGATTATGATTATTATTTG…
hypothetical protein CDS	2136067	-1.62433	0.000210345	ATGTTTAACAAACTTAAAGAACAAGAAACACATAAATTAACTATACCTTTTGAGAATTTAAAAGAGCTATCTAATTATGATCAAACTGCAAAAGAAAGATTTATTAATGATTTAAAAAAAGCCACTAGAAATTATTCTAGTGGCTTTTTTTAA
FIG01108062: hypothetical protein CDS	1058971	-1.28652	0.000213421	ATGTATGAAATGATGGAACAAGAAATAAAATCATTGTACGATTATAAATTATTAACAAATGATGAATATTTGAAATGCATATTAATTATTAATCAAAGAAGAATAAATAAATAA
Imidazole glycerol phosphate synthase cyclase subunit (EC 4.1.3.-) CDS	201176	-1.1671	0.000222563	ATGATTAAAAAGAGAATTATCCCCTGTTTAGATGTAAAAGATGGTCGCGTAGTTAAAGGGATTCAATTTAAAGGATTACGAGATATTGGCAATCCAGTAGACTATGCACTTTATTACAATGACCAAGGTGCAGATGAGCTTGTCTTTTTAGATATTTCTCGAACAGAAGCAGGTCATGATCTTGTACTTGATGTCATTGAGGAAACTGCCGAAAAATTATTTATTCCACTTACGGTTGGCGGCGGGATCGCTACTTTAGATGATATTTCACAATTACTTAATCATGGTGCAGACAAAGTTTCACTGAATTCAAGCGCACTTAACAATCCAGAGTTCATTAAACAAGCGAGTGAAAAATTTGGAAGTCAGTGCATTTGTATCGCTATTGATAGCAATTAT…
hypothetical protein CDS	628711	-1.16531	0.000222581	TTGAGTCTACATTTCATGATTATATTCTGGTTATCATTAGTTTTTCTAGTTTGTGGTATCGTGTTACTCATCACTTACAAAAACAAAAAGTCTCAGCAAGCTAAAGAATCATTACTTGGAGCAACATTTATGTTGATACTTTTAGGTGTCGCTGGTATTTTATGCTCAATTATATTCAGTTAA
Beta-glucoside bgl operon antiterminator, BglG family CDS	1261357	-1.17757	0.000242483	ATGAGTTCTTACCTTATTACAAAGGTTTTAAATAACAATGTAATTATTTGTACTAATGAAATGCAAGAATATGTATTAATTGCAAAAGGCATTGGTTTTAATAAAAAGATTGGAATGACATTACATGAAAACCAATCCATTGAAAAAGTATATATATTAGATCAAAAATCACAACAAGATCATTATAAAACATTGGTTGAATTAGCTGATGATAACTTGATACAAGCCGTGATTGATGCAGTAAATATTATTACCAATTCGGTAATGAAAATAGACAATCAAAAATTGGTTGTATCGTTAACAGATCACATTATTTTTGCTTATAAGCGTATGAAACAAAATCAATTAATTAATAATCCATTCGTCATGGAAACAAAGCAATTATATAGTGAGGCATAT…
Pyridoxine biosynthesis glutamine amidotransferase, glutaminase subunit (EC 2.4.2.-) CDS	2507403	-1.00896	0.000249196	ATGAAAATTGGTGTTTTAGCCTTACAAGGCGCAGTGAGAGAACATATACGTCATATTGCACTAAGTGGTCATGAAGGCGTAGCAGTTAAGCGTGTCGAACAGTTGGATGACATTGATGGATTAATCATACCAGGCGGAGAATCTACTACGTTACGTCGCTTAATGAATCTTTATGGATTCAAAGATGCTTTGCAACAATCCACATTACCTATGTTTGGTACTTGTGCTGGCTTAATTATCTTAGCAACGAACATTGTTGGCGAAGCAGGTTATTTAGATAAACTGAATATCACTGTTCAAAGAAATTCTTTTGGCCGACAAGTTGATAGCTTTGAAAGCGAGTTAGATGTGAAAGGAATTGCTAAAGATATTGAAGGCGTATTTATTAGAGCACCTCAT…
hypothetical protein CDS	1282089	-1.10356	0.000300169	GTGAAGGATGCTTATGACATGGAAGACAGAGAAGTATTAGATCGACTAGCTAATATGCACATTAACTTTCCGAACGATGAAGCTTTTAAGAAATATCATAACGCAATGCAAATTCATGATATGAATTATCTTAGATATACACTAAATGATGCATTATCAGCATGTGTTAATTCACATGTGCAATAG
Ribose ABC transport system, periplasmic ribose-binding protein RbsB (TC 3.A.1.2.1) CDS	1249344	-1.23795	0.000428464	ATGAAAAAAATATTAATCAGTGCAATTGCGATTTTATTATTTTTAACAGGATGTTCACTTGAGTCTCCTTTGGAAAATAATGATGACGGTAAGTCAGATAAGAAAAAATCTGATATTGTCATTGGTGTAAGTATCTCAACGTTAAACAATCCATTCTTTGTGAAAATTAAAGATGGTATTGAAGATGAGGCAAAAAAACAAGGTGTTAAAGTGAAGTTTGCAGATGCGCAAGATGATGCAGCAAAACAAGCAAACGATATTGATGATTTAATACAACAAAATGTAGATTATCTTATTGTGAATCCTACAGACTCAGATGCAATTTCTGGTAGTATACAAATAGCTAATGATCAGAATATACCAGTAGTAACCTTAGATAGGGAAGTTGCTAAAGGGGAA…
hypothetical protein CDS	2222251	-1.61776	0.00044245	GTGAAAAAAATTATATTATTAATAATATTGATAATAATGCCTTTATTAATGCTATTATATAACGATAGTGAATATAGCCCATATAATAAAGATATTGATAAAATTAATCATGCTAGAATGCATGAACAGGTTATACAAAATGAAAAAGGTATGAAAGAAGCTGATGATCTAAAAAAAACAGTGATAAGTCAAAAAAATTATGAAGATCAATTACTAATAGCTATATTCCTTCCTTTAATAGTATTACTATTAGGAGACGTTCTCAACGATAAAAATAATAATAAAAAAAAAGCGAATTTGCAAAAAAGAAAATATGCTCTTTTAAAAAATAAAGCTAGTATTTGCTTTGAAATAATAGAAAATTCAAATGAACTAAATAAGGGGCAGGATATTCAGTGC…
SSU ribosomal protein S21p CDS	1033238	-1.29852	0.000453113	ATGTCTAAAACAACAGTTAAGAGTAATGAATCACTTGAAGATGCGTTACGTCGTTTCAAACGTACAGTTTCTAAAAGCGGTACAATTCAAGAAGTTCGTAAGCGTGAATATTACGAAAAACCTAGTGTTAAACGTAAGAAAAAATCAGAAGCTGCGCGTAAACGTAAATAG
hypothetical protein CDS	1998234	-1.56369	0.000458451	ATGAAAAAGTGTTTAGCACTCATATTAGCATCGACGATTGCATTAACCGCTTGTGGGAAAGATGATGAAAAAGCTTCTTTAGAAAAAGATATTGATAAATTAGAGAAGAAGAATAAAGATTTGAAAAAAGAAAAAGAAAAACTGGAAAAAGAACAAGATAAACTACAAGACCAGTCGAAAAATTTAGAGAAAGAAATCAATGCTGAAACATAA
ABC transporter, ATP-binding protein CDS	2172945	-1.09402	0.000472093	ATGCTACATTTACATAATATACAATTTAGCTATGATGATAAGAAGGCTATTTTGAAAAAAATTTCTTATGACATTAAGTACGGAGATTTTATAGCACTAATTGGGGCAAATGGATCTGGAAAAACGACATTAGTTAAATTAATTAATGGAACACTTTCATTAAAAAAAGGAAAAGTGACCTTAGATGGTGTGAGGAATATTAAAGAATATTTCAAAATAAATACACTTTATTTACCAAGTGATGATATTCTTCCTGGTTTTTTGTCAGGCAGAGAATATTTAGAATTTCTACATAAATTTTATAAAAAAAGATTAGATAATGAAAAACTTAAAATGTTAGCTCGAAAATTATCTTTTGTTAATGATTTAGATAACGTCATTGATGATTATTCAACAGGG…
Putative cell wall hydrolase CDS	613166	-1.68839	0.000494825	TTGAACACTGCTTCTGCTGCGACGACTGCAACTCAAGAGGAAGCTATAAGTCATATGAACACGTTAGAAGGTAAGGGATGGGATTATGATGATGAATATGGCTGGCAATGTTTTGATTTAGTGAATGAGCAATGGGATTATTTGTATGGTCATGGATTAGAAGGTGACTATGCAAAAGAAATTCCAACTAAAAATAACTTTGAGGGCGAAGCAACGGTTTATAAAAATTATGATGGCTTCCAAGCACAAGCTGGAGATATCGTTGTATTCAATGATGAATTTGGTAGTGGTGCAGGCCACACAGCAATCGTAACGGAAGGTAATTATAATGGCACTAGTGATAAATTTGAATCATTAGATCAAAATTGGGATGGCGGTGGCGCTGAAAAAACAGAAGTA…
hypothetical protein CDS	1283529	-1.62463	0.000553802	ATGAAGAAACTACTACTTTTGGTTATACCAATAATGCTGTTGACGTTGGCAGGTTGCAGCAAAGCAGAAACAGAGAACAAAGAGCAAGAGAAGAGTAATCAAGAAGAACAAAAGGAGGAGGAGCAAGAGACAAACGAACAAAAGGAGGAGGAGCAAGAGACAAACGAACAAAAGGAGGAGGAGCAAGAGACAAACGAACAAAAGGAGGAACAAGAAAAAAATACTGATGGTCTAAATCAAGCTAAACCTATTGAGGAAATGACTCCTGAAGAATATGATACATATTTATTAACTCAAAAAAGGTCTTATTTAACAAAAGAACAGCAAAAACGTTATGATGAATTATTAGAAATGAAAGGTAGTACACCTGCTGAAAATGATGAAAAGAATCAAGCCTAT…
PTS system, glucitol/sorbitol-specific IIA component (EC 2.7.1.69) CDS	2299780	-1.16153	0.000565221	TTGTATAAAACGTTAGTAAAAAAAATTGGGCAAGATGCTGGAGCATTTGAAGAAGAAAAAATGATTATATTATTTGGAGACAATGCCCCTAAAGAATTAGCGGATTACTGCTACATTATTGAAGTACAATCTGTTGAAGATAGTATTACTGAGGAGCAAAATTTTTATATTGATAATACAGCATTTGATATTACCAAAGTAGGTTCAGCAGTTAATAAAAATTTAAATGATTTAGGTCACATTACGATAAAATTTGATGGTAGCACAGTGGAAGAACAATCTGGCACATTATATATTGAAGATAAGGATATTCCAATCATTAAAGAAGGTTCAAAGATAGTAATAGAGTAA
Dihydrofolate reductase (EC 1.5.1.3) CDS	1185725	-1.08304	0.000571639	ATGAACGATAATAGCAAAATCATATTAGATTTAGCTGTATCTTTAGATGGTTTTATAGAAGGATCGAATGGTGAAATTGATTGGTGTATCATGGATCCAGAAATGAATTTCACTGCATTTTTAAACCAAATAGACGCTATTATTTATGGTAGGAAAAGCTATGATTTATGGGGAACTTTCCAACCGCAAGCAGACGATAGCAATGGAGAGCAGTTCATGTGGGACAATATTCATAGCAAAAGTAAATATGTATTTACACGCCAGCATATTTCAAATCAAACAACTACTGAATTTATTTATAATCCTGACATTACCAAAGCAGTCGAACAAATCAAATTAGCTCATACAAATGACATATGGTTATATGGCGGGTCTAGTATTATCACCTCATTTATAGAT…
FIG01108049: hypothetical protein CDS	737416	-1.00085	0.000586218	ATGCGTATTTATGTAAATGAAATTAAAGTAACAGAAGATAGTATCAATTGTTATACAGAAGCGTCTACAGAAGGTCTGGAAGAAGCAGGACAAATGCTTGTTGACAGTGATAATTATAGTTTTGCCTACATCTTGGATGATGGACAATCGTATTCATATTTAATTTTTGTTCAAGAAACTTGGTCTATGCTACATGAAAACAAAGGTAAGAAAATAATAATAAATGATAAATTAGAATTACAGCAGTTCGAAAGGGAATTTAATTACATATTGGATAACATACAAGGTAATTTAAATTATGGTAAAGCGTTTGTTTCCGTTGTAGAAGATACTTTCGAATTAGAGTGA
hypothetical protein CDS	2680325	-1.2183	0.000643324	ATGATATTAACTATTTTAATAGGTGCCATGGCTGCTATTTTCATAGCTTTTAATCTCTTTGAGAAGAAAGAAAAATATGGCGTCGTTTCTTTTAGAACAATTGCGCTAAGTGTAACTTACGTCATACTGGCTGTTATTGTCGGAAGCTTTTTAGACAATATCAATACATTATTCCAAGGATTTCATGATAGCTTAACAGCAGCTAAAAAATATTAA
FIG01108130: hypothetical protein CDS	1354396	-1.17346	0.000692663	TTGAGTATATTTAAAGAGAATATGATTACAATCATCGCAGTGATTATTGCAGTGATTGTAGGACTCATATTACAAAATCAATTTCAATTACCGTTAATGGTATCAGCAGTCGTAGCGATTTGTTTAGGTGTCCTTATTGGTTTCATTGTTTTTGTTATCCAAGCAGTCGTAACGAAATATAAAAAGAAATAA
FIG01108567: hypothetical protein CDS	1161210	-1.21903	0.000766505	GTGAAGATTATTCTAACTTATTCTGAAAAAGAAGCAATTGATGCGATAGATCATTTAATGAACACCTACTGCAAAGAATGCTTGCTTAAAAATCATATCAGAAAGACTGAAGGAAAAACACAGGCACATCACTTTTGTATAAATGAGTGTTCAATTGGAAAACAAATTAAACAAATAGGAAATGAATTACAATAA
Hypothetical protein SAV1778 CDS	144707	-2.03952	0.000838449	ATGACGCCACTTACTCAATTACTTTATTTCAAAACAGTTCTTGGACCAGAAACATTAACAATATGCCAATATACTACACACCAATTCACTTACCCTACTACAATTAATCTCACATTAAATTATTTTTTAGAATCACGACATTTATCTTTAACACTTCAGACGAAACAAGCCAAACAATTACTAAAAATACGCAAGATCGTTCCAATATTTATTAATAGCGATATAACATTATTTCCAGTAAAACCACAGCGCTCACCAATACAATATTATATTAACGCAATCCCAATCACTGGATTAAAGTCAAAAGGAACACAAACAATTATATATTTTGGGAACGCTACCTATATTACAGTTAATGCTTCCTATGTATTTATTCATAAAAAATGGCAAGAAAGTTTA…
putative truncated adenylate kinase CDS	612178	-1.28655	0.000971272	ATGGAGAAAATAATGGTTATCGGGTCTTCGGGTTCTGGAAAATCAACGTTATCAAGACAACTAGGTCGTGCTTTAGATATACCTGTTTATCATTTAGACGTATTATTTTGGAAACCTAATTGGGTTATGACAAGTTCTAATGAACAAAAAGTAATTCAAAAAACATTATTGCAAAAAAAGAAATGGATTATTGATGGAAGTTATACTGGTATCTTAGATGAAAGATTAAATGCTGCAAATACTGTGATACTTTTAGATTTGCCAAGAAAAATTTGTTTTTATAGAGTTTTTAAGAGATTGTTTAAAAATATTGGTAAGACTAGAATTGATATGGGCAAAGATTGCAAAGAAAGAATCAATCTCACATTTTTAAAATATATTTGGAATTTTCCTAAGCAC…
protein from nitrogen regulatory protein P-II (GLNB) family, ortholog YAAQ B. subtilis CDS	2427758	-1.08045	0.00111587	ATGAAAATGATTATAGCAATTGTACAAGACCAGGATAGTCAGGAACTGTCGGATAAACTTGTTAAGCATAATTTTAGAGCAACAAAACTTGCAACCACTGGTGGATTTTTAAGAGCTGGTAATACTACGTTCTTATCTGGTGTTGAAGATGATCGCGTGGATGAGATGTTGAAAGTTATCAATGATACTTGTGGTAACAGAGAGCAACTTGTCTCACCTATTACACCGATGGGTGGTAGTGCAGATTCTTATATACCGTATCCGGTTGAAGTAGAAGTTGGAGGAGCAACGGTATTTGTAATGCCTGTTGAAACTTTCCATCAATTCTAA
FIG01108250: hypothetical protein CDS	721811	-1.27962	0.00113716	TTGAAATACATAAAAAGTTTACTAATTTGGGTTATTTTTACACCTTTACTCTCTTTATTAGTCTGGTTATTTGCTTCACATACGTTAGTGCTTTATATTAATACCTTTTTCTATATTTCCATTTCATTGGCTATTATCTTCTTTATCGTTATCGTTGTTCAAGAAGGCATTTTAGATCCTACAAGCTATGGTTTTAGAAGACTAAAATATCAACTTACTAACAAAAAACATAAAGACACACTCGAAAATGATGAGTTTTTCAAACCGACGCAAGCAAAAAAAGAAAATTATTTTGTTACGCCATGGGTTAAAATTGCATTTGTATGTAATTTATTTTATTTATTACTCTCTATTGGTATTTCTTTTGCAATATAA
truncated hypothetical protein CDS	1572838	-1.01762	0.00147902	ATGAAAGCAGTGCTTAAAATTAATAACCATCTAAGTTTAAGAGATGCTCAAGCAAGTGACATTGAAGATTATCTCTCAGTCCCTTTTAATGAAGAGCTTTTAAGAATGTATGGCTCTAAAATAAATTCAGAAACTGAAAAGCAAGAATCTGGTGCTAAATTATTAATCGCGAAAATTATGGCTAACCCATATGAATGGGTTATTGACTATGACAATTTATTTATTGGACAAGCTCGTTTAACTTTAGATGAAACAAATAATAAAGCTAATTTTGCAATAGGTATATTTAATCCACAGTTTTGGAATGGAGGAATTGGTACTCAAGTAACACATCACATTTTGGAATATGCCTTTAATGACTTAGGCCTCCATAAAGTTTATTTAAGAGTCCTTTCATAT…
LSU m3Psi1915 methyltransferase RlmH ## ybeA CDS	2236688	-1.01439	0.00175523	ATGAAGATTACGATACTCACAGTAGGTAAACTAAAAGAGAAATACTGGAAACAAGCTATAGCAGAATATGAAAAAAGATTAGGAGCTTATTCTAAAATAGAAATCATTGAAGTGCCTGATGAAAAAGCACCCGAAAATATGAGTGACAAAGAGATAGAGCAAGTTAAAGAGAAAGAAGGCCAGCGCCTGCTAGCAAAAGTAAAACCACAATCCACAGTGATTACTTTAGAGATTAAAGGAAACATGCTGACGTCAGAAGGATTAGCAAAAGAAATAGAAAGCCGCATGACACGTGGTCAAAGCGACTTTACATTTATTATTGGCGGATCAAATGGTCTACACAAAGAGGTTCTAGACCGCAGCAACTATGCCCTGTCATTCAGTAAAATGACTTTTCCA…
hypothetical protein CDS	769877	-1.00663	0.00183392	ATGAAATTTAAAAACGTTACGTTATTAACCTCTGAGTTGAAAGAAACTTTGCAGTTTTACGAAGAAACATTAGAGTGTCCTGTTCAAGTTCTTGATCACGATTCTTTTATTGTTCAAATTGGGGAAACTCAATTAAATTTTCAAAAATCCGAAGAAATCAATCAACCGTTTTACCACTTTGCAATAGATATTCCTTACAATCATTTTTACGATATGAAACAACACTATCAAAATATTTTATTTTTATTGATGGAAGATGGCCAACATACAACTTATTTTGAATCTTTCGTTGCACATTCAGTTTATTTTAATGATCCTTCAGGTAATATTGTCGAACTCATTGCAAGGGTATCTAATATGACAGATGAACCTGAATTTTCAAGAATTAGTGAAGTCGGA…
ATP phosphoribosyltransferase regulatory subunit (EC 2.4.2.17) CDS	195649	-1.06703	0.00197091	ATGAATACAACAACACTTATTAATAACAAAGAATTTGAATTAGCGTTTTTAAAACATTTTGAACAAGCTGGATTCAAACTTGTAGATTTCAGTTTTATCGAATCACTGTCGTGGCGAACACTGACTACAGACGATTTACAGCAAATGACTGAGCGCAGTTTCTGGCAACATGACCATCATATCTTTGCATTACGCAATGATTTTACCGATCAATTATTACGTTATTACAGTAATTATCCACCACAATATCAAAGTGTCGCGTACACCGGCCCTATTGTTCGTGATAATGAAGTCTATACTCAGTTAGGTATCGAACATTACAATCCAACCATTACAGATATGCAAAATGACTTCATCACTTTTTATGACTATATCAAAACAACTTTAAATGATGATATT…
Ribose ABC transport system, ATP-binding protein RbsA (TC 3.A.1.2.1) CDS	1251204	-1.13105	0.00221626	ATGATAAAGATGGAACAAATATATAAATCGTTTGGGCAAAATGACGTATTAAGAGGCGTGGATTTTGAAATCGGTGATGGTGAGATACATGCGTTAATGGGAGAAAATGGTGCTGGGAAAAGTACATTGATGAAAATACTCACCGGTGTATATAAGTCGGATAGTGGGTCTGTTGAAGAAAACGGTGAAGCGATTCAATTTAAAAATACCAAAGACGCGGAACTTAATGGTGTGTCGTTCATACAACAAGAGTTAAATATATGGCCTAATTTAACAGTGTTAGAAAATTTATTTCTTGGTAAAGAGGAAACAAAGTTCTTAGGTGTTGTCGATAATAAAGCGATGAAAAAACAGGCAAATGCTATTTTCAAAAAGTTAAATATTAATATCGACTTAAAT…
hypothetical protein CDS	2234731	-1.01061	0.00223757	ATGACAAATACACAATGGATAATACCTTGTAACATTCAGTTCTATGATGTTATAGGTGCCTTCAATCAATTTAATGTGATAGATTGGAAGCAAAGTAAACAATTAACTAAAGCTAAAAAAGGAGATATTGTATACATCTACATTTCTTCTCCTGTGAAAAGCATAAAATACCAGTGCTTAATAAACGAAGTGAATAAATCTAATACAACTATAGATGACAGTGAATTTGTGATTAAAGGCGAAAACTATATAAATTACGGTAATTATATGGAGTTAGAGTTATTAAATGAACTTAATGATGAAAAACTAGATTTTACTTCTTTACAAGAAAATGGATTGAACGGGAATGTACAAGGACCATTTCCTTTAAAAGGCGACTTTAAAAAATATGTAAAAGAG…
hypothetical protein CDS	1236674	-1.54235	0.00254225	ATGGAAATTATAATGGAACTTTATATGGTTATAAAAGAAGAAACCAAAAAATACTTTTTAGTTAAAAAAGTAAAAAAGAAATTCAAAAAAATAGCTCAAATAAATACGGGTTTAAATAATTTATATCATGATAATAAAGAATGGTTCGAAAATGATAAGAAAATCATAGATAAAATCTTGGAAGTAGACATAAACAATCAAAGTGAACTGAACAAGCTGCAAGCATTTTTAGAAAGTTACTTAAAGCAGAATATATGA
Transcriptional regulator, PadR family CDS	2795811	-2.84681	0.00281197	GTGGAATCAAAGTTAGAAAGACGCATGTTTTTAGGTTTTATTTATATTCACATCTTGCATCATGCGAGTGAACATCCTATCTATGGTAGTTGGATGATTGAGGAACTTCAAGAACACGGTTATACGATGAGTGCTGGTACGTTGTATCCCCTCTTACATAGTATGGAAGACGAAGGATTACTCGTTAGCGAGAAAAGTGTGGTAGCAGGTAAACAACGCAAGAATTATACTATCACTTCATTCGGTAAATCAATGTTAGTAAAAAGCCAACAAAAATTAAAAGAGCTTGTTGGCGAAGTATAA
hypothetical protein CDS	2170737	-1.47544	0.00292894	ATGGTTGGAAAAATAAAAAACATCACATTATATAGTTTTAGTCGGATATTTTTTAAAAAGTACTATTTGATTTTTTGCTTACCATGTCTAACGTTGATACCTTTTATAATATTGTTAAAGAAAGAATTAATAATGTTTACCCTGGATTTTTCACTTGTTCTGTATTTAGGTTTAATTACTCCATTTATATTACACGAATATATGTATATTTTATTTATGAAAAAAGAGTATTCAAATTGTGAAATGAAAATTGAATTTTCTTTATTAAAAATTTCATTGCTTCCTAAAATTCCACAAATCAGTAGAAAAACTTTATTAAAAATAGCGTTACTTCCCTTAATAATATTATTCTCAATAGGCATTGTATTCTTTGTTATTTCTTACATCATGAATTATTTT…
RNase H CDS	1159091	-1.02173	0.00297083	ATGGCAAAAATATATTTTGATGCAGCTACTGCCGGTAATCCAGGTGAAAGTGCTTGTGCCGTTGTCATAGTAACAGACAATGAACGGATTCAGTATGACGCTAGTTTAGGTATAATGGATAACCATAGTGCTGAATGGTCCGCGTTAGTGTTTGCTTTAGAAAGTGCTGTGAAACACGAAGTGACAACGGCGATAGTTTATACAGATTCAAAATTAATTGAAGATAGTTTGAATAAGGGACGCGTAAAAAATAATAAATTCAAACCTTATTACAGTGAAATGTTAAAATTAGAACAACAGTTTGATTTACTTTTTGTAAGATGGATTCCTAGAAATCAAAATAAAGAAGCAAATCATCATGCTAAAAATGCACTATATAAAATCACTAAAAATAAAAAA…
Competence protein CoiA CDS	731350	-1.03638	0.00354469	ATGTTATGTGCAAGAAATGAAAGTAACCAAATCATATCAGCAATGATTGCTCAAAAAGGGCATCAATATACGTGTCCGCATTGTAATAATAAAGTTATATTTAAAAAAGGCCAATTCATTGCACCTCATTTTGCCCATGTAAGTAAAAGGGAGCTTACATGCAATAAAGGAGAAACTTATGAACACTATCGTCTTAAATACTATCTTGCTCAATGGTTTGAAAAATATAATTATGATGTTGCCATAGAACCTTATATTACAGGATGTTATCAATACCCTGATTTAATCATAAATCACAGTATAGCAATTGAAATACAATTTTCACGAATTACGATATCAAATATAAAAAAACGCAGTATATCCTTACAAAAATGTGGACTAGATGTTGTATGGATTATT…
hypothetical protein CDS	1870364	-1.0585	0.00364098	ATGAAAATCATAAAATACATATCATTAATAACATTAGCCTTGTTATTAGCTGCTTGCAGCAATGGAGAATCCGAAAACAAAAGTTCTGATCAAGAAGCGAAAGCAACAGAAATTCCAAAAAAGGTCTTTTCAAGTCAAAAAAGTGACGAGAAGATTAGTGAAGATGAAATGGGTTCAAGTATCAAAAAGTATTTAGACACATTTGATGCATTAGATGAAAATACTTCGGAAATTAGAGATAAAGATGAATTAAATGAAAAGACCAGGATAAATTAA
probable ss-1,3-N-acetylglucosaminyltransferase CDS	130506	-2.09766	0.00375817	ATGAAAAAGATTAGTGTCATTATGCCTACATATAATAATGGAAAAATGATTTCTCGTACTATCGATTCAATTCTAAATCAAACTATGAGTCATAAAGATTTTGAATTAATAATTATAGATGATCATTCAAACGATATTGAAACCATTGAAACTATTAAAGCATATTGGGTTAATTATAAGCATTTAATAAAATTTAAAAGATTAAATAAAAATACAGGAAGCGCAAGTGCTCCAAGAAACAAAGGCATAAGCATGAGTAATTCGGAGTACATTTTCTTTTTAGATTCTGATGATTACTTGCATGAAAGAGCGTTAGAGGACCTTTACATATATGGGAAAGAAAATAATAGTGATTTAATTATTGGTAAGTATGGTGTGGAAGGAAAAGGTAGAGGTGTT…
Protein of unknown function DUF1447 CDS	1639787	-1.24182	0.00380918	ATGGCAGTATTTAAAGTTTTTTTTCAAAAAACAAAAGAAGAAGTAATAGTACGTGAACACACACAAACAATTTACGTTGAAGGACAAACAGAAGAACAAGTAAGAAGATATTTAAAGGATCGTAACTTTAACATTGAATTTATTACTAAATTAGAGGGCGCACATTTAGAATACGAAAAACAATCAGATCACTTCAATGTGGAGCAAGCTGAATAA
hypothetical protein CDS	1282801	-1.11479	0.00491134	ATGTTTGTGATAGGTGGTATATTGTCGCAAATTGGTATTAGTTTAGTTATGGCAATTATAGTTACTTTGATAATGTTGTTTGTCGTTATGTATGCAGTTACACCATTAATGGCAATAGAAAACAATATTATTCAAGTTATAGCAGGTCTTATATTTTTTGGACTACCAACAGCAACTTTTATAATTGTTTTCTTTTTATCTCTAGGTACTGACTATTCATAA
Competence transcription factor CDS	2605487	-1.114	0.00538729	ATGATTCAACAATACATTATTAAAAAAGGTGATATGGTTCTTCAACCATGTAATTTATCTATAGGACTAAATGAAGGTACTTGTGTATTAAAGTACAAAGAGGAGCGTGATATCGTAAAGGAACGGACACATAAAATTATAGATCGTTCATGTAGATTTTATGGTAGTAGTTATGTATTTAAAAAAGAAGACACAATGAGAATTACTGGCATTAATAGTAAACCCCCAATTTTATTCACTCCATTATTTCCTACTTACTTTTTTCCTACACATTCAGACCGAAAAGAAGAAAACACTTGGATCAATATTCATTATGTACAAACGATAAGAGCTTTAAAAGATAAAAAATGTAAAGTCACATTTGTCGATAACCAAACTATAGTTGTTAATATTTCAGCG…
FIG01107851: hypothetical protein CDS	2384755	-1.33094	0.00605442	GTGAAACATTTAACCAAAATATTTGTCATAATGGCAATGATATTACTCGTTGTAGGCTATTATTTACAGGCCATAGGTCATGAAGATTCTGGTGTTAAATTATTAATTGCTGCAATTATGTTTATGATTTGCGCTTTTATTGATCGTAATAATAAGCGTAAGAAAAAAGATAAACAAAATAAGTAA
Glucitol operon activator protein CDS	2297723	-1.7061	0.00736159	ATGTTTTTCATCATACTCATCGTATTAGCTGCAGTTGGTTTTGTTGTTCAATATTTATTGGGGCTTTTACAGATAAAAAATTTCACGAAAAATTATACAGATTTACGTAGTAATGGCCGCGTAGCGATTGGGAGAAGACCCTCAATATTTAAAGCAGGAACATTAGTGTTGTTTCAATTAAACGGGAAAAATGAAGTTGAAGAAGCCCGTTACATGCAAGGGGTAACAGTATTTTCTAAATTTCGTAAGCTAGAAGGGTTAGAAGGTTTTAAATTAAATAAAGTTACTGATAAAGATTTAAAAAAATACAATAAATTACTAGTTAAAGCAATATTAGATGCTCAACACACACTCAATATTATTGATAAGGGTGGAGAAATTGAAAAAATTCCATCGCCT…
Methionine ABC transporter substrate-binding protein CDS	813598	-1.05365	0.00841742	ATGAAAAGGGTTATAAGTTTAGTTTCATTATTAGTATTAGTAGTTATATTGGCAGCATGCGGAAATTCAAAGGGCGAAGGTGAAGATAAAAAAATCACGATAGCAACATCTCCAGCACCACATGGCGAAGTGCTTAAACATGCTAAAAAAGCAATGAAAGAAGAAGGTTATGATTTAGAAATTAAGACGGTGAATGACTATAAAGTACCTAATAAATTATTGGATAAAGGCGATGTAGATGCAAACTTTTTCCAACATGTACCTTATCTGAAAGCTGAAAAAGAAGATCATAATTATAATATTGAAGAAGTAGGGAAAGTCTTAACTACGCCAATGGGTGTTTACAGTAAAAAATATAAAGATATTAAAGATATCCCTAAAGGATCAACGATTTATGTA…
N-acetylneuraminate lyase (EC 4.1.3.3) CDS	252271	-1.71571	0.00885274	ATGGAAGAGAATTTAAAAGGTTTATATGCAGCGTTGTTGGTACCATTTGATGAGCAAGGCCAAGTGAAAGAAGAAGGATTACAACAGATTGTTAAAAACGCAATTGAAACAGAAGGTTTAGATGGTTTGTATGTTAATGGTAGTTCAGGTGAAAACTTTTTAATAAATAAAGAACAGAAAAAACAAATCTTTAAACTTGCAAAAGAAGCAGTAAATGATGATGTGAAGATGATTGCACAAGTCGGTTCTTTAGATTTAAATGAAGCGATTGAATTGGGGAAATATGCTACAGAGTTGGGCTATGATGCTATTTCAGCAGTTACGCCATTTTATTATCCTTTCTCATTCGAAGAAATTAAAGATTATTATTTTGAATTAATTGAAGCAACTCAAAACAAT…
Zn(II) or Co(II)-specific transcriptional repressor protein CDS	1699755	-2.17339	0.00998339	ATGAATGAATCCTTAGATTCTCAAACAATTGATAACGTGACTGAAATTTTCAAAGCATTAAGTGAAGGCAATCGTTTACGTATTATGCACTTATTATCGCATGGCGAAAATAGTGTCGGTCATATTGCTCACAAATTAGAAATGAGCCAATCTAATGTTTCTCATCAATTGCGTGTACTGAAGCAAGCGCATTTAGTGAAAGCAAATCGTGATGGTCAATCTATGATATACGCCATAGATGATACGCATGTTACTACCCTATTAAAACAAGCGATACATCACGCAACACATCAATAG
bacteriocin immunity protein CDS	2702961	-1.15266	0.0140342	GTGAAAAGGATTTTAATAATATTAGCAGTAGTGATTTCACTCACTTTAAATTTTATTATTATCGACACTTATAAGTCACTTTCTTTTTATAATACTGTAGCAAAAGGAAATGAGAAAATAGAGTTTTTATTCACTCAAGAAAAGAAAAAGTATACTGACGAAGCGTTAGAGTATTTCAATAAACTGTCAAAAAAATACAACACTAAAATTACAAAAGTCACATACATAAATAATGATGAAATCGTTATAAATACTAATGATGAAAAATTGAAAGCTATGGCAAACACCAATAATAAGATGATGATATTTGATAGTAAGTTACATATTAAAATATATGCTCTAGAAGATACAAAATTATCAGAGAATGGCACTTATTATTTGTCAGGTAGTAAAAATAAT…
Fosfomycin resistance protein FosB CDS	605854	-1.04694	0.015033	ATGATTAAATCTATAAACCACGTGACTTATTCAGTTTTGGATATTAAGACATCTATTGCTTTCTATAAAGATATATTAAAAGCTAAAATTTTAGTAGAGAGTGGCAAAACAGCGTATTTCATATTAGGTGGTCTGTGGCTAGCGCTTAATGAAGAAAAAGATATACCTAGAAATGAAATTCAATACTCATATACACATATGGCATTTACAATAGATGAGAGTGAATTTGACGACTGGTATCAATGGTTAAAGGATAACGATGTTAATATATTAGAAGGACGTAATAGAGACGTAAGAGATAAACAGTCAATATACTTCACTGATCCAGACGGCAACAAGTTAGAATTGCATACAGGTACGTTGCAAGATAGATTAGAATATTATAAAGAAGAAAAGCCA…
hypothetical protein CDS	1336701	-1.3688	0.0181633	ATGTTGAAAATATATAAACACCAAATAAAAGCGTATGTAACAGTGTTACTTGTTACGATGCTATTAAGCGCATTATTTATTTTAAGTGCACATAACAATGCAGAATCAGAACAGACGTACGAAATGACCGATCATCAAATAACGCATGAACCAGCACAAAGCGAACAATATAATGTGAAAATCGAAGAGAATAGCGAACACGAACAACAACCGGTTATAGCAGCTGTTAAATAA
hypothetical protein CDS	1283174	-1.01617	0.019377	ATGACAAACAACACAAACGATGTACCGCAACAGATGTATGATAAAGTGCAACGATTGTTAGATTCTGATATAACGGCAAATAAAATTCAAGTTGATACCGGCGTAGATAGAGGTATAATAAGTAGATTAAGAAACGACAAAGCGAAAATAAATAATTTGAGATTTGGTAAAATTGTTGTTTTATACAATTACGCCAACAAGTACCCGGAATTAAAATAA
MutS-related protein, family 1 CDS	2842713	-1.18909	0.0224306	ATGTCTTGTTATAAATATATTGCGAGCATAGATAATCATTATGCCGTAGCACTTTGGCAAGAGACGTTGGATCATTACTCCCTTCCACAAGTCAATAGAGAAGACTACCTTGAATTTGAAGAATTAACTCACCCTCTTATCTACGAAGCGGTATCTAATGATATGAGTATAAATAATCATATACTTTTAACGGGGTCCAATGCTTCAGGTAAATCAACGTTTATGAAAGCAATTGCTTTAAACTTAGTATTAGCTCAAGCAGTAAACACTGTTACAGCAACGAAATTCATCTATAAACCTGGCGTAGTTTATACCTCTATGGTTAATCAAGATGATATTTTGACTGGAGATAGTTATTTTATGACTGAAGTCAAATCGATACGACGCTTATTCGATATA…
Ribose ABC transport system, permease protein RbsC (TC 3.A.1.2.1) CDS	1250276	-1.24056	0.0234974	ATGACACAGTCTAAACTATCATTTTCATATTTAGAAAAAATAATTCCATTTATTGGGTTAATCTTATTAGTTATTATCATTAGTGCATTAAACAGCGCATTTTTAGAACCATCCAACTTATTTAATTTACTGAGACAAGTATCGATTAATGGACTCATTGCATTTGGTATGACATTTGTTATTTTAACGGGCGGTATTGATTTGTCCGTCGGTTCTACATTGGCGTTATCAAGTGCGATGGTAGCAATTTTAATGGTATCAGGTGTAGATTCAATGATTGCGTTATTACTCGGTTGTATCTTTGGTGCAGTTCTAGGGGCCATTAACGGTTTGTTAATTACTTTAGGTAAGATGGCACCATTTATCGCAACATTGGCTACTATGACCGTCTTTAGGGGC…
FIG01108089: hypothetical protein CDS	1059822	-1.11321	0.0415556	ATGGCAGACGAAAGTAAATTTGATCAATTTAAAGGTAATGTGAAAGAAACGGCTGGAAACGCAATTGGAAATGATGAGTTAGAAAAAGAAGGTAAAGAAGATAAAGCTTCTGGTAAGGTCAAAGAAGTCGCAGAAAATGCAAAAGATAAAGTTAATGATATCGTTGATAAATTCAAAAAATAA
putative secretory antigen precursor CDS	442795	-1.38088	0.0427531	ATGAATAAATTAGTAACAGCAACAACTATCACAGCAGGTATTGGCGCAGCAATCGTAGGATTAGATCAAGGAAATGAAGCAAGTGCAGCAGAACAAACTCAACAAACAAACCAAACTACTACACAAGAAACTGCAAGCTCAAGTGCTAACTTATACACTTCAGGTCAATGTACTTGGTATGTATTTGATAAAGTAGGCGGAGGTATCGGTTCTACTTGGGGCAATGCAAATAACTGGGCGTCAGCAGCTTCATCTGCAGGCTACACAGTTAACAACTCTCCAGAAGCTGGATCAATCTTACAATCATCTGAAGGACCAATGGGCCACGTTGCATACGTTGAAAATGTAAACAGTGACGGTTCAGTAAATGTTTCAGAAATGAATTATAGCGGCGGACCT…
hypothetical protein CDS	2114831	-1.1766	0.0441265	GTGCTAACTGAAGATTTAATTAACCAAAAAAACAATGACGAGATTCATAAGCAGTTGGATGACTTTAAATATAAAATCATAGTTTTGGATGATGATCCAACTGGTACACAAACAGTTAAAGACTTACCTGTGTATACAGATTGGTCGGAAGATTTAATTGAAGATGGATTTAAGCAAGAGAATCATATGTTTTATATATTAACTAATTCTAGAGCATTGAATGAACAAGAAACGACAAAATTGCATCAGGAGATTAGTCGAAATATAGAATTGGTTTCTCGACGTTTAGACTACCCGTTTATTGTAATTAGTAGGGGTGATTCCACTCTAAGAGGTCACTTTTACCTAGAACCTAAGGTCTTAAGTGAAGCTTCAGAACAAGCATTTGATGCGGTGTTT…
Ribose ABC transport system, high affinity permease RbsD (TC 3.A.1.2.1) CDS	1252710	-1.42228	0.0512473	ATGTATAAGACAGGTATATTAAATAGCGAAATTTCCAAGTTGTTAAGTGATTTAGGGCATACTGATCAAATTATCATTGCAGATTGTGGACTTCCAGTTCCAGAAGGCGTGAAAAAGATTGATCTGGCATTGGAATTTGGAAAGCCTTCTTTTATTGAAGTATTTAACCTTATAAAAACGCATATGGAAATCGAGCAAATGACATTAGCTGAAGAAATGATAACGCAAAACACGGCATTATATCAGACATTATCAGCTGAAAATATTGAAATTCAAACAACGTCACATGAGCAATTCAAAGTACAAAGTAAAACAGTTAAAGCCATCATTCGCACAGGTGAAGCTAAACCGTTTGCTAATGTTGTACTAACAAGCGGTGTTTTATTTTAA
glutamyl endopeptidase precursor CDS	128871	-1.20219	0.0523806	ATGAAAAAATTAGCAAATTTCATAATAAAATTTATAATAATTTTATTACTTATTCTCGCATTACAAAACCATTTAGTCACTGATAATCAAATAGAAGCTTCGTTACAACCTACTATAAGTACTACGTATAATATTACTGAACCTACAAATTCTATCTATCTTCCTACACCTGTAGATTATGAAATTCCTCAAGAGAATCTCCAATCAATTGAAGATTCTCAAGGCGAATCGTTTGATAGAATATTAGGTAAAGATAATCGTTCTATCGTTAAAAATTATACAAAAGCACCTTATAAAACAGTCGTTCTTTTAAACATGTCTTTTAACAATAATGTATATATTGGTTCAGGAGTTATGATTTCTCCTGATACAGTCCTTACTGCTGCTCACAATATTTAT…
FIG01110404: hypothetical protein CDS	2470555	-1.17283	0.0536745	ATGAATAAAGTTAAAAGCTTTCGTACTGCTAAAGATATTTCACAACTCACACTTGCACGTTCAGTAGAAGTATCACGTCAAACCATTAATATGATTGAAAACGATAAATATAATCCCTCGCTTAATTTATGTATAAAGATTGCTAAAGCGTTAGGTGTCACCTTAAACGACTTATTTTGGGAGGATGATAATAATGAATAA
ABC transporter-related protein CDS	2704993	-1.15427	0.0555188	ATGATAAAACTTAATCATATTAATAAATCTTTTGATGGAAAAGTAATTTTCGAAAAATTTAGCGTCGTTATTGAATCAGGAGACTTTGTAATCATTAGAGGAGCAAGTGGTAAAGGGAAATCAAGCTTATTAAATATTATTGGATTACTTGAAGCTCCAGACTCAGGAGAAGTATTATACAACGGCGTTGTAGTGAAAAATGAAAAAACGAAATTAATCTATAAGCGTAAAGATATATCATACGTTTATCAAAATTATGGTCTGCTTGAAAATGAGACAATCCTTAAAAATCTCACTTTGCCATTAAATGTTTCGAAAAAAGAGATAACTAAATTAAAAAGTGTAATGAAAAAAGTTGGTTTGCAAGATCTATCTTTAAAAACGAAAATTTACACATGT…
hypothetical protein CDS	1290539	-1.13812	0.0561533	ATGGATAAATTACAAAAACTAGGAATCTTAACATATAAATTTGAGGGTTATGAATACCAAGAGCATTTGTATGTAGATGATTATACTAATAAAATATATCGTACTACAGAAAATGAAGAATCAATGAGTTTTAGTGGTGTAACGCCTTCAAATTTACAAACAGATATTAGAGAATATTTTGAAGAAACATTAACGCCACTAAGAATGGTTGAAATGCCAAGTGGTAGTAACAAGAAAAAATATTTAACTATTTTACACAGTGATAAATTAAATGAAGATTTACAATGCTACCTTACAGTTGAAGAACATCTAGGACAAGTAGGTAAAAGTGTTTATTACAATTATGAAATACAAATGAAAGCGAGTGGATATAATGCAGAATAA
formate/nitrite transporter family protein CDS	422112	-1.04089	0.0590238	ATGAAACACTTATCATGTCGCCATTATACTATAAAATCTAAAAATTGGAACAATTATTTTTTGATTTATGTAAGGGCTTACATTTCCGTTATTAATTGTATTTTATTTCGTCAAAAAAAGCAAAGTAATTTTGTGTATTTCACTGTTGGATTGTATTATCGTGTTATTAGCCCTATGCGTATCTTAAAAATTTTCACCTTATGCTTTATAGGAAACGTGGCAGGAGGATTAATATTTTTCACACTCACACGACATTCAGATATTATGTCTCCGGAGATGTTCATACAGCTTGAAATTACAATAGAGCATAAACTATTTGCCGCAGGATTTTTGGCAATTTTAATCAAAGGGATATTCGCTAATTTTTTTATCAATATTTCATTAGTCATCGCCATGCAA…
hypothetical protein CDS	2707789	-1.05101	0.0623857	ATGATTATCACAATCTTAATTATAGTTTTGTTCGTTAATTTGCTAGAAGCATTGTATTTATTAACAAAGTGCTGGCATTTAAAGAAAAATAATGCGCCAGATAAAGAATATAAAAAAATGATTGATAAAGTAGCACCAATATTGAGTTGGACAATGATTATTTCGGTAATATTGTTAGTGGGTACATTTATAGTTGCTTAG
hypothetical protein CDS	1290370	-1.33702	0.0781136	ATGCAGAATAACCAAAATGAACAATCACAACAACACAAACCTAATTCGGACTACATGGTTAATTACTTAGTAGATGAGAACGCAAGATTAACTAAAGAAAACGCAATGTTAAAAGCAATTATCCAAGAGCAAAACGAAAAATTTCAAGAGTTAAACGAATCACAAGAAGTTAACGGTTAA
FIG007303: uncharacterized protein CDS	2077708	-1.1137	0.0928737	ATGGATTACGATAAAAAAATGGTTAACCGTATAAAACGAGTGCAAGGTCAGTTAAATGGCGTCATTAAAATGATGGAAGACGAAAAGCATTGTAAAGATGTCATTACTCAACTTAGTGCATCTAAAAGTTCTATCCAACGATTAATGGGTGTCATTATTAGTGAAAATTTAATTGAGTGTGTAAGAGAAGCAGATGAAAATAATGAAGATTCACAAGAATTAATTAACGAAGCCATTGAATTATTAGTGAAAAGTAAATAA
hypothetical protein CDS	627651	-1.63625	0.10038	ATGAAATTATTCAAAAATTTACTTTTACTAGTAACTGGTGCACTTATAGTACGAGCGTTATTATTAAGTGTAGACAACTCAACTGACGAAAAGGTCGAAAATAAAGTTAGCATACAAGATAAACAAAAATCTTAA
DNA repair protein RadC CDS	957925	-1.01489	0.147414	TTGAGAATAAATGAACTTGCAGATAATCAGAAACCGAGAGAACGTTTGTTAAGCTATGGTGCCTCGCATTTATCGCATGCTGAGTTATTAGCTATACTCATTAATACTGGTCGAAAAGGGAGTTCCAGTTTAGATATTGCAAACGAATTGTTGAAGACAGTTGACAACTTAAAAGAATTAAAAAGGCTATCTATCAGTGACTTAAATAAAATCAAAGGTGTAGGTTTATATAAAGCGCTTATTTTGAAAGCAGCATTTGAGTTAGGAGAACGCATGCATTCAGGTAGCGTAGACGATAAGATTCAAATTTCAAACCCTAAAGATGTCGCAGATTTCATGATGGGCAAAATGGAGCATTTGACACAAGAAAAATTTATAGCGTTGTTTTTAAATTCTAAA…
hypothetical protein CDS	1319075	-1.15414	0.156426	ATGGAATATTTAGTTAAAAAAACAGAACACGATACAGGCGAAGTATTTGCAGATGCGAAGAAAGTAAAAGAGAATGAAAGTTATATGATTGTCGAGGCTGAAAATTCAGTAGAATTAAAAGCTAAATTGGATATGCAACAATTTGGAAATAATATAAAATATTATGCAGATAAGCTGAATGAAGTTTCAAAAAGAATAAAAAAAAGGGGGTAA
Recombinational DNA repair protein RecT (prophage associated) CDS	1327721	-1.39314	0.169064	ATGGCTACACAAAATCAATTTAAAAATCAATTAACACAAAAGAAAGACGGCAACAACCAACCGCAACAAAAGGCAGTAGGACCAAAACAACAAATTAGTAACTTGTTAGACCAAATGGCACCCCAAATACAAAAAGCATTACCAAAACACATGAACGCAGACAGAATGGCACGTATAGCAATGACAGCAGTATCAAGTACACCGAAATTATTAGAGTGTGACCCTAAATCACTAATAGGGGCGTTGATGCAAGCATCACAAATAGGATTAGAACCAAATACAAATTTAGGACAAGCATATTTAATTCCATACGGTAAAGAAGTACAATTGCAAGTTTCATATTTAGGCATGATTGAACTAGCAAACCGCAGTAAGCAATATAAGGCAATTTACGCTCAT…
hypothetical protein CDS	130225	-1.32575	0.185716	TTGGAAAACTTTAATTATGAAAATAGATATTACTTAGCATTGAATCAAGAAGATTTAAAACTAAACAAAGAAAAAATTGAATGGATATTCACCAATTATGAGCAAATTACATTTTCAGTTAAATGGAACAAAAATAAAACACCAATATTAATGATGAATGGGTATAAAATAGCAAGTATTAGCAATTTAAAAAGTCATATAAACATTCATGATTTAAAAGGAGAATTTAATTTTAATAATACCCCTCTTCTCCGTGTATCTTGTAGATTTTAA
Carbon starvation protein A CDS	2278026	-1.11151	0.268461	ATGATTACGTTTATCGTGTCTATTATTTTATTAGTTGTAGGTTATTTCACTTATGGTAAATATATCGATAAGATGTTTGGAACTAAAGAGGAACGTCCGACGCCAGCATTTCATCAGAGGGACGATGTCGATTACTTACCGATGAAGACATCATCTAATTCACTGATTCAATTATTAAATATTGCAGGTGTTGGTCCAATTTTCGGACCAATTATGGGAGCACTTTAA
hypothetical protein CDS	1305971	-1.32713	0.289004	ATGAAGAAATGTAGAGTTATACAAGGCTCAATATCACATCATAAATCATTAGTTAGCACAGGCGGTTATATTTATCTAAACGATGATGAATATAGTCGCCTTAATCATTTGGTCGAAGTTATCGAAGAAATAGACAACAAAGAATCAAACAATACAAATGGTGTTGACTATGAATCAATGACAGTTAAAGAGCTACAGCAACTAGTAAAAGATAATAATATCGAAGTTGGTCGTAAAGCTAAAAAATCAGATTACGTTAAAGCATTAGAAGAATTAGAGAAATGA
hypothetical protein CDS	1328555	-1.27448	0.297473	ATGAAAACTAGAAGTGAAGAAAAACAAAAGCTATTTAATAGAGTAGAGGATAAAAAAAGAGAATATAACATACCAACTAATAAAATAGGTGTGATATTAGGTATTACGGGGACATATTATAGAAAATTGCAAAATACAAACTGTAATTATTCAGATAAAATTACAGAAAAATTTATTGAGTTTTTAGAATTAAGTACAGATGAAATTAACAGAAAGCACCAAGATAAAAAACCAAAAACTTATAAAGACGGTTTAGATAAAGGTTTTGAAAAAGGTTATGAACAAGCTAAAAAAGACATAAGAATGAAGTTAAAACAAGAAATTAATAACATATAA
hypothetical protein CDS	1516698	-1.19316	0.349125	ATGAATGAAGAAACAATAAAGATTAAGTATACTGCATCGTTTGAAAAGACTGTGCCATTTATACAAAGACCAAATGAAGAAGTAAACGATGTGTTAGATCGCATTGGTAAAGACATGGATAAATACGTGAATGATTATTTAGATGGAACATTTATAGAATTTAGTGACCCGGAGGTAAAAGACTAA
hypothetical protein CDS	1188323	-1.04465	0.41968	ATGGTTTTACAAAATTATAACGAATATACATTGGACGAATTAAGAAAATGTATTAAAATGTATATATATCGTGATTTATTATTTTTCATGACAAATTTGAAAATAGATTTATTGAATTAG
hypothetical protein CDS	1504552	-3.7411	NA	ATGGTAGAAAATGAAGGGCCTTTACCTGGTAGTAGCAAAGCAGAGGATGTTTTCACTACACTTTGCGAAGTTTACGAAAGCTCAACTAAAGACTTAGAAAAAACAAGCAATATTACAGGTACAAATAAGGTAACAATTAACTTTAGAAACCCTCATTCTGATTATCATATTAAACATTCAGATACGTTCGAGTTAATTCATGACCTGTATCAAGATTTAACGTTTAGAGTCATTGATTTTGCACTCAATTCAAGTAATAAAGAAATTATAAAAGTCGTGGGTGTCGCTCATGACAGTTAA
similar to immunodominant antigen A CDS	88576	-0.999485	0.000104454	ATGAAGAAGACAATTTTAGCATCATCATTAGCAGTAGCATTAGGTGTAACAGGATACGCAGCAACAGCAGACAACAATCAAGCTCACGCTTCAGAAGAAAACATCGACAAAGCGCATTTAGCTGAATTAGCACAAAGTGGTGCTGCAGAATTAAACGAAAAACCATTACACGCTGGTGCGTACAACTATGATTTCGTATTAGACGGTTATGAATATACTTTCACTTCAGACGGTCAATCATGGTCATGGGATTATGATGTAGCAGGTGCTCAAACTGCATCTTCTAACGTTTCTACAAATACAACTCAAGACGTTAGCACACAAGCAACTACTAACACGAACGAAAAATCAGCAAGCGAAGTAAGTACGCAACAACAATCAAGTAATGTTGACGTAAAA…
Circadian phase modifier @ NCAIR mutase (PurE)-related protein CDS	2458499	-0.998951	0.000980895	ATGACTGAAAACCAAGACCCAATAGAGTCATTACTTCTAGCGGTAAAAGAGAATGCGCTTTCCATTACAGAAGCAAAAGATAAATTGAGTCATTATGATGAATTAGGTTTTGCAAAAATTGATTTACACAGAACAAAACGACAAGGCTTTCCAGAAGTTATATTTGGGGAAGGAAAAACTGTAACGCAATTAGACGAAATCGTACACACATTAATAAAGCATGATGAAGTCATTTTAATTACTAGAATTGATCAAATTAAAGCAGATGATATCATCGCTAAATATCCACAACTTGAATACCATGAGACAGCACGTATCGTTTGTACACCTGTTAATAAAATTAATAAAACGGAACATTTTGCAGCGATTATTTGCGCCGGTACGTCTGATCTGCCAGTA…
Predicted nicotinate-regulated transporter BH3254 CDS	2480643	-0.998484	1.65538e-05	ATGAAGAATTATTTACATAGGTGGGTCATAGAAGCACTCAGTTTTATGGCTTTAGGATTATTTGGGTCATTAATTATCGGGTTAATTTTGGATACAATAGGTAGTCAAACATTACTGCCTCAATTAGATCTATCATTTTTAACTGAAATTGGTAAGGTCGCCATGTCTGTGACAGGTGCGGCGATAGGTGTTGCAATTGCATATGGATTAGGTGCAAAACCACTCGTTATTTTTTCATGTGTTATTGTAGGAACATTGGGCTATACCACTTTTGAAGGTGGTCCTGTGGGGGCATATATTGCTACTTTAATCGTAGTTGAACTGAGTAGATTATATGCAGGCAAAACAAAAATCGATATTATTGTAACACCCTTACTAACAATTATTATTGGGGGTTTC…
hypothetical protein CDS	437996	-0.994641	0.012183	ATGGCAATTACAATGTTTGCTGTTTCATTAGTAATCAGTTTAATGATATTCAATATGTTGTTTAGAGATAAGAAAGCTATGAGGATAGCGCTTAACATTTCTTTTGTAGTTGTCTTAATTGCTATTATTATTGCTTATGTTACATTAACTAAATAA
Phosphoribosylformylglycinamidine cyclo-ligase (EC 6.3.3.1) CDS	1658414	-0.993135	2.42105e-08	ATGTCTAAAGCATACCAACAAGCAGGTGTCGACATTAACGCAGGTTATGAAGCGGTAGAACGTATGTCGAGTCATGTTAAAAGAACGATGCGTAAGGAAGTACTTGGTGGACTTGGCGGTTTCGGTGCAACATTTGATTTGTCGCAATTGAATATGAAAGCGCCCTTACTTGTCTCAGGAACTGATGGTGTTGGAACAAAGTTGAAATTAGCTATAGATAACAATAAGCACGATACGATAGGTGTCGATGCCGTTGCAATGTGTGTGAATGATATTTTAACGACCGGTGCAGAGCCACTTTATTTCTTAGATTATATTGCAACACATAAAGTAATTCCAGAAGTCGTTGAACAGATTGTCAAAGGGGTAAGCGATGGCTGTGAAGAAACAAACACTGCA…
Sugar diacid utilization regulator SdaR CDS	2463836	-0.991424	0.00120859	ATGAATATACTTACAGAAGAAATGGCAACATTAATTGTAGAAGAAACAGCTAAAAGAACACAGAGTAATATTAATATCATGAATTTTAACGGGGAAATCATAGCCTCATTTGATAAAAAACGTGTAGGGACAATTCATGAAGGCGCACGTAAAGTATTAGAACGAGAAGAGACAGTCATATTATCAAAGGAAGATAGTGCGACATTAGAAGGAACACAACCAGGCGTGAATTTACCGATTATTTTTCAAGATAACATCGTTGGTGTGATTGGTATAACAGGTGATCCTGAAAAACTTACACATGTATCGGATTTAGTGAAAATGTCTACGGAATTATTGCTATATCAAAATTATTTTACATATGAATTAGAAGGAAATATACGTAGTCAGGAGTTATTT…
FIG01110531: hypothetical protein CDS	1407830	-0.991336	0.0308418	TTGGAAAAACCAGAAAGACTTTTATATATTTATACCCGCTTTTTAAACGGAAAGAAACTCAATAAAGAAGAACTCGCACAGCAGCTTAACGTCAATGTTCGTTCAATTCAGCGAGATTTTAGTGATATTAACAGTTTTTTATATGAAGATAATGAATGGCATGGTATTGATGGAGAAATAATATACGATAATAACTTTGAAAAACATTGTTTAAGAATCAACCAATATAAATTTAAAAATAATAGATTACTTAACTTGTTATTTAGATTGAAAAATTTTACACCGATAATACATGAAGACACTTATAATCTTATTAGAGGGCTTAATGCAAACTCTAATTTTGCTGAAAAAATCCTGTCTAACAAACTCTTAAGCCAGTTCAAGGTGACGCGTGAGATG…
Rod shape-determining protein MreD CDS	965025	-0.989845	0.00312718	ATGCGCGCATTATACTACTTTCTTATTGGTATTGTATTGTTTTATATTGATACTGCAATTGGGCTTGTTATACCAATGCAAATAGGAGATAAAGATATTATTTTCGTGCCACATTTAACGATCATGTACATATTGATGCTAAGTGTGTATAGAAGTTTTGGTGTAGCGCTGGTTTTATCAGTAGTATTAGGTCTAATTACAGATTTATATTTCGGCAGTTTTTATGGTCTATACCTATTTGGCTATATTTTATTTGTAGTCATCACGGACTTTTTCTTCAAAACATTTTATAGAGATCATACAATGCTGTTTATCATTATTTTACTGAGTACAGTTTTCTTAGAAATTTATGTAGCAATTATGTATAGTATTTTAGGGCTTATTAATTTTGAGTTTATA…
Similar to ribosomal large subunit pseudouridine synthase D, Bacillus subtilis YjbO type CDS	739236	-0.98885	1.5386e-07	ATGAAATTCACATATGATATTGAATGTCCAGAAATGGTAAGAACATTTTTACAAAAAAACCATTATTCTAAGCGGACTATAAGCGCCATTAAACATAATGGCGCTTTAGTTGTTAACGGACAGCCAGTTACAGTTAGAAAACAGTTAGAAATTGGCGATGTGCTTCAAGTTCATTTAGGGCATGAAACGCCAAGTTCGAATTTGCTGCCTTTTACGGATAGATTGAATATCTTATACGAAGACGAATATTTACTTGTTGTATCGAAACCTGCACTTCAAAATTGTGCACCGTCGAGAGATCATAAACATTTGAGTTTAGTCGAGCAAGTATTAGGATATTTTAAACAATCATCCCTCTCAATTAACCCTCATATCGTAACTCGGATAGATCGGAATACA…
Uncharacterized siderophore biosynthesis protein near heme transporter HtsABC @ Siderophore synthetase superfamily, group B CDS	522744	-0.988815	2.02509e-07	ATGACGGATCAAACACGGCAAACTGCAGATAAAAACGTACAGTACCGTATTTATAACGCGATTATTAAGGAACATATTTTTCCTGATAAAATGATAGTTAATGAGTTTGAAGATTGTATTGAATTACAATATCACGGACAACTTTTACAAGTGGATAAAGTACGTAAAAGTGATATGGAAAGATATGTATTTAAAGGAAAGATACGTTATATCAAAGGTAACACTAGAATGACAATCGAAACTGTAGAACAATTACTCGACGTATTGGACAACCAATTTGATATACCAATCAGTAACAGATTGAGAGAAGAACTGATTTCTAGTAGAGATGGCTTTGTATGGACGTATGATCATTTTTCTCATAGACAAGCATTGATTCATGCAACACTGAAATTTTCG…
2-keto-3-deoxygluconate permease (KDG permease) CDS	2461385	-0.988636	0.000107466	ATGAGAATTAAAGATACGATTGAAAAAGTACCTGGTGGCTTGATGGTTGTTCCGTTATTATTAGGCGCTGCAATCAACACGATTGATCAATTACATTTGAATTTTATTACGAATGGTTTAAAATTTTTAGGCGCTCCAAAGACTGAAGAAGGACATTATGAGATGTTGCAAATTGGGGGATTTTCTCAGGATTTATTTAAAGATAGCGCACTCGTGTTAATTGCACTATTTATCTTTTGTGTGGGAAGCCAAATGAACTTAAAAATTGGTGGCAAAGCATTGAAAAAAGGTATGATATTAACATCAACGAAATATTTTTCAGGTTTAGGCGTTGGTCTTTTACTTGGAGCTATTTTCGATCCATGGACAGGGTTATTTGGTTTATCTACAATCGCAATT…
Pyridoxine biosynthesis glutamine amidotransferase, synthase subunit (EC 2.4.2.-) CDS	2506514	-0.98845	0.000446414	ATGTCTAAAGTAATTGGATCTGAAAGAGTTAAAAGAGGAATGGCGGAAATGCAAAAAGGTGGCGTCATTATGGACGTTGTAAACGCAGAACAAGCTAAGATAGCTGAGGATGCCGGCGCTGTTGCAGTAATGGCATTAGAACGCGTGCCTTCTGATATTAGAGCTGCAGGTGGTGTTGCACGAATGGCTAACCCTAAAATTGTAGAAGAGGTTATGGATGCTGTCTCTATACCAGTTATGGCAAAAGGCCGCATTGGTCATATAACTGAAGCTCGTGTATTAGAATCTATGGGTGTTGACTATATCGATGAATCCGAAGTATTAACACCAGCTGATGAAGAGTTTCATCTACGTAAAGATACATTCACTGTACCATTTGTATGTGGTTGCCGTAATTTA…
hypothetical fig|282458.1.peg.583 homolog CDS	1931237	-0.985391	1.54051e-08	TTGGAAAACAATGTTAATATCCAGACGAAACAAATTGTTAAACAATTTGATAATAAAGAGAAATTTTCGCAAAAGACACAAGGATCTTGGCAAAAACGCAATGCTGAATTTATCCGATATCAAGAAGAAATTAATGATGTTATTGTAAATGTGACGGTGAAAATTGAGGAATCAGGTGTCAAAATCATTCGCAACGGTGAAATTAAAATGATTCTTCATTTCGTTGAAGGTGAAGATACGATTACTTTATATGAAATTAGTGGCGGACGCATCCCACTAACAGTACGCACACATTCCATTTTACATTTTGTTACGCCTGATGGTGGCAAATTGAAAGTACATTATGATTTAATTCAAGATGAAGAGAAAATGGGATCTTATCAATATGAAATTACTTAT…
FIG01107869: hypothetical protein CDS	1188515	-0.984679	7.89888e-07	ATGAATGGTCTTAGAAGTGTTACTACAGGGACAAATGATTTAGAAAAAACTAAAACTTTATTTAAAGATATACTCGGACTCAATGTGACAAACAAAGGACAAGCGCTACGTTTTGGAGATGCTGAACTTAATTCTGGGACACGTATACATTTTGTAGAAATACCTAACTATATTAACAATAATAATCATATAGATAATATTGGCTTGCGTGTGCCAAGTGATGAAGGTTTGGATGAGTATAAATCAGTATTAGATAATCATCACATTAATCATGGTGGTATTACCGATTTAAATGGTCATCAATATTTTGATTTTAAAGACCAAAATGATCAAACATTTAATATTTACTCAAATGAACATAATACTGGGACACCATTAGGTATGCCATCATTTGAAAGT…
Histidinol dehydrogenase (EC 1.1.1.23) CDS	197088	-0.98455	0.00131133	TTGATTATAAATAAAGCTACATTTTTAGAGAACTATTTAAATCAATCCGCATTAAATGAAGCATTATATCCTCTAGTTAAGGATATTTGTGACAATGTAAAACTTCAAGGTGATCAAGCTTTAAAAGCTTATAACCAACAACTTGATCATGTGGAGACATCAGAACTTGAAATTCCTTATGAAACTTTAGAAGCAGCTTATAGTCGCATTGACGATACATTACGTGACGCACTTCAACAAAGTCACTCACGTATCAAAGCTTATCAAACATCTATTAAATCCACGGAACAACAAGGTTCTAATGAATGTTATGAAATGTATCATCCATTAGAACGTGTCGGTGTATACGTACCCGGTGGTAAAGCAAGCTATCCTTCTACTGTGTTAATGACTGTTACA…
Phosphoribosylglycinamide formyltransferase (EC 2.1.2.2) CDS	1657845	-0.981879	0.000494825	GTGACTAAAATAGCTATTTTTGCGTCAGGATCAGGTAGTAACTTTGAAAGCATCATGACTCAAATCGAAGAAGGTAATTTACCTCATATAGAAGTCACTGCCTTATACACAGACCAAGTAAGTGCTTATTGTATTGAACGTGCTAGAAAATATAATTTAGATGTTCACATCAATGAACTTAAAAATTTTCCTTCTAAAGCAGATTATGAGCGTAAAATTATCGAATGGCTTACTTCAGAACAAGTAGAATGGATTGTTCTAGCAGGTTATATGAAGCTGATTGGTGAAAATATATTAAAAGCATACAATAGACGTATTATTAATATACACCCTTCACTGTTACCTAAATATAAAGGTAAAGACGCAGTAGGCCAAGCTCTGGAGAGCGGTGATACGATT…
Diaminohydroxyphosphoribosylaminopyrimidine deaminase (EC 3.5.4.26) / 5-amino-6-(5-phosphoribosylamino)uracil reductase (EC 1.1.1.193) CDS	150778	-0.979237	4.4883e-11	GTGAGTCAATATTTAAATTATGCAATCCAATTAGCAAAAATGGTGAATGGTCAAACGGGTGTAAACCCACCTGTAGGCGCGGTAGTTGTTAAAGACGGCCGAATCGTAGGGATGGGCGCACACTTAAAAAAGGGCGATAAACATGCTGAAGTACAAGCGTTAGATATGGCACAAGATGAAGCTAAAGATGGTACCATTTTTATCTCATTAGAGCCATGTACACATTTTGGTTCAACGCCACCTTGTGTAAATAAAATTATTGATTTTGGCATAAAGAAAGTCATATATGCTGTAAAAGATACGACTTTACCGTCTAACGGTGACGAAATATTACAACATGCAGGAGTAGAAGTTGAATTTCGTCATAATGCAGAAGCAGAACACTTGTACAAAGACTTC…
Imidazoleglycerol-phosphate dehydratase (EC 4.2.1.19) CDS	199328	-0.977841	0.00221093	ATGATTTATCAAAAAACACGTAACACCGCCGAAACACAACTAAGTATTTCTCTCGCAGACGATCAGCGTTCAAGTAAGATTGATACTGGTGTGGGGTTTCTAGATCATATGCTCACCCTCTTTACTTTCCACAGCAAATTGTCAATTATAATAGAAGCAAACGGTGATACGGAAGTCGATGATCACCATGTAACTGAAGACATTGGTATTGTGCTTGGTCAATTATTATTAGAATTAGTTAAAGAACGCAAAAGCTTTCAACGCTACGGCGTAAGCTATATTCCTATGGATGAAACACTTGCACGTTCAGTTGTAGATATCAGCGGTCGTCCATATTTATCATTTAATGCACAATTAAGTAAAGAAAAAGTCGGTACTTTTGATACGGAACTTGTAGAT…
50S ribosomal subunit maturation GTPase RbgA (B. subtilis YlqF) CDS	1440328	-0.977756	2.32026e-07	ATGGTAATTCAATGGTATCCAGGCCATATGGCTAAAGCAAAAAGAGAAGTATCCGAGGAGTTAAAGAAAGTAGATGTAGTGTTTGAACTTGTAGATGCACGTATCCCATATAGTTCAAGAAATCCAATGATTGATGAAGTAATACAACAAAAACCACGTGTGGTTATTTTAAATAAAAAAGATATGGCAAATTTAAAAGAGCTAGTAAAATGGGAAAATTATTTTAAAGGCAAAGGCTTTTACCCTGTTGCAATTGATGCAAAACACGGCAAGGGTTTAAAACTCGTAGAGCAAGCAGCAATAAAAGCAACAACAGAGAAATTCGAGAAAGAAAAGCAAAAAGGATTAAAACCACGTGCGATTAGAGCAATGATCGTTGGCATTCCTAACGTTGGAAAA…
Homoserine dehydrogenase (EC 1.1.1.3) CDS	1348296	-0.977381	2.57832e-10	ATGAAGGAATTAAATGTAGCCCTGCTCGGTTTAGGTACTGTAGGTTCAGGTGTAGTAAAAATTATTGAAGAGAATAGAGAACAAATTAAAGAAACAATGAACAAAGATATTAATATTAGACATATCTTGGTACGCGACAAGAGTCGTTCAAGACCTATAAATGTTTCGAAGTATCATTTGACGGAAGACATTGATGAAATATTAAATGATGATTCAATTGATATCGTCGTAGAAGTCATGGGTGGTATTGAACCAACAGTAGATTGGTTGAAACGTGCTTTAAGCGAGAAAAAACATGTTATTACAGCAAATAAGGATTTATTGGCAGTTCACTTGAATGTATTAGAAGAATTAGCTCAAAAAAATGATGTAGCTTTAAAATATGAAGCAAGTGTTGCA…
FIG01108654: hypothetical protein CDS	1352647	-0.976541	0.000628262	ATGTTTTTAATTTCTATTTTACTTATAATAATTGTTCTATTAATTATTATTGTATTTATAAATCATCACCTTATGAAACATAAGCTTGATACTGAAATATATTCTAAGAATCAATTAGTTAATAAAATCAGTATGGTTACGAGTGAAAACACATACTTAAAAAATCAGATGTTAGATATTGATGCAAATAACGATACATATCATCATGGATTAAGAAAAGCCAAACAGGATTTAAATGAAATTTTATCACAATACAAAACAGACGCTAAGATTAAGTTTTATGACATCATTGCTACAAGTAATCTTGCAGTAAAACATCCGTTATTTGAATATGCAAGAACATTCGATTATATCGTGATAACTGATAAAGGGCTCTTCAACATTAATGTTAAAAATTGG…
Macrolide-efflux protein CDS	2156280	-0.976288	0.000876973	ATGTTAGAAATCTTAAAAAATCTGAATTTTGTGAAATTACTTTTGGGAAGAATAGCTAGCAATATAGGAGATAGTATTTATTATGTATCGGCTATGTGGCTTGTATATGAATTAGGAGGATCTGAATTTTATACAGGTTTAGCTGGGTTTTTAATACTTTTACCAAATGCCTTACAATTTTTATTTGGACCTATTGTAGATAATTATTCCATTAAATTAATTTTAGTATTCACTCAATTTATGCAAGCAATTTTAATTTCTACTATCGTAATACTTTATTTTTACAATCTTTTAACTGTTACATCCATTTTAATTATTATGCCAATCATTGCTATTATGAATCAATTTGCTTACCCAGCAATGCAATCTGTGTTACCTAAAATTATAAAGAAGGATTCT…
hypothetical protein CDS	753714	-0.972722	7.34944e-08	ATGTCAAAGACAGTGAAGATTGTCATAGCAGTCGTTATTGGGGTGTTACTCGTTGTTGGGATAGGTGGTGCTGCTACTTATTATTTCATGAAAAATTCACCAAAGAACACATATTTATTAAGTGAGCAAGAAACCGCTAAGCAAATACAAGAATACGCTGAGGACCGTTTTGAAAATGAATTTAAATTTCAAGACAAAATGAAAGATGAGTCATATTTAATTAGTTTAGATGCAAGTGCAGATGTACCAGAGAAATTACTTAAATCATCTGATATACCAAAATCTGCAATAGATGCTTCTGGGTTAGGATTTAAAATGGGACATGATCCAGAGAACGAAAAGTCAGTACTAGCATTAAACCCTACTGTAGCCGACAATGAAATTGGGGAGTTTCAATGG…
Cold shock protein CspA CDS	1199329	-0.972007	0.101399	ATGAAACAAGGTACAGTAAAATGGTTTAACGCCGAAAAAGGTTTTGGTTTTATCGAAGTTGAAGGAGAAAACGACGTGTTCGTACACTTCTCAGCAATTAACCAAGAAGGATACAAATCATTAGAAGAAGGTCAATCAGTTGAATTTGAAGTAGTTGAAGGCGACCGCGGTCCTCAAGCTGCAAACGTTGCTAAACTATAA
Transcriptional regulator, XRE family CDS	2279713	-0.970848	0.000118589	ATGAATTTAGGTTCTCAAATTAAGTATTTCAGACAACGCGATTATTTATCTCAAGAAGATTTAGCAGAGAAATTATATGTTTCACGTCAAACAATTTCTAATTGGGAGAATGATAAGAGTTATCCAGATGTTCATAATTTACTTATGCTCAGTTCATTGTTCGATGTTTCTTTAGACGATTTAGTCAAAGGAGATGTGGAGATTATGGAACAGAAATTAAAGCAAACAAACTTTAACTTGTGGTCACATTTAATGGTGTGGCCGATGTTATTAGTAGCAATTTTATTTGGTCCAGCGCTTTATTATTGGGGAACGGTTGGCATTGTCATTGAGGTTGTACTATTTATTATTGCGATGTACGCTTCTATTAAAGTAGATTTAATTAAGAAGTCTAATAAT…
Uracil phosphoribosyltransferase (EC 2.4.2.9) CDS	1735437	-0.970059	4.73505e-08	ATGGGCAAAGTACATGTTTTTGATCACCCACTTATTCAACACAAATTAAGTTACATTCGAGACGTACATACAGGGACTAAAGAATTCAGAGAATTAGTAGATGAAGTAGGTATGTTAATGGCATACGAAGTAACAAGAGATTTAGAATTACAAGATGTAGAAATAGATACACCGGTAACTAAAATGGTAGCTAAAAGATTAACGGGTAAAAAATTAGCATTTGTACCAATTTTAAGAGCTGGGTTAGGTATGACACAAGGTATTTTAAACTTAGTACCAGCAGCGAGAATAGGTCACGTGGGTCTATATAGAGATCCTGAAACACTTGATGCAGTTGAATATTTTGTGAAATTACCCCAAGATATCGAAGAAAGAGAAATTGTAGTCGTAGACCCAATG…
Multimodular transpeptidase-transglycosylase (EC 2.4.1.129) (EC 3.4.-.-) CDS	871851	-0.969222	0.000111143	ATGGAAAATCAAACACATGAAAATAATGTTCACAATCATTTACATAACTCTAAATTCTCTAAATTTGAAATTATCTATAAAAAATTAAAGCATCTTTTCATTGGCTTGTTTGCAATTTTCGCATGTACCTTTATTATTTTATTAGCCATATCGGTATTTTACTTCCAAAGTTTGACTGATGAATCTGTAAACATGTCAGATAACGAATTACGTACTAAATTGCTGAACATTGCTGGTAGTCAAGATATAAATTATAACAATAAACATATTTTAACAGAATACAATGGATCAACAAATTCACTTATCGTAGGACCAAAACATGTGAATAGCAACGTGATAAAGGCGTTAACTTCTTCAGAAGACAGCTTGTTTTTCTATCATAATGGTATTTTACCAAAG…
Magnesium and cobalt transport protein CorA CDS	388275	-0.968343	0.000398382	ATGAGTGTGACAATAAAATATCAGACTTCCAAAGAAACTTTAACCCAAGTTAATCACTTTAAAGAAATTCCTGAATCAGCTACTTTTATCTGGTGTGATTTTAATGATCCATCTGATGAAGAAAACGAGATGTTACAATCATACTTTAATTTTAATCAGCTTGAAATTGATGATACGGTAAATGGGACTCCAAGAGCTAAATATAAAACCTATGATACTTATCAATACATAGTGTTTCATAGTGTGGACTCGCAATATAAAGGAGATAAAGTACTGAATTTGTTCATTAAAGACAACATGTTAATTACATATCATCATAAGCCTTTTGATGTGTTACAAGAGGTGGAACAGTATATCTCAAGTCATTATGAATCGGATTTAGACGCTTCAGATGTGATA…
Hemoprotein HemQ, essential component of heme biosynthetic pathway in Gram-positive bacteria CDS	1912356	-0.967329	1.02396e-06	ATGCCACAAGTACCAGAAACGTTAGACGGTTGGTATAGTTTACATTTATTATATGCTATTGATTGGACTACTTTACGTTTAGTTCCAGAGGAAGAACGTCAATCTCTCGTGGAAGAATTACAATCGTTTTTAGATAAGCACGAAGAAGCACGTACAAATAATGCAGGAGATCATGCATTTTACAATATTAATGGTCAAAAAGCAGACCTTCTTTTATGGGTATTACGTCCAGAAATGAAAGATTTAAATGCTTTTGAAAATGAATTTAATAAATTGAAAATTACAGATTTCTTAATTCCAACATATTCTTATGTTTCTATCATAGAATTAGGTAATTATCTTGCAGGAAAATCTGATGAAGATCCATATGAAAATCCTCATATTAAACCAAGATTATTC…
GNAT family acetyltransferase YjcF CDS	1679225	-0.965862	0.0360775	ATGTTTAAAATTGTTACCACACCTTCCATGATGGAAGATGCATACAGTGTTCGAAAACAAGTATTTGTTCTTGAACAAGGTGTACCGCTAGAAAATGAAATAGATCAATATGAAGCTATTGCTACACATATCGTTGGATATGATGAAAACAACCTCCCCTTTGCCACTGGTAGATTTCGTCCTCATGACAATGGCGTTAAAATAGAAAGAGTTGCTATTATTGCGTCTCATAGAAAATCTGGATATGGCAAATTACTTATGCGCTTTATAGAAGATGTTGCTAAAAACCAAGGCCATCATTCGTTAATGCTAAATGCGCAATGTCATGCTCAAACATTTTATGAATCTCTAGAATATGATCCTTTTGGAGAAGTTTTCATTGAAGAAAATATTGAACAT…
ABC-type multidrug transport system, ATPase component CDS	2755084	-0.963712	0.00690197	ATGGAACACCTTTTAAAAGTTCAAAATTTAAATAAGTCTTACACAAAATCTGACTTTCACCTTTCCGATATTTCACTATCAATCAAACCTAGTGAAGTTGTAGGTTTAATTGGAAAAAATGGTTCAGGTAAATCTACATTGATTAATACATTGGTCGGAAATCGCTTTAAAGACAGTGGAAAAATCATTTTTTTCGATGAAACTGTAACAGAAAATGATTCCAATTATAAAGAAAATATCGGTGTTGTATTTGATGATTTACGTGTACCAAACAAACTAACAATCAAAGAAATTGATAAAGTGTTTTCTAATATTTATCAATCATGGAATAGCGAAAAATTCTTTTCAATTATCGATAAATTTGAGTTACCTACTAATAATGCAATTAAATCTTTTTCA…
HPr kinase/phosphorylase (EC 2.7.1.-) (EC 2.7.4.-) CDS	577860	-0.961726	9.48109e-07	ATGTTAACTACAAAGAGTTTAGTAGACCGCTTTGAACTTGATCTCATTGTTGGAGAAGCAGGTTTAAACAAACAAATTAAAAATACAGATATTTCAAGACCAGGTTTGGAAATGGCAGGTTATTTTTCTCACTATGCATCTGACCGTATTCAATTATTAGGTACTACGGAATTATCTTTTTATAATTTATTACCAGATGAAGAACGTAAAGGACGTATGAGAAAGTTATGTCGTCCAGACACGCCGGCGATTATTGTAACGAGAGATTTAGAACCTCCAGAGGAACTTATCGCTGCAGCAAAAGAACTCGACACACCATTAATTGCGTCGACGATTGCTACTACACAATTAATGAGTCGTTTAACTACGTTTTTAGAACATGAACTAGCTAGAACAACA…
hypothetical protein CDS	1514895	-0.958596	0.221178	ATGAAGATTAAACGTAAAGTAGAAATGAATTTACCACAGTTGATTGAGTGGGCATGGGATAACGATGACGCAACTGGTGTACGTTTTCAATCTGATGGATTTGTAACAACAGTTTACTTCGGGAAGAATGGAGATGTATCTGTCGAAGATTGCTCGAAAGATGCACGTTTCACAGTTGAAGTCGAGGAAGAAATCACGGAAGATACATTTTTCAAACATTTAATAAAAGTCACAAAAGATGACGGACATTATACAAAGTTTTTTTTAAAGTTAAAGATTTAA
Putative acetyl esterase YjcH (EC 3.1.1.-) CDS	747657	-0.958394	3.00859e-05	ATGTATGATTTTCAACCAGGAAGAATTAATAAAATTAGTTTTCCTAGCGAATTATTAGAACGAGATGTCACACTATCTATTTATTTACCAAAAGATTTTTCGGAATTATTTAAGTATAAAGTTGTATTTTGTTTTGATGGTTTAGATTTTTTTAGTTTTGGAAGAATTCATAGAAGTTATGAAAGTCTACGTGAAGCGAATGAAATTGAAAAAGCAATCTTTGTTGGCTTTCATTATGAAGACGTTGATAAACGACGTGCAGAATTTCATCCACAAGGTGCGCGTACGCATTTAACAGTTAAAGCAGTAGCGAACGAAATTTTACCTTTTATTGATCGAACGTTTCCTACATATAAAGTAGGTAATGCGCGTATAGTACTTGGAGATAGTTTAGCTGGA…
FIG146085: 3'-to-5' oligoribonuclease A, Bacillus type CDS	904978	-0.957715	8.55309e-08	ATGACTAAAGAATTCAATCAAATTATGAGTGAAATTAACGAAGCTGAAACAGTTATTATACATAGACATGTCAGACCTGACCCAGATGCTTATGGTTCACAGCTTGGTTTGAAACATTACTTAACATTAAAATTTCCAGATAAAAACATATATGCAGTTGGGGAATCAGAGCCTTCGTTAGATTTTATAGGAACTTTTGACGAAATTACAGATGAACAATACAAAGATGCATTAGTGATTGTCTGTGATACGGCTAATTCGCCAAGGATTAGTGATGCACGCTTTAATAAAGGTCGTTCCCTAATTAAAATTGACCATCATCCTGCAGTAGATCAATATGGTGATATTAATTATGTGAATGCACAGGCTTCTTCTACAAGTGAAATTATCTTTGACTTT…
FIG01108366: hypothetical protein CDS	675032	-0.957052	0.000400352	ATGACTAATATGTTAGAAGCGTTAAACATGAAAATAGAAAAAGAAGCACAGGGTTTATTAATTATGTCAATGCCAGTAACTGATCAAGTTAAACAACCATTTGGCTATTTACATGGTGGCGCAAGTTTAGCATTAGGAGAGACAGCTTGTTCTATGGGTGCAGCATATTTAATCGATACGGATCAATATGTACCGCTAGGATTAGAAATGAATGCAAATCATATTGGTTCTACCACAGAGGGCACAATTTACGCAACGGCATCTATCATACATGAAGGTAAGACAACACAGGTATGGAATATAGATATTAAAGACGATACAGATAGATTAATTTGTGTTATGCGCGGAACAATTGCTATAAAGCCTTTGAAGCGTTAA
FIG01107872: hypothetical protein CDS	756476	-0.955566	0.000127543	ATGATTCAACCTTACCTTTTTATCGTAGTTGTAAAACAGTGGAAACAATACGTGTTACTAGCGCTACTATTATTATGTACCTTATTAGCGGTGTGGGGCGTATATAAGACACTCAATCAATCGTTTCAAATACCAGTGGCAGTCCAAGATCAAGAACGTTCGTCAGCATCTGAAAATTTGATTGAAGCTATAGATGGCAATGAATTTGTGCAGGTAGAGCATGTGCCGCTTGAGGAAGCATATATTGAGGAACGCGTTACTAGAAAAGAAGCGGTAGTCAGTTTGCAAATACCAGAAAATTATAGTGACAAGTTGCATAGTAATCATTTAAAAGATGCACTAACCCTATATGGCAGAGATGACTTTATTGGAGATATTACGTTAGAAATGATTAGTCGT…
Sulfate permease CDS	94751	-0.95176	8.82305e-09	ATGTTAAATAAACTTAAACGAGAATGGCTCACTGCTCCGGGCACCAATATCCTAGCTGGTATCCTTGTGGCGCTCGCACTCATTCCTGAAGCCCTCTCATTCTCTATCATTGCCGGCGTAGATCCTATGGTCGGTCTATATTCTTCATTTATTATAGCAGTTGTTATTTCTTTTGTTGGCGGTAGACCAGCAATGATTTCAGCAGCTACAGGGTCTGTTGCCTTAGTCATTGTGCCATTAGTAAAGGACCATGGCGTTCAATATTTACTGGCAGCAACAATCTTAATGGGTATTATACAAATTATTTTTGGTGTATTAAAAGTTGGTCGTTTAATGAAGTTCATCCCAAACTCTGTCATGATTGGCTTCGTTAATGCTTTAGCGATTCTTATTTTTATG…
Transcription regulator CDS ID OB0894	2328527	-0.950947	4.81783e-05	ATGGAACAGAAGAAATTGAGTGAAATGAGTGAAATTGAATTACGTCATGAGATACAAGGTTATAAAGAGAAAATGCGTAAAGCAGAAATGAATGGCATTTTTAATGAATATGACGTATATGCAAGTAAAGTAATTATTGCAGAAAGCTATCTTGTAGATAGAAATAAAGTAGAATTGGGTAAAATATATAAATTAAATGATGGCACAGAAAGCTATTTCAAAGTTGAACGGTTAAAAGGCGTTTTTGCGTGGGGCTTTAGAATTAAAAGTTCAGAACCTGAAGAGGGTTTACCGCTCGCATTATTAAAATTGTAG
putative ABC transporter permease protein CDS	1187140	-0.949927	0.0384614	ATGCTACTTACTTTTTTAAAATATGAAAATTTAAAGTTTTTAAAATCTTTTATTTTTATACCACCTATTTTTATTTACTTATTATTTCTAATAAGCATCTATATCTATAAAGATGTCCCTGTATTATCTAGTTATGGATCCACATCAATTGTGCTATTTCTTATAATGACTTGGCTTACAATTATTAACTTTAAGCACGATACTATTAACGAACGCTATATTTTATATATCCAATTAAGGTCTAAAAGCAATTATTTAAAGCTTAAAGTTTTATATCTTTTTCTAGTTAGTTGTTTATTAATTCTAGTTTCACTATTCTATCCATTATTAATCCAAGTTTTTAATAAAGAGATTACATTAAATTTAATTTTCATAGGTTTAATCACACATATATTAATG…
FIG01108125: hypothetical protein CDS	2680968	-0.947832	9.82473e-06	ATGAAGAAAAGTATACTTTTATCGTTAGTTTTGGTGCTAGCTGTCATACTCGCAGCATGTTCAAATGGTAATACAGAAGATGATGAACAAGAGGAACATAATGAACGCAATGCACCAAAAAATGTGAGCAAATTGGCTGAGAAAGATATCTTCCATTCAGATAAAAAGGGTGAAGATATTAGTGAAGATGAAATGAATAAAGCGATTAAAAAATATTTAGATGTTAACTCACTTATTATTGATAATAAATACCTCATGCAATATAAGTTAGACAAACAAATAGGTACAGATACAAAAATCACTGATGCACAAGAAAAACGTTTATCAGATTTATCGAATAATGCAATTAAAAATGACCTTCATTTTAAAAATTTCGTAGAAGATAACAACATGCCAAGC…
Cell division protein FtsA CDS	1559463	-0.946752	1.86077e-09	ATGGAAGAGCATTATTATGTAAGTATAGATATTGGTTCATCAAGCGTTAAAACGATAGTGGGCGAAAAATTTCACAATGGTATAAATGTGATAGGTACAGGACAGACCTACACAAGTGGGATTAAAAATGGTCTTATTGATGATTTCGATATCGCTAAACAAGCGATAAAAGATACAATCAAAAAAGCCTCTATTGCTTCAGGTGTTGATATTAAAGAAGTGTTTTTAAAACTTCCAATAGTCGGAACTGAAGTATTTGATGAAGCAAATGAAATAGAATTTCATGAAGATACAGAATTGAATGGTACACATATTGAAAGTGTGCTTGAAGGTATTCGCGAAAAAAATGATGTGCCAGAAACTGAAATTATAAATGCATTCCCAATTAAATTTATTGTT…
replication initiator protein A CDS	2908389	-0.946624	5.34813e-06	ATGTCTAGAAAAAACATAAAAAATCAGGCCAGTCAAAATTTCTATATGCTACATAAAGTATTATTTATCAATGAAAAATATAAAAAGTTAAGTGATAGTGCAAAAGTTACCTATGCAATTCTTAATGATAGAGTAAGTTTATCTATTAAAAATAATTGGATAGACCAAAATGGAGATATATATTTTATTTTCACAAATGAAAATCTTCAAGAAGTGTTAGATAAAAGTAAAAATACAATAACTAAAATTAAAAAAGAATTACAAGAAGTGGGTTTATTGGAACAAGTTAAAACTGGATTTAATCGACCAAACAAACTATACCTTCATGAAATTGAAACAAATATAAATATTGAAAAAGAAATACAAAATAGCACTTCAAACAATGACGAATCAAGTGAT…
Potassium uptake protein KtrB CDS	2599711	-0.946315	4.1324e-06	ATGTATTATATTGTTGCAATTGTCGTAGCATTTTTATTGCTTAATTTACCATTTGTTCATAAATCTGGGGTTAATGTTGACCCGATTGATTCCTTGTTTGTAGCAGTTTCAGGCGTGAGTGTGACTGGTTTATCACCTGTTAATATCGTCGAGACGTATACTACATTTGGACAAATCATAATTATGATTATTCTAAATATCGGTGGTATTGGTGTCATGGCCATAGGTACGATGCTATGGGTGTTTTTAGGAAAACATATTGGTATGCGTGAACGTCAGCTTATTATGCTTGATAATAATAAAGATACTATGAGTGGTACAGTTAAACTGATTCTAGATATTGTGCGTACAATTTTAATTATAGAACTTGTTGGTGCCTCGTTATTAGCATTTTATTTT…
DNA double-strand break repair protein Mre11 CDS	19669	-0.94519	4.6435e-07	ATGGTGAAATTTATTCATTGTGCTGACTTACATTTAGATAGCCCGTTTAAGTCAAGAAGCTATTTAAGTCAGTCGATTTTTGAAGATATGCAAAAAAGTGCGTACGAAAGCTTTAAAAAAATAGTAGATTTAGCATTGAATGAAGAAATAGATTTTATGATTGTTTCTGGTGATTTATTTGACCAACAGAATCGGACATTACGTGCAGAAGTGTTTTTGAAAGAGCAATTTGAGCGCTTATCTAAAGAACAAATATTCGTATATATTTGTCATGGCAATCATGATCCTTTATCATCGAATATTGGAACAGAATGGCCAGATAATGTTTCAGTGTTCTCAGAAAATGTTGAAACTTATCAAACGATCACTAAAAATGGAGAAGAAATCTATCTTCACGGC…
Cobalt-zinc-cadmium resistance protein CzcD CDS	2141434	-0.942943	0.000162375	ATGGGACACGATCATGGACATGACCATACGCATGGTGCAAATAAAAAGGTTTTATTGATTAGCTTTATTATTATTACGTCATATATGATTGCTGAGGCCATAGGTGGATATCTTACTAATAGTCTTGCCTTGTTAGCAGATGCAGGTCATATGTTAAGTGACGCCATATCACTTGGAATTGCGCTACTCGCCTTTACACTTGGAGCAAAAGTTGCTAACCATAGTAAAACATATGGTTATAAGCGGTTTGAAATACTGGCGGCTGTTCTTAATGGATTGACACTCATCATCGTTGCACTTTTTATTTTTTATGAAGCAATCGGACGTTTTCAAAACCCACCTGAGGTTGCTTCAACCGGAATGTTAGTCATTGCTACAATTGGTTTGCTAGTCAACATC…
Phosphoribosylformimino-5-aminoimidazole carboxamide ribotide isomerase (EC 5.3.1.16) CDS	200475	-0.942237	0.000619821	ATGATTAAACTCTGGCCAGCAATTGATTTAATCAATGCTACAAGTGTGCGACTAACTGAAGGTAAATATAATTCAGAAGAAAAAATGCCACGTAGCGCTGAAGAAAGCATCAAATTTTATAACCAGTTTAAGTGTGTTGATCGTATTCACATTGTCGATTTAATCGGCGCAAAACAGCAATCATCTATTGAAAGAAATTATATAAAAGAGTTAAGACAACTTACTGACAAACCAATGGAAGTTGGTGGTGGTATTAGAAGCATCGACACAATAGAAGCATATTTCAATGACGGTATTGATTATTGTATTGTTGGTACGAAAGGGATTCAAGATTTAACATGGTTAGAACAAGTGGCAAATCAGTATCCAAATCGTATATACATTTCTGTTGATGCTTAT…
Aspartyl-tRNA(Asn) amidotransferase subunit C (EC 6.3.5.6) @ Glutamyl-tRNA(Gln) amidotransferase subunit C (EC 6.3.5.7) CDS	2352770	-0.941585	3.00188e-05	ATGGCTAAAGTTACACGTGAAGAAGTAGAGCATATAGCAAATTTAGCTAGACTTGAAATTACTGAAGATGCAACTGCAGAGATGCAAGAAACATTAGAAAGTATTTTAAACTTTGCTAATCATATAGATACAGCAGATACAAGTGAAGTAGAACCAACATATCACGTATTAGATTTACAAAATGTATTACGTGAAGACAAAGCAGACGAGGGTATTCCTCAAGAGCTTGCATTAAAAAATGCTAAAGAGACGGAAGATGGACAATTTAAAGTCCCATCTATCATGAATGAGGAGGACGCTTAA
3-hydroxyacyl-CoA dehydrogenase (EC 1.1.1.35) CDS	826789	-0.940193	0.000892084	ATGGTAGAAGAATACATATATAGAAATACTGTACAACCATCTTGGATTGACCGTAACAACCATATGCACGACGCACAATATTATTCAATTTTCAGCGATGCAGTTGTTGGTTTCTTTGAATCTGTAGATTTATCAATTTCATATCGTCCTAATCAAGAAGTAACGATATTTAGTATGGAAGCGCATATTTCATTTTTAAAGGAATTATTACTAGATGATTCGTTTTATATTAAAGTGCGCATTTATGATTATGATGCAAAAAGAGTTCACCTCTTCTTAACAATGTATAATCAGCAAGACGAACGTAACGCTACATATGAAGTGATTATGATGGGTGTAAGTAATCAAACACGCCGCAGCATGAATTTTCCTCAACCTGTTTATGATAAAATCAAAGCT…
SmrB CDS	532943	-0.939929	0.00462432	ATGAAATATATAAAATATTTATTTACAACGCTTATTGTACTTTCGGTATTTATTATTTCTGGGGCTATATTTTTAACATTTTTAGGATTTGGATTATATGGCTTGAGTAGAATCCTTATTTATTTCCACCTTGCGTATTTTGGATATAATAAAAACTTTTACGATAACTTAATTTATTATGGCAGTTATATTGTATTAGGTTATTTTAATTTGTTTATAATAGAGAATTTAATGGATTACTTTAGAAAAAAAATACCAGACAACCCATATTTTAAAGGCATAACTTATCACTTAATTACTTTCACAGTAACAACTTTGTTATTTTACTTCATAGTGCATATCCATTATGCCTATATAAATATTGATTTTTGGGTGATTGTATTTATCATTGGACTCTTA…
L-lactate dehydrogenase (EC 1.1.1.27) CDS	156575	-0.938544	2.39276e-05	ATGAAACAAATTAAAAATAATAAAGTAGTTTTAATAGGTGATGGGGCAGTAGGTTCAAGTTATGCTTTTGCGTTAGTAGCTCAAGGTGTTGCTGATGAATTAGTAATTATTGATTTAGACGAAGAAAAAGTTAAGGGCGACGTCATGGATTTAAATCACGGTGCGCCATATGGTGATTCACCAGTGAAAATCAAAGCAGGCGCATATAATGAATGTACAAATGCAGATTTAGTAGTTATTACTGCTGGAGCAGCTCAAAAACCAGGTGAAACACGCTTAGATCTTATCGAAAAAAACACCCAAATTTTTAAAGGAATTGTTTCTGAAGTTATGAAATCTGGATTCGATGGTATTTTCTTAATTGCAACCAATCCGGTAGATGTCTTAACATATGTGACA…
Universal stress protein family CDS	2608604	-0.936725	0.00334152	ATGTATAAGTCAATTTTGTTAGCGGCGGATGGATCAGAAAACAGTTTGCGTTCAGCAAAAGAAGTTTTAAATTTTATAGATGAAAATACGATTGTTACGATACTTACAGTTGTTGATGTTGATGAATCGAAAACTGATGTATTACATGGTAATCAGGGTGAGGGTTTAAATAATAAAAGAGAAGATAAATTATCAAATATCACTGAATTTTTCACGAAACAGAGTGTCGAATATAAAGTTAAAATTGCACATGGCGTTCCTGCTGATACAGTAGTTAAAATTGCTAATGAGGGTGAGTATCAAGCTATAATTTTAGGAACCCGTGGCCTAAATAGCTTACAAGAAATGGTATTAGGTAGCGTGAGTCATAAAGTTGCAAAACGCGTGCAAATCCCTGTA…
FIG01107977: hypothetical protein CDS	1984237	-0.936527	1.75044e-06	ATGTTTAACAAGAAAAAAGATAAGTTCATGGTGCAACTTGAAGAAATGGTCTTTAACTTAGATCGAGCGGCAATTGAGTTTGGGAAAATGGATTTTAATACGCACTTAGATCTGAAAGCTTATTCAGACAATATTAAAAAATATGAGTCACACGGTGACGAATTAATGCATCAAGTGATTTCCGATTTAAACCAAACCTTCATCACACCAATTGAACGTGAGGATATCCTTTCATTATGTAATGCAATTGATGATGTTTTAGATGCAATAGAAGAAACGTCAGCGATGTTTGAAATGTATTCAATTGAATATACAGATGAATACATGGCTGAATTTGTTGATAATATCCAAAAAGCTATTGCAGAAATGAAATTAGCTGTTGGGTTACTTGTTGATAAA…
FIG01108085: hypothetical protein CDS	2694515	-0.936007	4.56158e-10	ATGTTAACTAAAGAATTTGCACTACGTGTAGAGCTAAGTGAAAAACAAGTCCGTAAAATCGTTCAACATTTAGAAGAACGCGGGTACCAACTTAGCAAAACCGAATACCGTGGCCGTGAAGCTACAGATTTCAAAGAAGAAGATATTGAGCTTTTCCAAGAAATTGCCGAAAAAGTTAAGCAAACCAATAGCTATGATTTAGCTTTCGAGGAATTAGAAAAAGAAAAAGACTTCCTACAAGTACTTGTTAAAGACAATGACAGTAATCTACCTACTGACCAAAATGTTTCTAAACTTGTGGATGACTTACGTTCTGAAATCCAAAAAATGCGTGACGAACGTCAAATGCTTGGCCAAATGATTAACCAAGTACACCAGCAACAACACGAATTACATGAA…
Staphylococcus nuclease (SNase) domain CDS	1353655	-0.935841	0.000132364	TTGGACAATTCAAAAGAAGTAGGTGCAACTGTGAAATCGACTAAAAAAATGACAATATTGGTTGTTAGTGTGATTGTGTTAGGTGTACTTGCGTTTCAATTTATAAATGGAACAGGGCCTTTTCAAAATAATGGATCAAAATCAAAGTCTGGACCTAACGAAACTGAGGAAGTGCACATTGAACGTGTTGTTGATGGTGATACTTTGGTTGCCAAAGATGACAATAACAGAGAACTGAAGGTTAGACTTATCGGAGTGGACACACCAGAAACAGTTAAACCTGATACTCCAGTTCAACCATACGGTAAAGAAGCTTCTGATTATTCTAAAGCACAATTGACAAACAAAGATGTTTTTTTGGAATATGATAAAGAACAAGAAGATCAATATGGAAGAACA…
Proline/sodium symporter PutP (TC 2.A.21.2.1) @ Propionate/sodium symporter CDS	229100	-0.935773	2.67987e-08	ATGTTTACATTGGGAGCATCATTACAGAGTCAAGTAGACCCGAACTGGCAAACGTATATTATGCTGATTGTTTATTTCATTGTTTTATTAGGCATAGGTTACTATGGCTTTAAACAATCGACAGGTAATGTCAGTGAATATATGTTGGGCGGCAGAAACATTGGTCCATATGTAACAGCACTATCTGCAGGTGCATCCGACATGAGTGGTTGGATGATCATGGGACTACCTGGGGAAGTTTATACTACTGGGCTATCAGCAGCGTGGTTAGCGATTGGTCTAACTATAGGGGCATACATAAACTATATTGTTGTAGCACCGCGTCTCCGTGTATATACAGAGAAAGCTGGGGATGCCATAACGCTACCAGATTTCTTTAAAAATAGATTAGATGATAAA…
FIG000605: protein co-occurring with transport systems (COG1739) CDS	561368	-0.935695	0.000118589	ATGGATGATGCAATAATCACAATTAAAAAAGAACATACAATTGAAAATATAATCAGTAAATCACGTTTTATAGCACATATTAAACCTGTGGAATCTGAAGATGCCGCTAAAGCTTTTATCGAGGCAGTGAAATCTGAACACCGAGAAGCAACACATAATTGTTCAGCATATACAGTTGGAGACCAAATGAATATCCAAAAAGCAAATGACGACGGTGAGCCAAGTGGTACAGCGGGAGTTCCTATGCTCGATATTTTAAAAAAATTAGAGATACATGATGCTGCCGTAGTGGTCACACGCTACTTTGGTGGCATTAAATTAGGCGGTGGCGGATTAATCCGTGCATATAGTGGTGCAGTACGAGATGTAATTTATGATATTGGTAGAGTTGCTTTGCGT…
Cobalt-zinc-cadmium resistance protein CzcD CDS	2158386	-0.935114	0.000233894	ATGGGACACGATCATGGACATGACCATACGCATGGTGCAAATAAAAAGGTTTTATTGATTAGCTTTATTATTATTACGTCATATATGATTGCTGAGGCCATAGGTGGATATCTTACTAATAGTCTTGCCTTGTTAGCAGATGCAGGTCATATGTTAAGTGACGCCATATCACTTGGAATTGCGCTACTCGCCTTTACACTTGGAGCAAAAGTTGCTAACCATAGTAAAACATATGGTTATAAGCGGTTTGAAATACTGGCGGCTGTTCTTAATGGATTGACACTCATCATCGTTGCACTTTTTATTTTTTATGAAGCAATCGGACGTTTTCAAAACCCACCTGAGGTTGCTTCAACCGGAATGTTAGTCATTGCTACAATTGGTTTGCTAGTCAACATC…
Branched-chain amino acid aminotransferase (EC 2.6.1.42) CDS	2863696	-0.932183	1.89051e-06	ATGTCAGAAAAAATTGAATTTGTACAACGAGAAACACTTAAAGAAAAACCGGATCCAAGTGGTTTAGGTTTTGGAAAATACTTCACAGATTATATGTTAAGTTTCGACTACGATATTGATCAAGGATGGCATGATTTAAAGATTGTGCCTTATGGTCCAATTGAACTTTCTCCAGCAGCTCAAGCACTTCATTATGGGCAAGCTGTATTTGAAGGCTTAAAAGCATATAAACATGATGGCGATGTTGATTTATTCCGTCCGTCTGAGAACTTTAAACGTATTAATAACTCTTTATCACGTTTAGATATGCCGAAAGTTGATGAAGAAGTTGTTTTAGAAGGTCTAAAACAATTAGTAGATATCGAACGTGACTGGGTACCAGAGGGTGAAGGTCAATCA…
Redox-sensitive transcriptional regulator (AT-rich DNA-binding protein) CDS	2838776	-0.93064	1.55011e-06	TTGGCTAATCAAAGCGAAAAGATTCCTCGTGCCACATTGAAACGTTTACCGTTGTATTATAGATTCGTCAATACTTTGAAATCTAAAGGCATAGATAGAGTTAATTCAAAAACTATAAGTGAGGGCTTGAACATTGATTCTGCAACGATTCGTCGTGATTTTTCATATTTTGGTGAATTAGGCAAGAAAGGCTATGGCTATAATATAGATAGCTTATTACATTTTTTTAAAAATGAGATAAGTGAAAATGACGAGATAAAAATTGCAATTGTAGGTGTTGGGAATTTAGGGAAAGCATTATTAACATACAATTTCTCAATACATGATGAGATGACAATAACGGAAGCTTTTGATATACGAGATGAAATTATAGGGACGCAAATAGGGAAAGTAACAGTC…
Amidophosphoribosyltransferase (EC 2.4.2.14) CDS	1659435	-0.929599	1.31828e-07	ATGTATGACTACAGTGGATTAAATGAAGAGTGTGGTGTATTTGGAATTTGGGATCATCCAGAAGCTGCACAGTTAACATATATGGGGTTACACAGTTTACAACATCGTGGCCAAGAAGGCGCTGGTATCGTGTGTTCGGATGGCGAATCACTTGTTGGGCAACGCGGTATGGGTTTACTTACTGAAGCAATTTCAGATACCCAACTTGAATCTTTTAAATCCTATAAACATGCAATCGGTCATGTACGTTATGCCACTTCTGGTAATAAAGGAATAGAAAATATCCAACCATTTTTATATCATTTTTATGATATGAGTGCCGCCGTTTGTCATAACGGTAATCTAATTAATGCACAAAGTTTAAAAAGATCATTAGAACATCAGGGGTCTATTTTCCAT…
transcriptional regulator CDS	2570701	-0.924579	9.5417e-07	ATGGCTGTAACTTTAAAAGATGTTGCCGAAGCCTGTGGTGTCAGTTATTCCACGGTCAGTAAAGCATTAAAAAATTCCCAACTCGTTAAACCAAAAACAAAACAAATGATTCAACAAAAAGCGCTTGAAATGAATTACATACCTAATCATTCGGCACGAGCACTCGTTTCTAAAAGAAGTGGCACAATTGGATTAATCTGGCCTTCTGTGGATCGTGTTGCCGTGACACATCTAATTTCAGAAATTAATAGAGCTATTAAATCCCTCGGTTATGTCATGTTTGTTTCAATCGATGATGTTGCGGCCGCTTCAAAGAAATTTGTAGAATTCGGCTGTGATGGTATTGTGATCTTTGATGAAGGTGACAATTCAAACTTACCACCTGAAATTTATAATAAC…
(S)-3-O-geranylgeranylglyceryl phosphate synthase CDS	2359263	-0.922708	9.8675e-08	ATGCATGACATTAAAAAGTGGAAACATATTTTTAAATTAGACCCTGCAAAGTTAATATCTGACGAAGAATTAGAGGCAATTTGTTTATCTAACACAGACGCAATTATCATAGGCGGAACAGATGATGTTACTGAAGATAATGTTTTTCATTTAAAGCAACGCTTAATGCAATATTCATTACCGATAGCATTGGAAATTTCAAATGTAGATAGCGTAATGCTTGGTTTTGACTTTTATTTCGTGCCTACAGTGTTAAACAGTTCAGATGTTAAATATCATAATGGCATGTTGTTAGATGCACTCAAGTCATTCGGACAAATAATTGATTTTGATGAAGTCATATTTGAAGGTTATGTCGTACTTAATCCTGATAGTAAAGTTGCGAAAGTGACGCAAGCA…
hypothetical protein CDS	1519158	-0.921733	0.475573	ATGATGATGCCTAGAATGATTAAACCAATAGATAGAATAGCTATCGGATATAGAATCGCATCACTTAGAGCTAGTGATGATTGGTCACAAGAAGAATTCGCAAATATATTCAAAGCAAATAAAAGTATTGTAAGCAAATGGGAAAGAGGTATTCATTTACCTAGTATGGATAGATTAAGAAAAATGCAACGAATATTCAACGTAACACTTGAATGGCTGTTATACGGAGAAGGTGAAAAAGATGGCAGATAG
FIG099352: hypothetical protein CDS	2457304	-0.921582	0.000107259	ATGTCCAAAGCGATTTATCTTGATTGTCACGCTGGTATTGCTGGAGATATGTTATTGTCTTCACTTGTAGATTTAGGTGCGGATGTCACCTTTATTGAATCACAATTAAAAACATTACCGCTCAATCATTTCAAACTCGACTTCTCAACTCAAAACAAACAAGGCATTCAAGCCATGTCACTTAACATTGATTTCGAAGAAGCGCACCATCATAGAAAAGCATCAGATATCTTTAAGATGATCAAAGAGAGTAGCTTGCCAAGCAGAGTAAAGGATCGAAGCCTCAGGGTATTTGACGTGATTGCACACGCAGAAGCTAAAATTCACGGTATGTCTGTTGAAGATGTTCACTTTCATGAAGTTGGTGCTATGGACTCTATCATTGATATTATTGGCGGA…
Universal stress protein family CDS	903007	-0.920745	0.00608046	ATGTTCAAAAATATTTTACTTGGTGTAGATACAACACTTACTAATGAAAAAGCACTTAAAGAAGTATCAAAACTAGCCGGTGAAGGAACGACGGTCACTATTTTAAATTCAATTAGTGAACAAGATGCACAATCATCAATTAAATCTGGTGTTCATTTAGATAAACTAGTTGAAAAGCGTAGCAAAGGACTTGAGCCTACACGTGAAGCTTTAGATGAATATGGTATCAAATATGATGAAATTATTGTTCGTGGCAGTGCCAAAGAACAATTAGTTAAACAAGCTAATAGTGGCAAATATGAAATCGTCGTACTCAGTAACCGCAAAGCTGAGGAAAAGAAAAAATTTGTCCTAGGTAGTGTCAGCCATAAGGTGGCTAAAAGAGCAAACATCCCTGTT…
hypothetical protein CDS	421501	-0.919509	0.00270352	ATGAGTATGATTATAGGCGTTATTGTAATTATTTTACTGATTGTAAGTTTGATTCCTAATTTAAAAGCAGTAAAAGCCTCTAAAGAAACTGGGGAAAAAAATACGCGTTTTGCAATCATGGTAGGTATAGATTCAATACTACTTGTCCTCGTTGTAGCAACATTGATTTTCCAACTTTTATAA
Thymidine kinase (EC 2.7.1.21) CDS	1729428	-0.919399	0.000178429	ATGTATGAAACTTATCATTCCGGGTGGATTGAATGTATTACTGGAAGCATGTTTAGTGGTAAATCTGAAGAGTTAATTCGTCGATTAAGACGAGGCCTTTATGCTAAGCAAAAAGTAGTTGTATTTAAACCAGCTATAGATGACCGCTATCATAAAGATAAGATTGTTTCTCATAATGGCAACGCTATTGAAGCAATTAATATTTCGACAGCGGCTGAGATACTTAAGCACGATTTGTCAGATACAGATGTTATAGGCATCGATGAAGTGCAGTTTTTTGAAGAAGGTGTAGTTAATATTGTTGAACAATTAGCTAAAAAAGGCCATAGAGTCATTACAGCGGGATTAGATATGGATTTCCGAGGGGAACCGTTTGAACCTATTCCACACCTACTAGCA…
Mobilization protein CDS	2152123	-0.918694	2.52495e-05	ATGAATGTGGCAAGAAGTTATTTAAGAAAATTAGATACAGACAACCAAGAACAAGACTTTAAAAAAGCCTTTGATGAAAAATTTAAAGATATAGATAAACAAGCAAGTGATTTATTTGAGCATTATAAAAAACATAATGACCAAGCCAGAAAAGAAACAATAGAATACAAAAAGGCGATTACGGATCGCTTAGATAAAAACGATACAATCGTTGAGAATTTAAATAAATCCTTAGATATTATGACAAAAGGCGTTGTATCTTTATTTTTTGTTGTGGCAATCATTGCTTTGGTTTCGTTGGTAACGGGACCAATTAGTAACTTTTTTGGCATTTCACAAGGCTACGACTTTATTAATCATGAAATAGCGACAAAAGAAAGTATTTGGAGATATTTATGG…
hypothetical protein CDS	2139328	-0.916291	0.00310852	ATGTTAGAAATCTTAAAAAATCTGAATTTTGTGAAATTACTTTTGGGAAGAATAGCTAGCAATATAGGAGATAGTATTTATTATGTATCGGCTATGTGGCTTGTATATGAATTAGGAGGATCTGAATTTTATACAGGTTTAGCTGGGTTTTTAATACTTTTACCAAATGCCTTACAATTTTTATTTGGACCTATTGTAGATAATTATTCCATTAAATTAATTTTAGTATTCACTCAATTTATGCAAGCAATTTTAATTTCTACTATCGTAATACTTTATTTTTACAATCTTTTAACTGTTACATCCATTTTAATTATTATGCCAATCATTGCTATTATGAATCAATTTGCTTACCCAGCAATGCAATCTGTGTTACCTAAAATTATAAAGAAGGATTCT…
hypothetical protein CDS	2284501	-0.916056	0.0142544	ATGAAATATTATGAAGAAATACCTGTTATAAGAGCTATAGCCACGATGTTAGTTCTATGTATACATTTAACAGCTCAATTGTATAATTCAAATGGTGTCATAACAGATCCTATTTTGTCATATTTTAATCAAATAGCGAGATTAGGAACACCAATTTTCGCCGTAATCAGTGCATTTTTGCTTACAAGTTCGACTTTGAATAGAAAATTTAGTTTATTATACTTTATCAAATCAAGATTCACTAAAATCTTTATACCTTATATACTATGGACAACTTTATATATAGTATTGAGGTATCTTTTTACTAATACATATTATCCTCCAGGGACGCCTTTAATAAAATACTATATACTTGGTACAGCTGAAATACATTTATATTTCATTTTAGTAGTAATTCAA…
Hemolysin III CDS	530317	-0.915084	6.35545e-06	ATGTCTCATACAGTAGATGTAGATAATAGCAAAGTGGCTAAAACATTTAAAAATATTGTACCTTTAACATTTGGTGAGGAAATTGGAAATGCAGTTTCACATGGGGTAGCTGCATTCATTGCTTTATGCGTATTGCCGTATGCAGCAATACAAAGTTTTATGGATCATGGCATATTAGGTTCGTTTAGTGTTTCACTATACGTGATCAGTATTTTTCTAATGTTTATATCTTCAACGGTTTATCATGCGATGCCTAATAATTCTTCACATAAATATATACTCAGAATTATCGATCACAGTATGATATATATCGCAATTGCCGGAACATATACGCCAATATGTTTAGTGTTAATCGGTGGCTGGCTAGGATGGACTGCAATGGCAGTGCTTTGGGGTATT…
Branched-chain alpha-keto acid dehydrogenase, E1 component, alpha subunit (EC 1.2.4.4) CDS	1086974	-0.9131	7.72797e-07	ATGTTTGATTATAAATCTGTAGGCTTAGAAAAAGAAGACCTACAAGCAATGTACAAATGGATGGACTTAGGTCGTAAAATAGATGAACGTATGTGGCTATTAAACCGTGCAGGCAAAATCCCCTTTGTCATTAGCTGCCAAGGACAAGAAGCAACACAAATAGGTATGGCTTATGCTATGCAAAAAGGTGATATTTCTTCACCTTATTATAGAGATTTAGCGCTTGTAACTTATTTAGGTATGACACCTCTGAATTCTATGTTAGCCGCTTTTGGTAAACGTGATGATATCAACTCAGGTGGAAAACAAATGCCTTCTCATTTTGGTCAAAGTGACATAGGGATGCTTTCTCAAGGTTCTCCGGTAGGAACTCAAATTTTACACGCTGTTGGTGCTGCT…
Inosine-5'-monophosphate dehydrogenase (EC 1.1.1.205) CDS	2699472	-0.912928	5.27564e-07	ATGTGGGAAAATAAATTTGAAAAAGAATCTTTAACTTTTGACGATGTGTTATTGTTACCAGCAGAATCAGATGTTTTACCGAAAGAAGTAGATTTAAGTGTTCAATTATCAGAAGGCGTTAAATTGAACATTCCTGTGATTTCAGCGGGTATGGACACAGTAACTGAATCGAAAATGGCGATTTCAATGGCTAGACAAGGTGGACTTGGTGTAATCCATAAAAACATGCACATTGAAGATCAAGCAGACGAAGTTCAAAAAGTAAAACGCTCTGAAAATGGTGTTATTTCAAATCCATTTTTCTTAACACCTGAAGAAAGTGTTTTTGAAGCGGAAGCATTAATGGGTAAATATCGTATCTCAGGCGTACCAATTGTTAACAGTAAACAAGATAGACAA…
Zn(II) and Co(II) transmembrane diffusion facilitator CDS	1698762	-0.91169	0.039321	ATGTCTGAATCTGAACACCATGGACACAATCATGCACATGGTCATGTACACACAAATAACAAAAAAATATTACTTATTAGTTTTCTAATTATTGGAATCTTTATGATTGTTGAGATTATTGGCGGCTTTGTTTCTAATAGTTTGGCATTACTCTCCGATGGTCTACACATGTTTAGTGATACGATTTCTTTAGGTGTAGCGCTTCTTGCATTTATTTATGCTGAAAGACACGCTAATCGTCATAAAACATTTGGTTATAAAAGATTTGAAATATTGGCTGCGTTATTTAATGGAGTCACATTATTCGTTATAGGAATTATTATTATTGTTGAAGCTATTGGTCGTTTCTTTAACCCACAAGAAGTTCAATCCACAGAAATGTTTATAATTAGTGTTACT…
Phage-associated homing endonuclease CDS	1510566	-0.90759	0.480999	ATGATAGATGATATTAACTATAAAGATGTGAATGATCGTAAGAGATTTTATAAGAAGAGAGAATGGAAAGACATAAAGGCGATAAGACGTCAGATTGATAATGATGAATGTCAGTGGTGTAAATATAGTGGCAAAGTAGTTACGTCTAAAGACACGAGATTGATTGTTCATCATAAGCAAGAGTTAAAGGATAGACCAGACTTAGCATTAGATATAGATAATTTAGTTACAGTTTGCTTTGCTTGTCATGAAAATCATCACGATAGAAACATTTATAAAAAGAAAAAAGATAATTGGAATGATGAATGGTGGTAA
Lactam utilization protein LamB CDS	1010200	-0.906891	5.70583e-05	ATGCAAGTAGACTTAAATTGTGATCTCGGTGAAGCATTCGGTAATTACTCATTTGGAGGGGATGAACATATCATCCCACTTATTACTTCAGCAAATATTGCTTGTGGTTTCCATGCCGGGGACCAACATGTAATGAATGAAACGATAAAATTAGCCAAAGCACATGATGTAGGCATCGGTGCTCATCCAGGATTACCAGACTTACAAGGATTTGGACGTAGAAATATGGATTTATCACCAAGTGAAATTTATGATATTGTTGTTTATCAAATTGGTGCGTTAAGTGGATTTTGTAAAATTCATAACGTGAAGATTAATCACGTAAAACCGCATGGCGCCCTTTATCAAATGGGAGCTAGAAACAAAGATATAGCGCGTGCAATTGCACAAGCAGTATTT…
hypothetical protein CDS	1876672	-0.905624	0.000745668	ATGGAAACATCAAAATTACCCTTAGTTTCACACTTTTCAGAACTACGTAATAAGCCTAAATGGGTTTTAAAATTAATTCTCGCAATTGTAGTCATGACATTATCAGCTGTTATTGGGTCGCTTGCAATTGACTATAACGAACTGTATAAAGATGCAGGTATGACAGGAGCGGAATTAGAACAAGCTAAAATGTTCGGACAAATCGGTGGTGCAATTGCTGGCATATTCGGTGCTATTGTTAGTATTGGTATTACATTTGTCATCTTTTTACTGATTTCCAAGATCATGAAATCTGATGCAAGTGGAAAATCAATTTTCTCTGCTACTTTAAGTTATACATTGATTACCGGAATTATTGCTTTAATTGTCATACTCATCCAGTGGATCGCTGGCTTATCA…
Na+/H+ antiporter CDS	741513	-0.900619	1.55011e-06	ATGGAATTTCTATCGCTTGTTGTCGTTGTATTAGCGGCATTTTTAACACCAATTTTAGTCAATAGACTACGTGTTAGTTTTTTACCTGTTGTAGTTGCTGAAATATTAATGGGTATCGTTATTGGTCACTCATTTTTAAATTTAGTAGAGCGCGATGCGATGCTTAATATTTTATCCACTTTAGGATTTATCTTTTTAATGTTTTTAAGTGGTTTAGAAATAGATTTTAAAGCATTTAAAAAAGATAAAAGTTCGACTACACAAGAAGAAAAATCTAAAAAACAAGAACCTGGGCATTTACAATTAGCAGTTATTGTATTTATGGCTATTATGATTATTTCAATTGTATTTGCTTATATGTTTAAATGGTTCGGATTAATAGATGATGTTTTACTTATG…
DNA ligase (EC 6.5.1.2) CDS	2355049	-0.895758	2.89064e-07	GTGGCTGATTTACAATCACGCGTCGACGAATTGCATCAACGCTTAAATCGCTATAGTTATGAGTACTACGTTCAAGATAACCCATCAGTGCCAGACAGTGAATACGATAAATTGTTGCATGAGTTAATAGACATTGAAGAGACTCACCCAGAATATCGAACGTCTGATTCTCCAACAGTAAGAGTCGGCGGTTCTGCCCAATCAACTTTCGAGAAGGTAAGACATAATACCCCGATGCTCAGTTTAGGCAACGCGTTTAATGAAGAAGACTTAAGAAAATTCGATCAACGTATACGTGAACGTATCGGTGACGTAGAATACATGTGTGAATTGAAAATAGATGGCTTGGCAGTATCTTTGAAATATGAAAATGGCCGATTTGTACAAGGGTTAACACGT…
Bacteriophage CDS	1503155	-0.895246	0.323484	ATGCCAAAACAAACAACAAGTTTTACAGGTTTAGATAACTTTAACTACAAAGTATTGAATGAAGATGGTGCAGGTGTTAAAACACCAGAACGTATCAAAGGTTTACAAGAAATAACAATTTCTAAAGAACAAGAAGTTGTTAAAGCACACGGTGATAACAGAACAATGGAAACTGCAGTAAGTAATGGTGATGTGGAAATAGAAAGTGGTTTCCATACATTAAGCCTTGAAGATCGTACAGCTTTATTTGGTTTAGAAGTTGACGAAGATGGAATCGTAGCAGTTGGCAATGACACACCAAACGATGTAGCAGTCTTATTAGAACGTACGTCGGCAGAAGGTCGTGAAGTTGTAGGTTTAATCTCTGGTAAGTTCACATTTGCAGAGGTGGAAGGCTCT…
LSU ribosomal protein L21p CDS	965666	-0.893827	0.00270485	ATGTTTGCTATTATCGAAACAGGTGGAAAACAATTAAAAGTTGAAGAAGGACAAGAAATCTTCGTTGAAAAATTAAATTTAAACGAAGGTGAATCATTCACTTTTGACAAAGTGTTATTTGTAGGTGGAGACTCAGTTAAAGTTGGTGCGCCAACAGTTGAGGGTGCTACTGTTACTGCTACTGCTAATAAAGAAGGACGCGGTAAAAAAATCACTGTATTCACTTACAGACGTCGTAAAGACTCAAAACGTAAAAAAGGTCATCGTCAACCTTATACTAAATTAACTATCGACAAAATCAACGCTTAA
Hypothetical protein YfkK CDS	2334103	-0.892113	0.00229222	GTGACAAATACTAACGAACAAATGATTTTAGAAATAAGAGAACGTTTAAATCTTGTAAATCAAAGCTTGATTGATCCAGATAAATATGAAGAAGCAGATAAGCAAGAAATAAGCGAAATTCACGAATATGTAACATCAAAAGCGTCATTTACACCAAGTGAAGCAGCTGCAATTGCAGACGCACTTGGGCAAATACGCAAATAA
hypothetical protein CDS	2135171	-0.890488	2.60755e-05	ATGAATGTGGCAAGAAGTTATTTAAGAAAATTAGATACAGACAACCAAGAACAAGACTTTAAAAAAGCCTTTGATGAAAAATTTAAAGATATAGATAAACAAGCAAGTGATTTATTTGAGCATTATAAAAAACATAATGACCAAGCCAGAAAAGAAACAATAGAATACAAAAAGGCGATTACGGATCGCTTAGATAAAAACGATACAATCGTTGAGAATTTAAATAAATCCTTAGATATTATGACAAAAGGCGTTGTATCTTTATTTTTTGTTGTGGCAATCATTGCTTTGGTTTCGTTGGTAACGGGACCAATTAGTAACTTTTTTGGCATTTCACAAGGCTACGACTTTATTAATCATGAAATAGCGACAAAAGAAAGTATTTGGAGATATTTATGG…
Putative 5'(3')-deoxyribonucleotidase (EC 3.1.3.-) CDS	2049088	-0.888206	6.09857e-06	ATGACGAGAAAATCGATTGCTATTGATATGGATGAGGTACTTGCTGATACAGTAGGTGCATTGCTTGAAGACGTGAATAAACGTACGGATTTAGGAATTACATATGAAATGTTAGACGGAATAAAATTGAGACATGCAATGCCTGAGCATGATGGTCTACTAACAGAAATTTTAAGGGAACCTGGCTTTTTCAGAAGATTACAAGTTATGGATGATGCACAAGATGTCGTTAAAAAACTAACTGAACATTATGATGTATATATTGCAACGGCGGCAATGGATGTACCGACTTCATTCCATGATAAATATGATTGGTTAAGACACTTCTTCCCATTTTTAGACCCTCAGCATTTTGTATTTTGTGGTCGAAAAGACATTGTTAAAGCGGATTATTTAATC…
LytH protein involved in methicillin resistance / N-acetylmuramoyl-L-alanine amidase (EC 3.5.1.28) domain CDS	981450	-0.885307	4.61304e-06	ATGAAAAAACTCGATACTTGGTTAGAAAAACATAATCTCAGAAATATCCCCACATTTATTGTCATAGTAGCATTTATTATTTTCATCATTATGATTATTGCTTTCTTAAATCATAGTGATGAAAACAGTAGTACGATTTATATTACTGAAGATGCAGAATTAAGAACAGGTCCTAACGCTGTTTATCCAGAAATTAATTCTATCGACAAAGGACAAAACTTCCATAAAATTGGTGAATCTGGTAAGTGGATTGAAGTAGAATCCGGTAATAATGAAAAAGGTTGGGTAGCAGGTTGGCATACGAATTTAAATATTCAAGCTGACGCTAACAAAAATGCTAAACCTTTAAAAGATAAAATAATTGTACTTGATCCTGGTCACGGTGGACGTGATCAGGGG…
Teichoic acid biosynthesis protein CDS	2559860	-0.884794	5.69851e-05	ATGCAAAAAGTAAAAAAAATTATATTGAATCAAGCAAAACGGAAATTAAAATTTCTATTAGATCCAGTGAAGTTAAAAGCTAGAAGCAGATACACCCGCAATGTGATGCATTATGCAAAATTATATAAAAATACTGAAGTAGATGAGCATTTTGTAATGTATCAAGTGCGAGATGGAAAAAGCATGACTGATAGTCCATATGCTATTTTCAACTATTTAATTCATGATAAGTCATTTGGAAAGTATCAGCATATATGGATTGTTAGTACACAAGCTCAGCAAAAAGCATATGCGAAAAAATATTGTAAGCAAAAAAATATAAAATTTATTATTAAAGAAAGCGAAGACTACTTATATTATTTAACTAAATGTAAGTATTTAATTAACAATGCGACTTTT…
hypothetical protein YpbB CDS	1113991	-0.883857	0.000328205	ATGTATAATATAATCCAATTTGCACAAACACATGCACACAATTACAAAACTGAAAAAAGTATATTTAATATTATCACAGGGAAAAAGTCACATCAAACCTTTTTTGATGCCTGTAGTCAACAACTCTTGTCATTATATCACAGCATGCCTAACTTGAAATATCAGTCGTTTGAGCGATATTTCAATCAATTTAATGCTCAAGATAATAGCTATCAAAATATCGCTAATCATCCGAGACATACGTTTGATAGTTTAACTAACACATTTAAAGCCATACAATTATTAACTCAGACCCTATCTAATACTAAACATAAGGTCTATCAATTCGTACCTATTACTCAACATAGTACTGTACACCAACAAGTTAAATTTGTATATAAAGAAATTATAAGCAATCAA…
Fructokinase (EC 2.7.1.4) CDS	2833568	-0.88187	1.80217e-05	ATGAAACGACTACTTGCTATAGGTGAAGCGTTAATCGATTTTATACCTAATACGACAGACTCTAAATTAAAAGATGTTGAAGGGTTTTCGCGCCAAGTGGGAGGCGCACCCTGTAATGTTGCATGTACGACCACTAAATTAGGTGGCAAAGCTGAAATGATTACTCAATTAGGAAATGATGCATTTGGTGATTTAATAGTTGAAACGTTAGAAAATTTAGATGTCGGTACACAATATTTAAAACGTACAGACGAGGCTAATACTGCATTAGCTTTTGTAAGCTTAACCAAAGACGGTGAAAGAGACTTTTCCTTTTATCGTAAACCTTCTGCTGATATGCTGTACCAAACTGAAGCAGTAGCAGGAATTGATGTAATGGAAAACGATGTGCTACATTTT…
hypothetical protein CDS	1290017	-0.880883	0.472689	ATGCTAGAACGCAAAGAACAATTATTTTATTTAGTCGAGAAAGACAATGAAACAGGTAAAGAATACCCTTTACAAAAAAATTATAATAGCAGTTCATTTTCTCGAACATCAACAACTTTCAACGCTTATAAATTTGACACTGTAGAGAAAGTAAAATCAGCTTGTCAATTGCAAAACAGCATGAATGAAATGTTTGGAGAAACGAGCATTGTTTATTATTCAGAAGAAAATATAACACGAACTTTATTTAATAAAAACGGCGAGAATATAGATGATAACACTACAGAAAGTACATCAACACAATAA
hypothetical protein CDS	525544	-0.876279	0.000367168	ATGGATGTGTTTATGGTCGACTATTTTTTGTGCCCCATGCTACGCAATCAGCTAAAAAAACGCATTCCTCCTACGACTGAAATTGAAGCAGCTGATGAAAATAATAAAATCTTTTTAATGTTTAATGCTTTTTACAATGAATTAAACACTTGA
Transcription termination factor Rho CDS	1727505	-0.875914	1.21165e-08	ATGCCTGATAAAGTACGAACATCACCTCAGTATGAATCGTTCCACGAATTATACAAAAATTACACTACTAAAGATCTCACTCAAAAAGCAAAATCTCTAAAACTAACAAATTATAGTAAACTTAATAAAAAAGAACTTGTTCTTGCCATTATGGAAGCACAAATGGAAAAAGACGGTAATTATTATATGGAGGGTGTATTAGATGACATCCAACAAGATGGTTATGGTTTCCTTAGAACAGTTAATTATTCAAAAGGTGAAAAAGATATTTATATCTCTGCCAGCCAAATACGTCGTTTTGAAATCAAACGCGGCGATAAAGTTACTGGTAAAGTAAGAAAACCCAAGGATAATGAAAAGTATTATGGTTTACTACAAGTTGATTTTGTAAACGACGAG…
Two-component response regulator-like protein CDS	12020	-0.875734	1.042e-05	ATGCATCGAATTATACTCGTAGATGATCATCATATCGTAAGACAAGGATTAGAATTCCTACTATCCACTGTTGACGATATAGATGTTATAGGAGGGTTTTCAGACGGTAAATCTTTCTTTGAATATTTAGAAACAAATGAATTACCTGATATTGTATTGTTAGATTTAGTTATGCCTGAAATGAATGGTATTGAAATTACAGAAAGAATGAAAAAGGCATATCCAGAAGTGAAAATATTAGTCCTTACAAGTTATGTGGACGATGAACATGTAATTTCCGCTATTGATAAGGGTGCAGATGGATACGAGATGAAAGATGTAGAACCAGACCAATTAATAAAAACAATTAAGAAAGTACTTTCAGGTGAGAAAACGATACATCCTCAAGCGCAAAGTGTC…
Nicotinamidase (EC 3.5.1.19) CDS	2371147	-0.874028	5.97096e-06	ATGAAAAAAAGTGCACTTATTGTAGTGGATTATTCAAATGATTTTGTTGCAGATAATGGAAAAATGACTTGTGGCATTCCAGGCCAACAAATTGAACATTATATTGTGGAAAGAATTGAAGCATATAATAAAAAACAACAGAATATTTTCTTTATGATGGATTTACATTTTGAAGAAAATAGTTATCATCCTGAGAACAAGCTCTTCCCTCCTCACAATATTCTAGGAACATCTGGGAGAGAACTTTACGGCAAAGTAAATGATATCTATCAAAATATATTATTTAATGATCACATACATTTTTTAGATAAAACACGTTATGATGCTTTTTGTGGTACTTCGTTAGATATTTTGCTACGAGAAAGAAATGTAACACATTTAGAAATTGTTGGTGTATGT…
oxidoreductase of aldo/keto reductase family, subgroup 1 CDS	2289340	-0.872066	1.83309e-05	ATGCAATATATTGATTTTCATAATGGTAATACTATGCCTCAACTTGGTTTAGGTGTTTTTAGAGTAGAAAATGATGACACTGCAAAAGATGCAGTGAAGCATGCAATTATTAACGGCTATCGCAGTATTGATGCCGCATTAGTTTACGGAAACGAAGAAATGGTGGGCCGTGGTATACAAGAAGGTATGGCTACAGCCGGTATTCAAAGAAAAGATTTATTTATTACCTCAAAACTTTGGTTTGATAGCTTTGGCAAAGACAATGTAGAACAAGGATATCAAACTTCTATAGATAACTTAGATCTAGACTACTTAGATCTTTACCTTATTCATTGGCCGGGTACAGATGAGTCTGTCATGATTGAAACTTGGAAAGGTATGGAAGCTTTATACGAATCA…
MazG nucleotide pyrophosphohydrolase CDS	1136551	-0.872027	3.06725e-06	ATGATGAAGACTATGAAAAGTATGCAAACTGAAGTGGACGACTATATTGGTCAATTTAAAACAGGGTATTTCTCTCCCTTAGCTAATCTTGCGCGATTAACTGAAGAAGTTGGAGAACTGGCAAGAGAGATTAATCACTACCACGGTGAGAAAAAGAAAAAAGAGACAGAAGCTGAAAATACAATTAAAGCAGAACTAGGCGATAATTTATTCGTTTTATTATGTATTGCCAATTCTTTAGATATTGATATGACAGAAAGCTTTGATGAAACAATGAATAAATTTAATACACGTGATAAAGATCGTTTTGAACGTAAATAA
FIG01107905: hypothetical protein CDS	2590334	-0.871341	9.521e-09	ATGTATATATTAAGTTACTTAGCATTACTTCCAACAGCAACCTCAATTGCGGTAGGTGTCACATCTATCGCTATTTCTGCTCATTTTATAGCTGATGCAACAACCAACTTCGTGATTGGTTTTTTACTTAAACGATTAGGCACAAAACTCGTACTCACATTAGGTTTTCTACTTGCATTCGGTAGCTTATTCTTAGTCATTTGGTTCCCGACTTCTCCGATTGTTCTAATTATCAGTGCAGTACTACTTGGTATAGCAGTTAGTCCTATTTGGGTTATTATGCTTGCAAGTGTTGATGAAAAAAATCGTGGCAAACAAATGGGTTATGTTTATTTTTCATGGCTCCTCGGTTTACTTGTCGGCATGGTTGGCATGAACCTTATCTTCAAGTTCCACCCG…
SSU ribosomal protein S16p CDS	1449110	-0.870714	0.0162778	ATGGCAGTTAAAATTCGTTTAACACGTTTAGGCTCAAAAAGAAATCCATTCTATCGTATCGTAGTTGCAGATGCTCGTGCACCACGTGACGGTCGTAATATCGAACAAATCGGTACTTACAACCCATCTAATGTGAAAGCACCAGAAGTTAAAATCGACGAAGAATTAGCGCTTAAATGGTTAAAAGACGGTGCTAAACCGACTGATACAGTTCACAATATCTTATCAAGAGAAGGTATTTTGAAAAAATTCGACGACCAAAAATAA
Oligopeptide ABC transporter, periplasmic oligopeptide-binding protein OppA (TC 3.A.1.5.1) CDS	726479	-0.869284	2.83101e-10	ATGAAAAAATTTAAGTTATTTACGATACTTATTGCGCTGACAGTAGTATTAGCAGGTTGTGGTAGTGCTGAGGGTGTGTACTCAGATAAAGGACAAGTATTTAGAAAAGTATTACCGCAAGATATTTCATCATTAGATACTGCATTGGCAACTGATACAGTAACATTTGATTTATATAATCAAATTTATGAAGGACTATATACATTAGATAAAGATGATAAAGCACAACCAGGTGTGGCTAAAGCATTGCCTAAAGAAAGTAATGGCGGTAAAACGTTAACGATTGAATTGCGTAAAGATGCGAAATGGTCGAATGGGGATCCAGTTACTGCGCATGACTTCGAGTTTGCCTGGAAGCGCGTAGTGAATCCTGAAACAGCATCTGAGTATGCCTATATT…
truncated hypothetical protein CDS	2751332	-0.868881	0.0440804	ATGAGTGAAAATATAAATGAAAAAGAAGAATTAGATCAAATAAATAAACAAATTGAAGAAGAATTAAATGAATATGATGCTGAAAAAGATCAACAAAAAGCAAAAAAAGAATTTCTGACACTTAAGTTTTTTGGTACGTTTATTATATTGACCTTTATGATTTTTAGCATTGTTAAATTGTTTGTTTGA
Exonuclease SbcD CDS	1279781	-0.868866	0.000329715	ATGAAAGTAATACATACAGCCGATTGGCATTTAGGCAGAATTTTAAACGGTAAATCATTATTAGAAGACCAAGCGTATATTTTAAATCGTTTTATAGAAGCGATGGACAATGAACAACCGGATGTCATAGTGATTGCCGGTGATTTATATGATACAAGTTATCCGAATAAAGATGCGATTCAATTATTAGAAAGTACAATTGATACTTTAAATCTAGAGATGGGCATTCCGCTCATTATGATAAGCGGTAATCATGATAGTAAAGAACGATTAAACTATGGTGCCAAGTGGTTTGAAAAATCAAATTTATATATACGTACAAAACTTGAAGATATGAATGCACCTATTTCAATTGGAGCTATAGATTTTTATACGTTACCGTTTGCAACAATTAATGAA…
FIG01108962: hypothetical protein CDS	1701002	-0.866144	4.54951e-05	ATGAAAATTTCAAACACGAAAATCTATGAACAAATCGCTGACATTATTTTAGAGAGTATAAAATCAGGGGAGTATCAAGTGGGTGATAAGTTACCTTCTATACAAAAACTTGGTCAACAGTATGGTGTAAGTGTTGCATCAGTGAGAGAGGCGTTAAATGCTTTAAGAACGATTGGCATTATAGAAATGAAACAAGGATATGGCACATTTATTAAGCAAATAGAACCTACCTTTTTTGAATTAGGTGATAAGTTCACGTCGTTAGATCAAATTACAGAACTTTTAGAGTTAAGAGAAATCGTAGAAAGCGCTACGGTAGAAAAAGCTGCCATACATCGCAATGAAGCAGATTTAGTAAGTTTAAAAAAAGCATTGGATGAAATGGGTGAAGCGGTAACG…
FIG139598: Potential ribosomal protein CDS	965977	-0.864036	2.56879e-10	ATGATTACTGTTGATGTTACATTGAACGAAGCTGGTCAAGTAACTGATGTTATTATGGATGGTCATGCAGAACATGGCGAATACGGGCATGATATAGTTTGTGCTGGTGCATCCGCAGTTATTTTCGGAAGCGTTAATGCTATCATGGGATTAACAAGCGAAAAACCAGACATTGATTACAATGATGACGGTGGACATTTCCACGTAAGAAGTGTCGATGCTACAAATGAAAAAGCGCAATTAATTCTTCAGGCAATGTTAGTATCATTGCAAACAATTGAAGAAGAATATAAAGAAAATATCAGACTAAATTATAAGTGA
hypothetical protein CDS	2057897	-0.858272	0.00485601	ATGAAAAAAACAGTAATCGCATCAACTTTAGCAGTAGGATTAGGCGTAACAGGAGCAGCAGCAGGAAATTCAGCTGACGCTTCAGAACAAAACGTAGACCAAGCACAATTAGCGCAACAAGCTCAATCAAATCCAGAGCAATTAAATGAAGCACCTGTTCAAGATGGTTCATATGACATAGACTTTAATCATAACGGTACAGACTATAGCTTCGAATCAGATGGTACAAACTTTAGCTGGAGCTTTGGTGGAGGATCAACTGAAGGTTCAACTGAGGCACCTGCTCAACAAGAAGCACCAGCTGAGCCAGCACAACAATCAGCACCAGCTGAACAAGCGGCTGAACCAGCTCAACAAGAAGCTCCAAAAACTGAAACAACTCAACAACCACAACAAGAA…
Hypothetical protein SAV2097 CDS	1746663	-0.857945	0.000120506	ATGAAAACATTTAAAGCCGTTCGATTTCAAATCGTATCAGAAAATGGCGGAGTTACTGAATATGAATTAGAAGATGGAGTCATTATAAATAAAGAAAATAGTGGTACTGGCTGGTTGCTTGAAATCGTCATTTCAGACTTCCATTATGAAACTATGAAACAGCATATGAACAATGAAGATCTCTTGGATATTCGCGTTGTCATTACACGTCCAGCTAATGATCCTGCGCTATTTGACGCAACGATTAAAAACATCAGTCAATTAGATGGCACTATTTCTGTAGTTTTTGAGTGTCACATCTATACTTTGAGACAAGTTTATGCAGAAAGTTTATTAGAACAGTTGATTGATGAAGGCCTAACTGGTGAAGAATTGAAAAAATCATTTAATCGTATGATG…
FIG001614: Membrane protein CDS	290270	-0.857346	2.40085e-05	ATGACTGAAAACACATTGAATAATATTTTAGAGCTCTTTTACATATTGATAGGTTTACAATTACTTTATACAGCGTATCGTGTATTAAAAGCTTCGTCACATCAGAAAAAGTATGGAACAGCACTATTTTGGATTTTGCTAGCAGCGACTTTTATCATAGGGCCTTATATACCAAATGTAATAAACGGTATATTTATTTTAGTAATGGGTGGATTAACATTATTTAAACAAGTAACAATCAAAAATATCATTGATGTCGATGAAGCAACAGGGGATAAAGGTGCAAAAAAATATGGTAATAAATTATTTGTTCCAGCTATTATACTAGCTGTGGCTGCCATTGCAGTATCAAATTGGACGCCCTTAGGTGGGGCAATTGGTTTAGGTATATCCTCTGTT…
hypothetical protein CDS	1880393	-0.855485	0.00493313	TTGGCCTTAGGTATTGTATTTTTATTAATGAGCTACAAAGAATTTTCTACTTTCTTATGTGTGTTAGCTGTAACTGTTGCATTCATTCCTAATTTATTAAACAAAGAAAAAATTGGTTATGTCTGTGTAATCTTCGGATTAATTATCCTCGTTTTATCATTGTTTTATTAA
FIG01108279: hypothetical protein CDS	1392109	-0.854915	1.49247e-05	GTGAACACAGTTGGTCAAACTTTAAAGGGACGCCGAGAACGCTTAGGTATGACTTTAAATGAATTAGAAACACGCACACAGATAAAACGTCAAACTTTGACTTTGATAGAAAATAACGATTTTGAATCTTTGAATAAAGTTGATTATGCAGAAGGTTTTATTAAAAAGTATGCAAAAGCTGTTAATATTGATTCTGCACAGTTAATCAAAGCACATAGAGACGAAATCCCAAATAATGATGAAAGCATGCAAGAGACGATTGAAGCTTTTTCTAAAGAAAATAAGCCAACATATCGCAGTAAGAATAAAGAACCGTTGCAAGTAGCTGTTATAGTTAGTGTTGTTGTTATCATCTCAGCACTATTATGGATTTTAGCTGTTTTAGTATTATAA
Cell division protein GpsB, coordinates the switch between cylindrical and septal cell wall synthesis by re-localization of PBP1 CDS	1150273	-0.850336	0.000118722	ATGGCAGATATTTCATTGAAATTATCAGCAAAGGATATTTATGAAAAAGATTTTGAAAAAACTATGACACGTGGTTATAGAAGGGAAGAAGTCGATGCCTTCTTAGACGACATCATAGCGGATTATCAAAAAATGTCAGACTTAGATAGTGAAGTTGTTAAGCTTTCCGAAGAAAACAATAAACTAAAAAAAGAACTTGAAGAACTTAGATTACGTGTAGCAACGTCAAGACCACAAGAAAATAAGAATTTCTCTTCCAATAGTAATGCTGCAACTAAGAGTAATAACAACAATAACAATAATAATAATAATGTTGATATTCTAAAAAGAATTTCTAACTTAGAAAAAGCGGTATTTGGAAAATAA
SAP domain protein CDS	1286063	-0.848666	0.00724289	ATGAATTTAAATGCAAATGATTTGTTAGTTTTACATAAAATTGTCACCCGAACGGTTGAAGAAGGTCCTTATGACTCATCATATTTCTTCTTAAATAAAGTTGATATTCCTAAGTCGATAAATAAACTAATCGACAACAAAGTGTTGGTGAAAGATAACACTTTAGAAATTAGCCTAAAAAAAATTAAGAACCCAAAATTATCAGAATTACTTAAGAACGCTGGGTTAAAATCAGGTGGTAACAAGAATGAACTTGTTACCCGTATGATTGACAATATAGATGAAGTTAAAACCCACAATGAAGACCTTGAGTTACCTTTAGTATACACCGCTACTGAAAAAGGCAAACAATTATTATATGAAACAACATACATACCACATTTTGTAAATACTACAATA…
mobilization protein CDS	2150823	-0.848464	0.00102636	ATGGCCAAAGATTTAAGTAAGTTAGGGGCAAATGTGAATCAGATTGCTAAATACTGTAATCAACATAAAAATGAAACGCCTCATTATCATGCGATGGATCGAAATATTCAAGAAGTACGTGAAAGGTTGGATCAAATATGGAAAAACTTAAATTAG
ATPase component of general energizing module of ECF transporters CDS	507916	-0.847797	7.53853e-06	ATGGAAACGCGAGATAATATTATTACATTTAACCATGTTTCATTTAAATATAATAGTGATGAACGATTTGCGTTAAATGATGTATCTTTTGAGATTCCAAAAGGACAATGGACATCAATTGTAGGACATAATGGCTCAGGTAAATCTACTATCGCCAAACTCATGATAGGCATAGAATCACCATTTGATGGTGATATTTATTTGCGTAATAGATTAGTTCACGAAGATAATTTGAATTACCTAAGACAGCACATTGGCATTGTGTTCCAAAATCCTGAAAATCAATTTGTAGGGTCTACAGTGGAGTATGACGTTGCATTTGGTTTAGAAAATAATGGCGTAACATATGAAAGCATGCAGACTATTGTGCCTGAAGCATTAGCTGACGTAGAAATGTTA…
Heat shock protein 60 family co-chaperone GroES CDS	2390006	-0.841538	0.0388786	ATGTTAAAGCCATTAGGTAACCGAGTAATTATTCAAAAAACAGAACAAGAGCAAACAACTAAAAGTGGTATCGTTTTAACTGATAGCGCTAAAGAGAAATCAAATGAAGGTACGATAATTGCAGTAGGTGCAGGACGTATTTTAAAAGATGGTTCTCGAGTTGCTCCTGAAGTGAATGAAGGCGACAATGTTGTTTTCCAACAATTTGCTGGAACCGAAGTTAAGCGTGGAGACGACACATACTTAATCGTTAGCGAAGACGATATATTAGCAGTAATAGAAGAATAA
hypothetical protein CDS	707402	-0.83965	0.000500733	GTGTCACCGCAACGCAGATTATTTGAATTAGATGCATTACGTGGTTTTAGTTTGTTTGGCATCATATTAATGAATATTTTAGTTTTTAGTTTTCCTTATGAGGAAACATATCTACCTGGCGTATTGCATGGTGCCGATGAATGGCTATTCCGCGTTGTTACACTTTTCGTTATCAGTTCATTTTATCCAATATTTACAATGTTATTTGGATATGGATTAGCCATTATGTATGAAAATAGTAAACGTAGGGGGATGTCTTATTATCCTTTTATATATCGAAGATTAGTAGTTTTACTTATTTTTGGTGTACTACATGGCTATTTTTTATTTAATGGAGATATTTTATTTGGTTATGGTTTTACTGGTATGATTGCAGTGCTATTTATCAAATTGAAACCT…
Inosine-uridine preferring nucleoside hydrolase (EC 3.2.2.1) CDS	750721	-0.839221	1.40544e-05	ATGAAACAAATTTATTTTAACCATGATGGTGGCGTAGATGACCTCATCTCTTTATTTCTTTTAATACAAATGGATGATGTAGAGCTTATTGGTGTAAGCGCAATTGGCGCAGATAGTTATATCGAACCAGCAGTAAGTGCATCTCAAAAAATAATTAACCGCTTCTCCGACCAACCAATACATGTGGCCGCTTCAAAAGAACGTGGTAAACATCCTTTTCCAAAAGATTGGCGAATGCATGCATTTTTTATGGATGCATTACCTATTTTAAACGAATCATCAAACCAACAATCTTTGTTATTAAAACAGCCTGCTTACCGAGATATTATAGATAAATTACAAGACCATTCTCAAAAAGTCACTTTACTTTTTACAGGACCCTTAACAGATCTAGCCAAA…
hypothetical protein CDS	625847	-0.839154	0.044279	ATGAAAAAAATTGCATTAGTCTTATTAGGTGTTGTTTCATTTGCACTATTAGTAAAATCTATATTAAGTACATCTACTGATTACGGAACAGATGAATATATTGTTGAAGAAGATAGAACAAACGATCAATTTTAA
Malate:quinone oxidoreductase (EC 1.1.5.4) CDS	371143	-0.838091	2.5522e-09	ATGAGCACAAAACATAGCAAAACAGATGTCATCTTAATCGGTGGCGGTATCATGAGCGCAACGTTAGGAACTATATTAAAAGAACTCGCACCAGAGAAAGAGATTAAGATGTATGAAAGGTTATCTACACCAGCAGAAGAAAGTTCTAATGGTTGGAATAATGCAGGAACCGGTCACTCTGCATTATGTGAGTTGAATTATACAAAAGAAAATAAAGATGGTTCAATAGATATAAATAAGGCCGTAAAAATTAATGAACAATTCCAAGTTACTAAACAATTTTGGAATTACTTAGTTAAACAAGGTCAACTTACACAGCCTGAGGCGTTTATTAAGCCTGTACCTCACATGAGCTTTGTACAAGGCGTCCGTAACGTAGATTTCTTAAAAAGACGTGTG…
cytidine deaminase CDS	606780	-0.83796	0.000576401	ATGAATATTGAACAGAAACTTTTTGAAGATGCTAAAACCTTGATAAAAGAAAGATATCCAAATGGATGGGGTGGTGCAGCTGCAATGTATTCAAAAAATGGAAACACTTATACATCTGTTGCGCCAGAGATCATAAATGCCTCTAGTGCTTTGTGTATTGAAACAGGGTCAATATTAGAAGCGCATAAATATCAAGACATTATTACGCATTCAATTTGCGTTGTAAGAGATGATGAATATAGTGATTTTAAAATACTTACACCTTGTGGTACATGTCAAGAAAGACTATTATATTGGGGAAATAAAATTAAAGTCGGTGTAACAACTGATAATAAGCAACCACAATACAAACTTTTAAATGATTTACAGCCCTACCATTGGACCAAAGCCTACGATGAC…
Putative tRNA-m1A22 methylase CDS	1046896	-0.837766	0.000589433	ATGATTCCATTAAATCAAAGATTAAAAAAAGTAAGTACTTATATACAAGGCGATTGTCTAGCGGACATCGGTTCGGACCATGCATATTTACCAATTTTTGCAATTGAAAACAACTTAACGCAAAAGGCAATTGCTGGTGAAGTGATCAAAGGACCGTTTGAAGCATCAAAGCGCAATGTCATTGAACAACAACTACATTCAGTTATTGATGTTAGACTCGGTGACGGTTTATCTGTCATACAAAAGAGTGACAATATTTCATCGATTACGATTTGTGGTATGGGCGGGCCTTTAATTGCTAAAATACTAGATGAAGGTTCTGAAAAATTAACAAATCAACCGAGATTGATTTTGCAAAGCAACATCCAATCTAGTGCCATACGAAAACAACTTGTGAAG…
hypothetical protein CDS	2706648	-0.83774	0.014054	TTGATTATCCTATCCATATTAGATTTCACGAATATAGGTGAATCAACAGCTTTAATCGTATTAGCAATTGTCTTTGTTTGTAATACGATATTATTACTAAGCGCTAACAGTAAACATGTTAAGAAAGATGGCACTACTATAGAAAATTATGAGAAATAA
Alcohol dehydrogenase (EC 1.1.1.1) CDS	362856	-0.836566	9.0392e-09	ATGACTCAATCATTTAAAGCTTTTGTAGTCGATGAACAAGACGGCAAAGTAACAAATCAATTTAAAGATATAACTATAGATGACCTTCCAGCAGGTGAAGTGCTGATTAAGGTTAAGTACTCAGGTATCAATTATAAAGATGCATTAGCAACAGTTGAAAATTCAAAAGTTGTCAATGCTTATCCAATGGTTCCAGGCATTGATTTAGCAGGTGTAATAGAACATTCTGATACGCACGCATTCAATCCTGGCGAAGAAGTAATCGTAACTGGTTACGATTTAGGTAGTAGTCATTTTGGTGGATTTAGTGAATATGCTCGTGTCAAAGAAGAATGGATCGTGCCATTACCTAAAGATTTAACACTGGAAGAGGCTATGATCTACGGAACAGCTGGTTAT…
Hypothetical protein SAV1869 CDS	2325027	-0.833154	1.84695e-05	ATGGATACAGGCACACATATTGTCATGGGTATCGGATTAACAGCATTAGCTACTCAAGACCCGGCAATGGCAGGATCATTTGTAGCCACAGCTACCACATTAGTAGTTGGCTCTTTAATACCTGATGGCGACACTGTTTTTAAATTAAAAGATAACGCTACCTATATATCAAATCATAGAGGTATCACACATTCAATACCCTTTACGATATTATGGCCTTTATTAATTACTTTATTAATTTTTACATTTTTCAAAAACGTTGATATAACACACGTTTGGCTATGGGCACAGCTTGCAGTATTTCTACATGTATTTGTAGATATTTTCAATTCTTATGGCACACAAGCGCTAAGGCCTATTACTAACAAATGGATACAACTCAGCGTAATTAATACGTTT…
acetyltransferase, GNAT family CDS	605381	-0.831335	0.11513	ATGAGTCTTTACATAGAAAACATGAATCAGCAAACTTTCAAAGTATTTTATGAGGAAAGTATAATTGAATATGCTGCAGAACATGTTAAAAGTGGTGGTTGGGAGGAAGATGGGTCAATTGAAAGAGCGCGTACAGAATTTGAAAATTTACTGCCTGATGGATTAAATACAAGCAATCAATATTTACTGTCTGTGGTAAATAATAGTGTGGATATAGGATACCTATGGCTCCATATATTTGCTGTTAAAGAAAAAAAGAAATGTTTTATTTATGACATTAAAATTAAGGATACATATAGAGGACATGGTTTAGGTACAAAAACGATGGAATGTATAGAAAAATACTGCAAAAATAAAGAAGTAGAAAGCATTGGTTTGCATGTATTCGGACACAATAAG…
Lysine-specific permease CDS	1343388	-0.831262	1.20631e-05	ATGGCACAAAATAATATGAATCGTGGTCTTAACTCTCGACATATTTCAATGATAGCAATAGGCGGCGCCATTGGTACTGGTTTATTTGTAGCAACTGGGAATGTTATATCTCAAGCTGGTCCAGGCGGCGCAATATTGGCGTACTTGATTATTGGCGTAATGCTATATTTCTTAATGTCATCTATCGGTGAATTAGCTACGTTTTATCCTGTTTCGGGGTCATTCAGTTCATACTCTACCCGTTTCGTGGATAGTTCATTAGGCTTTACGATGGGTTGGTTATATTGGGCAATATGGTTACTCGTAACGAGTGTTGATATCATTATATCTGCAAGCGTACTTTATTATTGGGATGTATTTCAATTCTTCTCACCAATGACGTGGAGTATTATCTTTTTA…
GNAT family acetyltransferase PA5433 CDS	1481274	-0.830052	8.4164e-05	ATGGCAATGGTATATAATGAATACAATCAACCAATTGGTGATATAATAAATGATTTTGAATTGCCAGGTTTTCCTGAAGCAAAGTCATTGAAAGGACAATATAGTCGCTTGGAAAAATTGTCAACACAACATATCGATGATTTATTCAATCATTTTAGCGTAGAAGAAGATGCGCCGAATTGGACATATCTACCTGATGAACAAACTCAAGATTTTAACCAATTTAAAGTCTACATAAATAATAAAATTCAATCGAAAGACCCCTATTTCTTTTCAATTATTGACAACGAAACGGATGAAGCGGTTGGTATTTTGTCATTGTTAAGAATAAATCAAAAAAATGCCTCAATCGAAGTGGGCCATATTCATTATTCAAATGTTTTAAAACAATCACGTATT…
Spermidine Putrescine ABC transporter permease component PotB (TC 3.A.1.11.1) CDS	1629540	-0.829689	1.78569e-05	ATGCGCAAGATTAATACATTTTTATTTATACCCTATATAATGTGGATGGTTTTATTTATCGTTGTTCCTGTGATGCTTCTTGTTTATTTCTCGTTTATTGATATGCAAGGGCATTTTGGTTTGGAAAATTATAAACAGATGATTTCATTGAAATATTTCACGATGATTTGGGACTCGGTATGTTTTGCTGCAGCAATTACGTGTATGACGCTACTTATAAGCTATCCAGCTGCATATTTTATAAGTTCATCTAAACATCAAAATATATGGTTACTTATACTCATCGTACCAACTTGGATTAATTTACTACTGAAGACCTATGCATTTATAGGCATTTTCAGTCATGATGGTATTATCAATCAAATAATGAATTTTTTACATTTGCCTAAAATGGAATTG…
integral membrane protein LmrP CDS	720523	-0.827691	0.000123464	TTGAAGAAATTTATGACGTTATCAACCACTTTGAAAACAAGACTAATAGCGGATTTCATCTTGAATGTAGCGAGTCAAGCGATTTTACCCTTCATGGCTTTATATCTAACGAGCAAAACAAATGCGATTTTTGCCGGTGCCTTTTTAATCACAAATATTGTTGTTAGTTTTTTCGTGTCTTTTCTAGGTGGATACTTAGGAGACAATTATAATAGGAAGAGAGTCGTTAATTATATACATTTCTTATATGCTATATGCTTAATTATATTAAGTATAACTGTAACTATGGACGGTATCGGTTTAATTATTTTTTGTGCTATTGTATTTATTTTTGAAATTTTATTTGCGGCGAGTCAACCTATTTTTGAAGCGGCTATCATGGATGCGATATACGAAGAG…
secretory antigen SsaA-like protein CDS	1986203	-0.827508	0.00599154	TTGAAAAAGTTAGCATTTGCAGTAACAGCTGCTTCAGGCGCTGCAGCGGTTATTTCTAATCATGAAGCCGATGCATCAACACAACACACAGTGAAATCTGGTGAGTCACTTTGGACAATTTCACAACAATACGGTGTTTCAGTAGATGAAATCAAACAAAGTAATGATATCAATAACAATATTGTATTTCCGGGACAAGTTATTGAAATTGGTGGAAGTGGTTCACAAGAGCAAGGCTCAAGTTCAAACTCTTCTTCACAATCATCTGGCGGCTCAACGCATACTGTAGAATCTGGTGAGTCATTAAACACAATTGCAAACAATTATGGTGTTTCAGTAGATGAACTTATATCAGCAAACAATTTGAGTGGATACATAATCTATCCGAATCAAACATTA…
LSU ribosomal protein L27p CDS	966309	-0.825132	0.0189853	ATGTTAAAATTAAACTTACAATTCTTCGCATCTAAAAAAGGGGTAAGTTCTACAAGAAACGGCCGTGACTCTGAGTCAAAACGTTTAGGAGCTAAACGTGCTGATGGTCAATACGTTACAGGTGGATCAATTTTATTCCGCCAACGTGGTACTAAAATCTATCCTGGTGAAAATGTTGGTCGTGGTGGCGACGATACATTATTCGCTAAAATCGACGGCGTTGTTAAATTTGAACGTAAAGGTCGCGACAAAAAACAAGTTTCTGTTTACGCAGCAGCTGAGTAG
hypothetical protein CDS	2133871	-0.821475	0.00373327	ATGGCCAAAGATTTAAGTAAGTTAGGGGCAAATGTGAATCAGATTGCTAAATACTGTAATCAACATAAAAATGAAACGCCTCATTATCATGCGATGGATCGAAATATTCAAGAAGTACGTGAAAGGTTGGATCAAATATGGAAAAACTTAAATTAG
ATP synthase C chain (EC 3.6.3.14) CDS	1738517	-0.820734	2.88858e-05	ATGAATTTAATCGCAGCAGCAATCGCAATCGGCTTATCAGCACTAGGTGCAGGTATTGGTAATGGTCTTATCGTTTCAAGAACAGTAGAAGGTGTAGCACGTCAACCAGAAGCACGTGGTCAATTAATGGGTATTATGTTCATTGGTGTTGGCTTAGTTGAAGCACTACCAATCATCGGTGTAGTTATCGCTTTCATGTCACTATAA
osmoprotectant transporter, BCCT family CDS	1194500	-0.819168	4.7943e-05	GTGTTTCTTATTAGCGGTGGCATACTCGTATTATTTGTAATTATGTCATCACTATTTACTACAGCAACTTCGGATTTCGTGCAAAAAGGCTTTGAACTATCCATTACATATTTCGGTGCATTTTGGCAAATTTTATTACTAGCAACATTTGCGGTAGGTGCGGTTTTAGCCTTTTCAAAGTATGGCCGTGTAAGGCTCGGAAATGCTTCTAAACCTGAAATGAGTTACTTCAGATGGGCAGCAATTGTGATTACGTCAGGATTAGGCGCAGGCGCTATATTTTGGGCTGCTGCTGAACCTATGTATTATTTTATTGATGTGCCACCAACTATGGATCCAAGTATCAAAGATAGTAGTTCAGCTGCTATACCAGCAGCAATGGCTCAAAGTTTCACATCA…
FIG01108064: hypothetical protein CDS	552821	-0.814432	0.00210867	ATGAAAAAAATACAATACATTGTTTTAGTAGTTTGTTTTTCTATTTCACTTTCTGCCTGTAACAATGAAGGAGAAAATGAATTTAAAGATTTTGACAGTTCGTTAAATGACGTGAAAAATAAAGAAACCGAACTAAGAGATGTTATGGATGACATGCAATTAAAAAGTCTAGATAATTTGAGTAAGACAGATATGACAGATAAAAATAAGAAAGCATTTAATGATTTGCAAAATGAATTAAACAGCAAATTGATTCCTAAATTAGAAGAATACGAAACAGCAGCAAAAAATTTACCAACGGATTCAAATGAAACAAAAGAACTTAAATCTACTTATTTAGATTCAGTAAAAAAGAAAAAATCAGCAATCAATGAGTTGAAAACATTTGTTGATTTGTGT…
hypothetical protein CDS	616257	-0.81442	0.122448	ATGAAAGAAAACGTTAAAACTTTAAAAAATAATTTGCCTATCCAATATGAAGCAGCCATCTATTTTAAAGATAAAGACTGTATTTTTGTAAAACAATGCCTGATAGCATTTCAGAAAGATTTTATATAG
Arsenical-resistance protein ACR3 CDS	626143	-0.813694	0.00412348	ATGCAACACTTTAAAAGTAAAATTGAACACTATCAAATTTATATATATTTTGTAGCACTTATACTGGGTGTGTTAGCTGGTTTAACATCACAAATATTTTCTGTTTTTCTAGAGTCTGTGATCTCAATTTTTATTGGCATTTTAATGTTTAGCATGTTTTCACAAATTCCTTTTTTCAATATTCGTCAAAACCTTTTTAACATGAAATATATAATTGCCTTAATTTTATCTAATTTTATAATCATACCTATCTTTGTTTATGCCTTGATACAACTATTTGATGTTAGTTCTGCTCCAATATTAATTGGGCTGTATCTTGTACTGTTAACACCGTGTATTGATTACGTTATCGTCTTCACTGCATTAGGTAAAGGAAATGCGCAGTATATGCTTATTTCT…
hypothetical protein CDS	2171507	-0.812511	0.0826628	ATGGTTAAAGATATATACGAATTAAATAAATTATATACTTTGGTTTTTATAAGAAAAGTGTTTAATTTTGGAATAATGAAATCTAAATTAGTAAGAGCAGGTATTCTAGGACTTGCTGTTATTCTATTTTTAATTTTACTTTTTTCTATTTATATATTTATGTCTGATATTAAAAGTGAAGTAGATATTATCAGTTTTATCATTAAATCGTACTCGTTAACTGTGTCTTTATGGACGGTTATAACCGTTTTAATTGTAAAAATTGTATTTTCCAAAAGTGATTCTTTTTTTAAAATCACCGAGAACTTTCCAATTACTAAACATACAATTACACTTTCAATTTTTATATTTGAATTATTATTTAGTTTAATTTTGGTAAGTACAATATCAATGGCGTTT…
Cell division protein FtsW CDS	1756668	-0.809011	1.28435e-06	ATGAGTACTTCACGTCAATTAAAAAACAACCATTGGATACGGCGGGTCGACTGGACTTTAGTAGGCTTCCTCGTATTGTTAGCAATTATTAGTGTAACAATAATCAATTCAGCTATGGGTGGCGGCCAATATAGCGCCAACTTTAGCATTAGACAAATTCTGTATTATGTCTTTGGTGGATTCATAGCATTTTTAATCATGTTAATTTCACCTAAGAAACTAATGAAATATACATATTTATTGTACTTTCTTCTTTGTGCAGCCTTATTTATATTAATCATTATTCCAGAAACACCGTTCACACCTATTATAAATGGTGCGAAAAGTTGGTATAAACTAGGTCCAATCAGTGTACAGCCTTCAGAATTTATGAAAATAGTGTTGATATTGGCGCTTGCT…
Thioredoxin reductase (EC 1.8.1.9) CDS	359489	-0.808088	9.34735e-05	ATGGATGACGTTATAATTATTGGCGGTGGGCCAGCAGGATTGTACGCGAGTTTCTATGCGGGTTTACGAGGTATGAGTGTTAGAATTATTGATATACAAGATAAACTTGGTGGAAAAATGCATGTTTATCCTGAAAAAATTATATGGGACATTGGTGGTTTAGCACCTAAACCGTGTGCCGAAGTAATTAAAGATACGGTTGCACAAGGTTTACATTTTAATCCTGAAGTGAATTTGGAAGAACGTGTCATAGATATTAGAAAAATAGCAGAACAACATTTTGAAATTGAAACGGCTAAACATCATATTTATAATGCTAAATCTGTCATCATTGCAATTGGTGGTGGGATTATTAATCCTAAGCAATTAGATATCAAAGATGCAGAGCGCTATAAACTA…
Transcriptional regulator SarZ (Staphylococcal accessory regulator Z) CDS	2625165	-0.807266	0.0219129	ATGACATCAGACACTAACGACCAAATAAGAAAAGAAATGTGCTACTTATTTTATATAACGAGTAAAGAAGTTGTAAATCGTTTTAATCGTTACTTAAAACAATATGATATAAGCTTTCCTAACTATATTGTACTGCTTTATATTGAAAACGATAAGAATGTTTATATTAAAACGTTATGTGATGAACTCTATTTAGATTCTGGTACTATAAGCCCTATAATTAAACGTTTAGAAAAAAAAGACCTTATTAATCGTATCAGAACAGAAGAAGATGAACGTAGAGTTAAAGTGAGATTAACAGAAAAAGGATTGAAACTTAAAGAAGAATTCAGCAAAATCTCCGAAGATGTTATTCAACAATTTGATATGGAAGGTGAAGAGTCGGTTACCTATTATCAA…
putative SAM-dependent methyltransferase CDS	2483629	-0.806312	5.56847e-05	ATGGATAAAAAACAAATTGTAAATTATTGGGATAAGCGTGCCGAGTCTTTTAGTAAAGATAAACAGGCAGAATTAGAAAGTAGTCATGCAAAAGCTTGGCTGAAAGAAATAGAATCAATTATTCCATTAAAAGATGGTTTAAAAGTCTTAGACATAGGTACAGGTGCTGGTTTTCTAGCAATCCTATGTGCGCAACAAGGTGCTGAAGTTTCAGGTATTGATCTTGCTCCTGATATGATTCAATCTGCAAAACAGAATGCACAACAATTAAATCAAAGTATACAATTTAAAGTCATGGATGCAGAACACCTAAATTATGAAAATGAAACTTTTGATGTCGTTATCGCTCGAAATGTGACATGGTTATTGCCCCACACACAAGCTACTTACAAAGAGTGG…
hypothetical protein CDS	156381	-0.801381	0.534402	ATGTTATCTGATGCTTTTTTTTATAAAATTATCGAAAATATGGTGTATGCGCATCTATTAGAAAGATTAACAAAAGAAGTTTGTGAAAAATATAACAAAGTCATTGAAAAACTCATGAAATACTGTTATATTTATATTGTGAAACAAATCACAAACATTAACTAA
staphylococcal accessory regulator R CDS	450607	-0.797737	0.00598957	GTGAATGAACAAAATTTCAAGTCACTAAATGAACTTATTGCAACTTATCAACAAGGTAGGAAATTTTTTAAAACAACGAAAAAGAACTATAAACTAAATTATGAAGAAGTACTGATATTAAATTATCTGTATAATTGTAAAGAAAATGACGTCACTGCAAAAGAAATTGCTCAATACTCAGAATTGAAACCCTACTATTTAACGAAGGCTTTGCAAAAGCTTATAAAAATGGATTTTTTAAATAAAAAAAGAAGCAATATAGATGAAAGAACTGTGGTAGTATATATAAATCAAGCACAACGTGATAAAATTAATGAACTTATAGAGAACTTACAGGAACAGTTTTAA
ATP synthase B chain (EC 3.6.3.14) CDS	1738820	-0.796955	4.41221e-05	GTGACTGCTACGACAAATATGTTCGTACTTGGTGCGGCTGACACTAGTGGTGTTCAGTGGGGAACAATTCTTGTTACCCTTGTAACTTTTCTTATATTAGTAGCTTTATTGAAAAAATTCGCTTGGGGTCCGTTAAAAGGTGTAATGGATCAACGTGAACATGATATTAATAAAGATATAGATGATGCTGAACAAGCTAAATTAAATGCACAGAAGTTAGAAGAACAAAACAAACAAACGCTAAAAGAAACACAAGATGAGGTTCAAAAGATTTTAGAAGATTCTAAAGTCCAAGCCCGCAAACAGCATGAAGAAATTATTCATGAAGCAAACATTAGAGCAAATGGCATGATTGAAACAGCACAGAATGAAATCAACAGTGAAAAAGAACGTGCAATT…
Glycerol kinase (EC 2.7.1.30) CDS	1367746	-0.795638	3.63275e-07	ATGAAAAAATATATTTTGTCAATTGACCAAGGTACAACAAGTTCAAGAGCGATTCTTTTTGACCAAGATGGGAAAATCCAAGGCGTAGCACAACGTGAATTCAAACAATATTTTCCTAAATCTGGTTGGGTAGAACATGATGCAAACGAAATTTGGACGTCTGTATTGGCAGTTATTGCTGAAGTGCTTAATGAAGAAAATGTTGGCGCAGATCAAATCGCGAGTATCGGTATTACAAATCAACGTGAAACAGCAGTAGTTTGGGATAAACATACGTCACGTCCAGTCTATCACGCAATTGTATGGCAATCGCGTCAAACACAAAGTATTTGTCAAGACTTAAAAGACCAAGGTTTAGAAAGCAAATTCCGTGAAAAAACAGGCCTTTTATTAGATCCT…
hypothetical protein CDS	717378	-0.794652	0.0882074	ATGTATAAGAAGTATAAAAATGTGATTGAAAAGTCGAAATCACTTTATGAAGAACTCATACAAACAGAGATTTTACCTAAGCTCAAATTAGAGATGAATGAAGAAATGAGCAATCAAGATTTAAAAGCTGACAGTGATTTGATGCGACTGCTGACTACAGGATGA
Cysteinyl-tRNA synthetase related protein CDS	2323243	-0.793234	0.000232376	ATGGTAAAAGAATCCATACCTAAAGAAGGTCAGACAATTAAGATTCAAAGTTATAAACATGATGGTAATATTCATCGTGTTTGGTCTGAAACTACTATATTAAAAGGTACGGAAGATGTTGTTATTGGTGGGAATGATCATACGCTCGTCACAGAAAGTGATAGTCGTACATGGATTACGAGAGAGCCTGCAATTGTATATTTTCATTCTGAATATTGGTTTAACGTGATATGTATGTTTAGAGAAGATGGCGTTTATTATTATTGTAATTTATCTTCACCATTTGTTTGTGATGAAGAAGCTTTAAAATATATCGATTATGATTTAGATATTAAAGTATATCCAAACGGTAAATATCATTTACTAGACGAAGATGAATACGAGCAGCATATGAGACAA…
3-hydroxyacyl-CoA dehydrogenase (EC 1.1.1.35) CDS	387656	-0.792052	0.0242046	ATGAAAAAGCCTTTTACAGTAGTTCAAACTGTTGCTAAAGAAATGATTGACCATAACGGACACGTACATGATGCGAACTATAATATGGTTTTTAGTGATGCAATTAACCAATTTAATTATCAGCATGGTTTATCACTTCAAGAACGTAAAGCATTAAATTATACAATGTTCACTGTCGAGGAACAGACTGCTTATTTATCGGAATTAATTGAAAATGACCAATTCTACACCAGTGTATATATATATAATTATGATGTTAAGAGAGTACATTTCTTCTCTATAATGAAACAACAAGACGGGACGACTGTAGCTACAAATGAAGCTATGATGTTAGGTATTAGCAGAGAGACTAAAAAACCAGCCCCATTCCCTCAACATTATTTAGATCAAATTGTAAGT…
hypothetical protein CDS	2885950	-0.79115	0.0555188	ATGGATTATGATTTAAAGATATATAATAATAAAACATCCAATTTTAAATGTTTACGTACTAACCATTTTTTTAATATCTATTTCGTTTTTGGTGGAGCAATTACAATATTAAAAAATAACGATTTTCAACATTATCGTACAGGAGATATATTTTATATTCATGATTATGAATGTATTAATGATATCAACTTTGAAGGCACGTTGTTATGTCTATCTATAAATAATTACTATTATTATAAAATTTCGAATACGTACGCTCAAAATGAGAATATTATAATGGATAAAGATAGACCCGGTTTAAAAACACTTTATAACGACGTCATTGCCTCTATTTTAAATCGATCCATTGCTTCAGATATAGAACGAAAATTATTATTTCTAATTGAAGCCACCTATCTT…
Alkaline phosphatase (EC 3.1.3.1) CDS	424431	-0.790184	0.0377806	ATGAAACTATTTAATAAGTTAGCAACTGTAACTGTAGCTAGTGCAATTGTTGTTGGCTCGGCATTAGGCAATGTACAACCAACATATGCTTCTGGTAATGGAAAAGCATCAAATGATACACCTGATGTATCGTATATGGGAAATACTGAAAACCCTAAAAATGTAATATTCTTAGTAGGCGATGGTATGGGACCATCTTATAATTCAGCGTATCGTTATTTCGCAGATAATCCTGAAACAAAAGAAATGGAAAAAACTGCGTTCGATAAACATCTTGTCGGTAATCAACGTACAAATCCAGCTGATCCAAAAGAGAATGTAACGGATTCAGCAGCATCTGCTACTGCATTTAGCTCTGGTCATAAGACATATAATGGCGCAATAGGTGTAGATGAAAAT…
Dihydroorotate dehydrogenase (EC 1.3.3.1) CDS	843998	-0.788882	3.57894e-05	ATGTATAAACTAATCAAACCTATTTTATTTCAATATGACCCTGAAAAAGCACATGGTATGACGATCGACGCACTGAAATTCGTACAAAAACATTCTAAATTATTACCAGTCATCGAACAATTATTTCATTATGAGCATGCGGCCCTACATCAAGAGATTCATAGTATTCATTTTGACAATCCAATTGGTCTTGCAGCAGGATTTGATAAATCTTGTGAAGTTCCTAAAGCTTTAGAAAAAGCAGGATTTGGTGCAATAGAACTCGGTGGTGTTACACCTAAACCACAGCCTGGTAATCCAAAACCACGTATGTACCGATTAGTTGAGGATAATGCTTTAATTAACCGTATGGGCTTCAACAATTTAGGTATGAATAAGGCACTTAGTAACTTACGTAAA…
Regulatory protein recX CDS	2328819	-0.788629	0.00228062	ATGCCTAAAATAACAAAGATAGAAGTGCAAAAAAAGAATAAAGAACGTTTTAATCTATATTTAGATGATGAATTTGAAATGGGTATCGATATTGATACCTTTGTCTATTTTAATTTAAAAAAAGATCAAATTGTTGAAGCTAAAGATATGGAAGAAATCCAAAGCTATGAACAATACAGGCAAGCAGTTAACGCAGCTATTCAATATATTTCATATAGAAAAAGAACTGACCATGAAGTAATTAAACATCTTACAAAAAAAGAAATTTCTGAGTCAGTCATTGCTAAAGTCATAGATTACTGTCATGAGCAAAAGCTTATAGATCATAATGATTATGCGAATAGCTTAAAAAACACCATGATTTTAACGACAGATAAAGGTCCTGGAATATATAAACAA…
Putative response regulator ArlR CDS	1172291	-0.787405	3.62647e-06	ATGACAAAAATATTAATAGTAGAAGATGAACAAAATCTCGCTCGCTTTATAGAACTTGAACTTGAACACGAAAATTACACTGTAGATATAGAATACGATGGACGTCCTGGTTTAGAAAAAGCATTATCAAATAACTATGATCTTATACTTTTGGATTTGATGCTACCAAATATCAATGGCTTAGAAATCTGCCGTCAAATTCGTCAAAAGCAAACAACGCCAATTATTATTATTACTGCTAAAAGTGATACCTATGATAAAGTCGCAGGTTTAGATTATGGCGCTGATGATTATATTGTTAAACCATTTGATATAGAAGAATTACTAGCTAGAATACGTGCTATGCTACGTAGACAGCCACAAAAGAACGTCATTGATATCAAGGGTATCATTATAGAC…
ATP synthase epsilon chain (EC 3.6.3.14) CDS	1743770	-0.787223	0.000139734	ATGAACACATTAAGCCTAAATATTGTCACTCCTAATGGTTCTGTTAACAACCGAGAAGATGTTAATCTTGCAGTGTTCCAAACAACTGCAGGTGAGATCGGTGTCATGTATGGACATATTCCAACAGTTGCAGCACTTGAAATTGGCTATGTCAAAATTAACTTTGATAATGGTTCAGAATATATTGCAGTGAGTGAAGGTTTTGTTGAGGTTAGACAAGATAAATTATCGGTTATTGTACAAACTGCAGAACCTGCTAACGAAATAGATGTAGCTAGAGCAGAATTAGCTAAGTCTAGAGCAGAATCTCATATAAATAATGAAGAAGATAATAGTGACATTAGTAGAGCTAAGCGTGCGTTAGAACGCGCTAACAACCGTATTCGTGTCGCTAACTTA…
Phenylalanyl-tRNA synthetase alpha chain (EC 6.1.1.20) CDS	1599170	-0.785788	0.0007662	ATGGCACAAACAGAAGCGATGACTGAGCTTAAGCAGCAAGCATTAGTTGATATTAATGAAGCTCAAAATGAAAAAGAATTACAAGACGTAAAAGTTAAATATTTAGGTAAAAAAGGTTCAGTTACTGGTTTAATGAAACATATGAAAGATTTATCAAACGAAGAAAAACCAGCCTATGGTCAACAAGTGAATGAAGTGAGACAAGCCATTGAAGGTGAAATTGAATCACGTCAAGAACTTTTAGCTCATGAACAATTAGAACAACAATTAAAAGAAGAACAAATTGATGTCACATTACCTGGCCGTAAAATTTCAATAGGCTCTAAACATCCTTTAACAAGAACGATTGAAGAGATTGAAGATTTATTCTTAGGTTTAGGTTACGAAATTGTTGATGGT…
Ribonucleotide reductase transcriptional regulator NrdR CDS	928960	-0.784481	0.00132872	ATGAAATGCCCGAAATGTAATTCGACTCATTCTCGTGTTGTAGACTCTAGACATGCAGATGAAGTTAATGCGATTCGACGTAGAAGAGAATGTGAAAAGTGTAGTACGAGATTCACAACTTTTGAACATATAGAAAAAAGACCACTTATTGTGGTGAAAAAAGATGGTACGCGGGAACAATTTTCACGTGAAAAGATTTTAAATGGATTGGTACGCTCATGTGAAAAAAGACCAGTACGTTATCAACAATTAGAAGATATTACGAATAATGTTGAATGGAAGTTACGTGATGAAGGACATGCAGAAATTTCTTCAAGAGAAATTGGAGAACATGTGATGAATTTGCTTATGCACGTAGATCAAGTATCATATGTTAGATTTGCATCTGTATATAAAGAG…
Magnesium transporter CDS	740118	-0.784273	1.30156e-08	TTGGCTAATGAAAAGGATTCAATCACTTTAGAGGACGAACAAGTATATGATCAAGCGTTGTTAGATAATTTGTTGCTTGAAAACCATATCGATGAATTTAGAAATGAATTTTTAGCGATGCATACATATGAACAAAGTGAATACTTTGAAGACAGCAATGAAGAAATTCGACAAAGAATATTTGAAGTATTATCACCAGAAGAAGTAGCTGATTTCTTTGAGCAATTAGAAATTGACGAAGATGAATATGAATCACTTTTTGACACTATGGATGCCGAATATGCGAGTAAAGTGCTAGAAGACATGTCTTATGATAATGCTGTAGATATAATGAATCAGTTATCTAAGCAAAAAATTGTTAGCTTACTCACATTAATGAAACGTGAAGATGCTAAAGAA…
FIG006542: Phosphoesterase CDS	1385368	-0.783258	1.42265e-05	ATGAGAATATTATTTATTGGAGATATCGTAGGTAAAGTAGGTAGAGAAGCAATTAACACGTACTTGCCTAAGCTTAAACAAACGCATCGTCCTACAGTTACAATTGTAAATGCGGAAAATGCCGCACATGGTAAAGGATTAACTGAAAAGATATATAAAGAATTATTAAGAGAAGGCGTAGATTTCATGACTATGGGGAACCATACTTACGGACAACGTCAAATTTATGACTTTATAGAAAGTGCTAAGCGCATGGTTCGACCAGCAAATTTTCCAGATGAAGCACCAGGTGTAGGTATGCGCATTATTCAAATCAATGACTTGAAATTGGCGATTATTAACTTACAAGGTCGTGCATTTATGCAAGATATAGATGATCCATTCAAAAAAGCAGATGAA…
Cell division protein FtsZ (EC 3.4.24.-) CDS	1558261	-0.780209	5.60374e-05	ATGTTAGAATTTGAACAAGGATTTAATCATTTAGCGACGTTGAAAGTCATCGGTGTAGGGGGCGGCGGTAACAACGCTGTAAACCGTATGATTGACCATGGTATGAATAATGTTGAATTTATTTCAATCAATACGGATGGACAAGCTTTAAACCTGTCTAAAGCTGAAGCTAAAATCCAAATTGGTGAAAAATTAACACGTGGTCTAGGCGCTGGAGCGAACCCAGACATTGGTAAAAAAGCTGCAGAAGAATCTCGTGAACAGATCGAAGATGCTATCCAAGGCGCAGATATGGTATTCGTAACTGCTGGTATGGGTGGCGGTACTGGTACTGGTGCTGCACCAGTCGTAGCAAAAATTGCTAAAGAAATGGGAGCATTAACAGTAGGTGTCGTTACA…
Chorismate mutase I (EC 5.4.99.5) / 2-keto-3-deoxy-D-arabino-heptulosonate-7-phosphate synthase I beta (EC 2.5.1.54) CDS	863367	-0.779162	1.31351e-08	ATGACAGATAAATTACAAGAATTCAGAAGCGAGATTGTTGATATTAATGAAGAAATTTTAAATCTTTTATCTAAAAGAGGAAAAATAGCACAAAACATTGGTGAGGAAAAACGTAAGCAGGGTACAGCAGTGTACGATCCTCAACGTGAAAAAGAAATGATTAACAAACTATTAGATAAAAATGAAGGTCCATTTAACGATAATGTGATTAAACAATTATTCAAGGAAATTTTTAAAGCCTCTACTGATTTACAAAAATCTGAAAATGAAAAACATTTATATGTATCAAGAAAATTAAAACCAGAAGATACAATAGTACAATTCGATAATGGGGGCATTATTGGAAGTGGTAATAAATCATTCGTATTTGGACCATGTTCAGTTGAATCTCAAGAACAA…
Hypothetical protein SAV1840 CDS	26175	-0.772978	0.00205978	ATGTATCTATGTACACGCCAAATTGATATAAATGCACGTTTCGGCTTACCTAGAATCGCATTTCTAAGTTTAGTCACAACGATCATTACATTCTTAGTTGCCTATGAAATTTTGTATTTCTTTTCCAATACGAAATTGACAGATCAATATTTTTTAGTATTTTTAGTATTAGTGTTGATCTTATACCCCATTCATAAAGCAATTCATTTAGTATTTCTGTTTCCTTATTATAAATCTTTCAAAAAATATAAATTAGTGCGGCATAAATCCGTGCCTTTTTATAATACGTATGTGAACACACCTGTAAATAAATATTACTTTTGCTTTGATTTAATTACGCCTGTAATCATTATTACGAGCATCTGTGCATATGCCAGCATACAGTTCCCACAATTTGGT…
Cell division protein FtsW CDS	1618458	-0.77086	1.96537e-05	ATGAATAACATAAAACAATTTTTTCGATATATTGGTAGAAATGCCAAATTTATTGATTATCCGTTAGTAATTACATATATTTTATTATGTCTAATAGGCTTAGTAATGGTATATAGCGCAAGTATGGTTGCAGCTACAAAAGGTTCATTGACAGGTGGCGTTCCAGTGACTGGGACTTACTTTTATACAAGACAATTAATGTATGTAATCATGAGTTTAATTCTTGTCTTTTTCATGGCATTCTTTATGAATGTCAAATTCCTTGAATCCATCAGATTTCAGAAATGGATGATGATGATAATGGTTGGTTTACTCTTAGCCACGTTACTTGTAGGAAGTAATATTAATGGTTCGAAAAGTTGGCTCAATTTAGGTTTTATGAACCTACAAGCTTCGGAA…
Arginine utilization protein RocB CDS	287161	-0.770759	0.00789151	GTGACAAAATTGCTATGGCAATCATACGAAAATCGATTAAATTTATTGAAGAGATTAGTGAATCATCAAACGGTGACGAATTCTGAAGGTGAGCTAACATTTCCAAACTTCGTCAAGCAGCAATTGTTACAACTTACATATTTTCAAGAACATAAAAAACATATTCAAATGACACAAACTGAAGATGATAAGGAAGCTGTCGTTGCATTTTATCAAGCGGACACATCAGCAAAAACAATTGTGTTAATAAGTCATTATGACACTGTAGGTGTAGAGGATTATGGAAATTTTCAGTCCAACGCGTTTAATCCAGATGAATTAAAGTCATTATTTTCTCAAAACCATCATTATTTAAATGCAGAAGCAATTGAAGACTTAAAGAATGACTCCTATTTATTT…
N-acetylglucosamine-1-phosphate uridyltransferase (EC 2.7.7.23) / Glucosamine-1-phosphate N-acetyltransferase (EC 2.3.1.157) CDS	2413907	-0.770487	6.13345e-07	ATGCAAAGACATGCAATAGTACTCGCAGCTGGTAAGGGTACACGTATGAAATCAAAGAAATACAAAGTACTACATGATGTCGCTGGCAAATCAATGATTGAACATGTCGTGGATAACGTTAAACAATCTGGCGTAGAACAGCTAGTAACAATCGTAGGTCATGGCGCAGAAAGCGTGAAAGAAACATTAGGCGATGCATCGCTTTATAGTTTTCAAGAAGAACAATTAGGTACTGCTCATGCCGTTAAAACGGCTAGTGAACATTTAAATGATAAACAGGGCACAACGTTAGTAGTTTGTGGAGATACACCATTAATTACGACAGAAACACTTAAATCTTTAATTGAACATCACGAAAATAACCAAGCACAAGCTACTGTATTAACAGCTACAGCAGCA…
COG1801: Uncharacterized conserved protein CDS	654929	-0.770469	5.83188e-05	ATGATAAATATTGGATTAACAGGTTGGGGCGATCATGATTCATTATATGAAGACTTGCAACGAAAGACAGATAAACTAGTGACCTATGCAAGTCATTTCCCGATAGTAGAATTAGATGCTACTTATTATGCAATTCAACCTGAAAGAATTATACGAAAATGGATAAGAGAAACACCTGAACGTTTTGAATTTGTCGTAAAGATACATCAAGCATTAACTTTACATGCTGATTATCATGATTATGCAGAAACCAGACAAACATTATTTGATCAATTTAAAGCGATGTTACAACCATTAAAAGACGAAAATAAACTTGCTATGGTATTAGTGCAATTTCCACCATGGTTTGATTGTACAGTTCAAAATATTACATATATACGTTATATTCGTGAGCAACTC…
FIG039061: hypothetical protein related to heme utilization CDS	691918	-0.770185	0.00462269	TTGAAATATTTTTTAATTATTATTGGTGTGTTATTTACAGTCATTGGTTTTGCTGGCGTTTTATTACCATTATTACCAACTACACCATTTTTATTAGTTGCAGTACTTTGTTTTTCTAAAAGCTCTGATAAATTTGAAAAATGGTTAGTACAAACAAAAGTTTATGTGAATTATGTTGAAAGTTTTAAAGAAAACAAAGGCTATACGTTGAAGGATAAGTTCAAACTTTTGTTGAGTCTTTATATAGTTATCGGCTTTTCAATTTTCATGATAGACCACCCTTATATAAGATTGGGTTTGTTAATAATGGTAACATTGCAGACGATAGTTTTATTTACTTTTGTGAAAACATTACCAGCAAATTTTTATGACAAAGAATAA
Mn2+/Fe2+ transporter, NRAMP family CDS	1010962	-0.768968	1.69903e-05	ATGAAAGAAAGATTAAGTTCTGAAGAAAAAGATTTTGAGTTCACAAAAAACCATAAAAGGTTACTATTAGGTTCGGTATTTTTAATGGCAACATCTGCTATTGGACCAGCATTTTTAACTCAAACCGCAGTATTTACTGCACAATTTACTGCAAGTTTTGCATTTGCTATCCTATTATCTATTATTATAGATATTGGTGCACAAATAAATATTTGGAGAGTATTAGTAGTTACAGGTAAACGTGGTCAAGAAGTAGCAAATGAGATTTTCAGTGGGCTAGGTACAATTATTTCGATACTGATAGCCATTGGAGGATTAGCTTTCAATATCGGTAATATAGCAGGAGCTGGACTTGGTTTAAATGCCATTTTCGGTTTAGATGTGAAGATTGGCGCTGCA…
Uncharacterized siderophore biosynthesis protein near heme transporter HtsABC @ Siderophore synthetase superfamily, group B CDS	520353	-0.767942	0.00438192	ATGAATTCAAACATAGACTTTAACAATTCAATTAACAAACTTACTAATGATGAACAATATGCCTTAACCTATTTAGAATCTATCAACGATGAATGGCGTGATGCTTTTGTTAAAACGTTATTAGTCAGTAGAGATAAAATATCCCAGCGACTCATCACTTCTTTACATCGAGAAAACTTAATTAATAGTCGCGATTATAGTCACATTATTGCAACAAAAGATGCACCAGTAAACTTAGCAACTAATCAGGTACAAACATTAAAAATAGCTTTCCCACACACTCAAAAGACTTTATATGCACCTATTACTGGATTACATGCATTCGATAGAATTGATGTTGAAGGACCATTTTATTTTGAAAACAAGGATAATTTTGAAAGGATTTTACATCCTGAAGAG…
Hydrolase (HAD superfamily) CDS	1695587	-0.767554	3.44347e-05	ATGGATAATGTGAGAGCAATATTTTTAGATATGGATGGTACGATTTTACATAAAGATAACCGAGTAGATACGGAAACAACTGAAGTGATTCAACAATTACGAAACCTTGGTTATAAAGTGTTCTTAGCAACTGGTAGAGCACATGACGAAATTCATTATTTGGTGCCCGAAACTTTTGAAGTAGATGGCATTATAAGTTCGAATGGAACGTTAGGTGTAGTGGAAAAAGAGACTATTTTTAAACATAGTCTTTCATATAATACAGTAAGTGAAGTTATTAAACGTGCAAAACAAGAAGCAATATATTATGAAATTTTCCCATTTGGTAGTGACCGTGTCGTGCTTAAAGAAGACGAAGCATGGGCGAAGGCATTATTTGAACCAGCAACACCACCAGGC…
FIG01107852: hypothetical protein CDS	1996942	-0.767159	0.000767411	ATGAAATCTACTGACAAATTAATGCGAGAAAATAATGTAAAAGCTTTGCGATTAAATAATACAGATAGAGATGCATTCGAAAATTACATGACATACGTCCGAGCGGATTTAAGCGTTAACCCTCACGATTCTGAAAAAATGTTAAATCGTATTTTAAATCAATTATTGGAAGCTGAAAAAGAAGGCATACTCGCCATGGATTTCTTTGAACATGATCCTAAGTCACATGCCAAAAAGGAACTCAAAAAATTACCAAACGAAACAGTTTTAAATATTTTCAAATACATTATTCAGCATATTTTCTTGTTCTTTGGGATATTTTGTTTTCTTAAAGGATTTATTGGCTTTTTCATTGGTGCGAAACGATTATATTTATATTCATTTCCTCTTGTCGTGTTA…
Serine protease, DegP/HtrA, do-like (EC 3.4.21.-) CDS	874775	-0.767116	1.05757e-07	ATGTCAGATTTTAATAACGATAATAACTCTAATGAAACTCAAAACCCTCGGCAACCGGAGCAACCGCAACAACCTCAAAATAAAAGGTCAAAACATAAAGCCAAATTCCCCTGGTTTAAAACAATAATCGTGGCCTTAGTTGCTGGTATTATAGGTGCGCTTTTGGTATTAGGCATTGGGAAAATTATGGAAAGCACAGGTTTAAATGATAACGGGTCTTCCGTTCAAGACGCTTCTAATAGTAGCAATGGCGGCAATACACTTGATGGGAAAAGTGAAAAATATGATTCTGTGAATCAAATGATTAACGATGTCTCTCCTGCTATTGTAGGCGTTATTAATATGCAAAAAGCTCAGAATTTAGATAGTTTACTGAAAGGTGAATCTTCAAAATCAGAA…
Ribonuclease M5 (EC 3.1.26.8) CDS	2419801	-0.764542	0.00101476	ATGAAGATTAACGAATTTATTGTAGTAGAAGGTAGAGACGATACGGAACGTGTTAAAAGAGCGGTAGAATGTGATACGATTGAAACAAATGGGAGTGCGATTAACGAGCAAACTTTAACTGTTATAGCACAGGCATTTGAAACAAGAGGTGTAATTGTATTAACAGATCCTGATTTCCCGGGTGATAAAATACGTAATACTATTCAAAAACATATACCAGGCGTAAAACACGCATATATCGACAGAGAAAAAGCCAAAAGTAAACGAGGCAAGATTGGTGTAGAACATGCACAACTTGCAGATATTAAAGATGCCTTAATGAATGTAAGTACACCATTTGAAGAAGGACACGAAACAATCAGTAAATCAGTGTTAATTGATTTAGGATTAATAATTGGC…
Undecaprenyl-phosphate N-acetylglucosaminyl 1-phosphate transferase (EC 2.7.8.-) CDS	560236	-0.763853	9.92979e-05	ATGTATACATTATTATTAATCATTTTTTCAATGATTGTCAGTTTAATACTAACACCAATAATTATAAAGGTTTCTCATAAACTAGGCATTGTAGATAAGCCGAATTTTAGAAAAGTACATACAAAACCCGTTTCTGTATTAGGCGGAACTGTAATACTTTTTGCGTTTCTATTAGGGATATGGCTAGGACATCCGATAGAAACTGAAGTTAAACCGCTTGTTATTGGATCAGTATTAATCTATTTGGTGGGACTTGTAGATGATATCTATGATTTGAAACCAGTTATAAAATTAATTGGCCAAGTAATTGCAGCACTCGTCGTTGTCTACTATGGAGTGACGATTGATTTTATCTCCTTACCAATTGGACCTACGATACATTTTGGTGTATTTGGGATT…
Hypothetical protein SAV1800 CDS	1580356	-0.762062	0.00431155	ATGAAACAACATCAAGAAAAAATATCTCAATCAGAATGGGAAAAATACCAAGCATTTCAGAAGTACACAGCTAGTAAAAAAAGAAAAAATTGGCTTATTGGTTGTGGAGGATCTCTAATTTTAATTGTTTTAATTATTATTGGAATTTCAGCATGTACAGCCATTTTTGTAAATAATGATGAAAAAACAACATCTAGTGATAATAGCGATAGCGATAAAAAACAAATATATAAATTAGGAGAAACTGTTAAAAATGGAAACTTAGAAGTAACAGTTAATAATGTTGAAACTGCTAAACAGGTCGGTCCTTCTATTTTACCTACAACACCTAAAGATACTTTTATCATTGTAGATGTGAAAATTAAGAATAAAGGGAATACTGCTTTAACTATTGATAGT…
hypothetical protein CDS	2188941	-0.761301	0.00114845	ATGAACAATTCACAAAATCAAGTTATTCAAAGTTATAAAGAATTTTGGACGCGTTTTTTGGACATTAATGGCAGATCTACTCGTCCTAACTTTTGGCATCCTTTTTGGATTAACTTCGTAATATCTTCGCTTTTAGGAATAGTATCAGCAGGTTTACTAAGCAGTGTATTCGCAATTGCAATTATTATTCCTTCATTTACCGTTATGGCCAGACGTTTACATGATACAAATCGTACGATGGTTCTTGCAATCGTTTCGCATATCAGTGGTTTCATAGCGATGGTGGCAACTATTGTATTTATTGTAGGTGTTTTAGCAGTAGCAAGCTCAGGTAGTGGTGGTATGATTGGTGCTACATTATTAGCTGGTGCATTTGGTGCAGTTGTTGCTGGAGTAATA…
FIG01107999: hypothetical protein CDS	1386321	-0.760329	0.0143996	ATGTCAATTAATATCGATCCACAACATTTTGCTGATCTAGTTGTTACAGCAAATCCATCAAAAAGTGAAGACGCAGAAGATATAGCAAAAGATAGTCTAGAGCTATATATCAATGCTTATCGTTTAGCAGAAAGATATGCAAATATCGCTACAAACTGCTATGATACAGCTGAAATTATCAAAGAAGTTAAAGTTGCAGATTTAGAATTAAACTAA
Dihydroxyacetone kinase family protein CDS	1469422	-0.75563	1.61441e-08	ATGGTTAGCAAAATAAATGGTAAATTATTTGCCGAAATGATTATACAAGGGGCACAAAATTTATCAAATCATGCAGACTTGGTTGATTCATTAAATGTGTATCCAGTACCAGATGGAGATACAGGGACAAATATGAATTTAACGATGACATCTGGAAGAGAAGCAGTGGAAGAAAACTTGTCGCAGCATATCGGTGAACTAGGGAAAACCTATTCAAAAGGTTTGTTAATGGGCGCTAGAGGGAACTCTGGGGTCATCTTATCACAACTATTTAGAGGTTTTAGTAAAAGTTTAGAAGCGTATGATGAGATCAATGCACAGCAATTAGCAGAAAGTTTCAAAGCCGGTGTAGAAACTGCATATAAAGCAATTATGAAGCCTGTAGAAGGTACGATATTA…
Maltose operon transcriptional repressor MalR, LacI family CDS	1095302	-0.753363	0.00611418	TTGGTAACTATAAAGGATGTTGCAAAAGCAGCAAATGTAGCACCATCGACAGTTTCACGTGTCATTAGCGGTAACAATCGTATAAGCGATACTACTAGAGTTAAAGTATTAGCGGTGATGGAAGCATTAGGCTACCAACCAAATCATGCAGCCCGAACATTAGTTACAAAAAAATCTAAAACAATAGGTGTTATTCAAAAAAGCGGGCGTAATGAAACAAGGCAAAATCCATTTATCATAGATGTCCTTTCAGGTATATATAAATCATGCAAAGCACATGGTTATGCAACAATATCTACCACAAATGAGCAATATGAAAATATAGAATTAGAAGTAAGTCACATGATTTCTTATCATGCAGTAGATGGCTTTATTTTATTATACTCAAAAGAAAACGAT…
Succinate dehydrogenase cytochrome b558 subunit CDS	1586819	-0.751018	0.000763006	TTGGCATACTCGAAAAATCAATTCTATTTAAGACGTTTACATTCTTTACTTGGTATCATACCTATAGGTGGATTTTTAATATTCCATTTACTCGTAAACCACCAAGCGACGAAAGGTGCAGATGCATTTAACCAAGCGGCTGGATTCATTGAATCCTTACCTTTCTTAATTGTATTGGAATTTGTATTGATTTACATTCCGATTCTGTATCACGCAATTTATGGTGTACATATTGCCTTTACGGCAAAAGAGAACGTAGGTCATTATTCAGCTTTTAGAAACTGGATGTTCCTACTACAACGTATAACAGGTGTTATCACTTTTGTGTTTGTTGCTATTCATGTATGGCAAACACGTATTCAACGTGCGTTAGGCGATGAGGTCAACTTTGACATGGTA…
Ribosomal-protein-S18p-alanine acetyltransferase (EC 2.3.1.-) CDS	2845227	-0.749823	0.12946	TTGGTTAAACCAACAGAACAAGAGTTAAATATACGATTAATGAACACAAAAGATGTGCCACAGGTATTTGATATAGAAAGAAATAGTTTTAATGACAGTAGTTGGTCGATTGATGCATTTTATCACGAGGTAGAGCAAAATGAATTTGCAAATTATTTTATTATTGAATTTAATGAGAAGATAATTGGTTATATTGGCTTATGGATAGTAATTGATCAAGCACAAATTACAACCGTTGCTATTGATAATGAATATAGGGGTTACGGTTTAGGCCAACTTTTATTAAAATATGTAATGAATTTTGTCCGAGAAAAATGTGAGATGATGAGTTTAGAAGTGCGCGTAGATAACGATATAGCACAACACGTTTATACAAACTTAGGTTTCAAATATGGTGGT…
Uroporphyrinogen III decarboxylase (EC 4.1.1.37) CDS	30810	-0.749404	7.57509e-06	GTGCATAATAAAAATAATACAATCCTAGATATGATAAATGGTGAGGCGGTAGACCACACACCAGTATGGTTTATGCGTCAAGCTGGTAGATCACAGCCTGAATATAGAAAATTGAAAGAAAAGTATTCTTTATTTGAAATTACACATCAACCTGAGTTATGTGCTTATGTTACACATTTACCAGTTGATAATTATAATACAGATGCAGCGGTGCTGTATAAAGATATTATGACACCACTTCAGCCGATAGGGGTAGATGTAGAGATTAAATCTGGTATAGGTCCAGTAATTCACAACCCTATAAAAAATATACACGACGTTGAAAAGTTAGGAAAGATTGATCCTAAGCGTGACGTGCCATATGTTTTAGATACAATAAAAATATTGACTGAAGAAAAA…
Orotidine 5'-phosphate decarboxylase (EC 4.1.1.23) CDS	1537434	-0.747346	0.0225936	ATGAATAATTTACCAATTATCGCACTAGACTTTGATTCATCAGAAACGGTGGATGCATTCTTAGATCAATTTGATGAGCCACTTTTTGTAAAGGTGGGTATGGAACTTTTTTATCAAACTGGACCACAATTTATAGAATCTATTAAAGCACGTGGGCATGATATTTTTTTAGATTTAAAATTACATGATATACCGAATACTGTGGGTAAGGCAATGGAAGGGTTAAGTAAATTAAACGTTGATTTAGTCAATGTACATGCTGCTGGTGGAACTGAAATGATGACACGCGCATTAGAAGGTTTAAGAAAACACAACCAAAATATTAAAATTATAGCAGTTACACAACTTACTTCAACTACAGAATCTATGTTAAGAAATGAACAAAACATTCAAAGTTCT…
Ribonucleotide reduction protein NrdI CDS	542404	-0.745304	0.00864939	TTGGTCACTGGAACAATAGGGTTTGGCGAAGTACCGCCACCTGTTCAGTCATTTTTAGATATTAATCACGACTTATTACAAGCTGTTGCAGCTAGCGGAAACCGAAACTGGGGTCAAAATTTTGCAAAAGCTGGACGATCTATTTCGGAACGATATCATGTTCCATTATTAATGAAATTTGAATTACATGGCACAACGAACGATATAAGCGAATTTAAAGATAAGGTGGGGCATTTCAATGAAGATTATGGACGAGAAGAAATACAATCATATTGA
Glycyl-glycine endopeptidase LytM precursor (EC 3.4.24.75) CDS	2439835	-0.74385	0.00868083	ATGAAAAAAATCGTTACAGCAACAATTGCTACATTGTCATTGGGAGCAGTGGGCATAGCACAGTCAGATGCAGAAGCATCAGAGAATAATCAATCAGGTACGCAATATTCAAGTAACCAATCTACAAATGATATCTTTGAATATGGTTATATTGATGAAGATAATAGTGGGAATTATCACCATACATTAGATGGAAACTGGGATCAATCAATGTTTGATCAACAACAATATTATTTCTATTTAATTGATGAAGAAGGGAATTACCATTATTACTATTTCCCTATGAATGATCAAGGCACAAACTCAACAAATACGAATGCAACAAATGCATATAATGATAACAACTATAGTGCTGATAAAAGTCATGAAGCTGTTCAACAGAGTGGCTACGATGTAAAT…
ATP synthase A chain (EC 3.6.3.14) CDS	1737755	-0.743114	1.82959e-06	ATGGATCATAAAGACCCTCTAGTCAGTTGGAATGTATTCGGTCTAGACATCGTGTTTAACCTATCATCAATTATGATGTTGGTTATTACAGCGCTTATTGTTTTTGTCATAGCTATTATTTGTACACGCAACCTCAAGAAACGTCCATCTGGTAAGCAAAACTTTATAGAGTGGGTTTTTGACTTTGTAAGAGGAGTTATCGAAAGTAACATGGCATGGTCTAAAGGTGGTCAATTCCATTTCCTTGCTGTTACATTAATATTCTTCATATTTGTCAGTAATATGATTGGATTACCTTTTCAATTAATTTCAGGTCATACACTGTGGTGGAAATCACCAACAGCTGATGCAACTGTTACTTTGACATTGTCAACTTTAGTTATCCTTTTAACACACTAT…
ATP-utilizing enzyme of the PP-loop superfamily CDS	2459279	-0.742573	0.00903765	ATGTTAACTGAAGTATTAACTAAAGAACAACAATTAGAACGTGTATTAAAAAATATGAATCGTGTAATCGTCGCTTTTTCAGGAGGTGTAGATAGTAGCTTTGTATTAAAGAAAGCTATCGATGTACTCGGCACTGACAATGTAAAAGCAGTTATTGTAAAATCCGAATTATTTAGAAATGAAGAATTTGACCAAGCCCTTCGTTTAGGTGAATCACTAAATGCCAATGTGATAGAAACTGAAATTGAAGAATTAAAAGATCCAAATATAGTTGAAAACACACCAAGCAGTTGGTATTACAGTAAACGCTTATTATATTCAAAACTTGAAGACTTAAGAGTAAACTACAATTTCGACTATGTTCTCGATGGCATGATTATGGATGATTTAGATGACTTC…
hypothetical protein CDS	215374	-0.742157	0.0136184	ATGAAAAGAATATTACTGATCGCAAGCGCGTTTATCGGTGTCATTGTAGGAGCCGGATTTGCATCAGGGCAAGAAGTACTCCAATACTTCACGAGCTTTGGCATTATGGGGACATTTGGCGCTATCATTACTACAGCATTATTTGCTTATGTGGGTATGATGCTTGTTTGGTTAGGAAGTAAATCTAAGACAGATTCTCATAAAGAAGTTATACATAATATCACAGGGAAATCTATATTCGGTAAAATTTTAGGATGGATTATTGATTTAGTCATTATCTTTACACTCTTTGGTGTAGGTGTCGTTATGATTGCAGGAGCTGGATCAAACCTTAATCAACAATTTGGATTACCTTCAATTGTAGGTACTATCCTTATGACAATACTTATTTTACTTGCG…
FIG01107967: hypothetical protein CDS	1991683	-0.742065	0.00119388	GTGAAAGTAAAATATATTGATAAGCGTCACTGGCGTCGTATCATTGACAAAGAGTATACAGAAGTCAAAGTAAACAACAACAAGTTCAAGGGTATTATTGGTTTGGTGACGATGAAAAAAGTACGCGAACCATTAGAGGTCACAGTGGTGGGGCAAAATATTATTGTTGCAGATGATAACTATCAATGGCTACAAATCTTGCCCGAAAAAAAACGATATAGCATTACAGTGATGCTAGATGACAAAGGCAACCCATTAGAATATTACTTTGATATAAATATTAAGAATGTTACACAAAAAGGAAACGCACGTACAATAGATTTATGTTTAGATGTACTTGTATTACCAAATGGGGAATATGAACTTGTAGATGAAGACGATTTACAACGTGCTTTAGAC…
hypothetical protein CDS	2430850	-0.741978	0.00329842	GTGATTCCGACGTGTTCATTGATTCACTTTCGCTTAGTGATTCTGACGTGCTTAACGATTCACTCCCGCTTAACGATTCTGACGTACTTAATGATTCACTTTCACTTAATGATTCTGACGTACTTAATGATTCACTTTCGCTTAGTGATTCCGATGTGCTCAATGATTCACTTTCGCTTAGTGATTCTGACGTGCTTAATGATTCACTCTCGCTTAGTGATTCCGATGTGCTCAATGATTCACTTTCTCTTAGTGATTCTGACGTGCTCAATGATTCGCTTTCGCTTAGTGATTCTGAAGTGCTTAACGACTCACTTTCACTTAGTGATTCCGACGTACTCAATGATTCACTTTCGCTTAGTGATTCTGACGTGCTCATTGATTCACTTTCGCTTAGTG…
FIG01107914: hypothetical protein CDS	1534555	-0.741185	0.000661531	ATGGCTATACCAAAAATAACTACATTTCTAATGTTCAATGGAGATGCAGAAGAAGCAATTAATTTATATGTTAATACATTTGAAGATGCTGAAATATTGGCATTGGTAAGATATAGTGAAAGTGATAAAGAACCAACAGGGGCTGTACAACACGCTATTTTCAGGTTGAAAGATCAAGTGTTTATGGCAATTGATAATATGAATGGTGTCGATATAGAAATGAATCCAGCCGTATCATTATATGTCACTGTAGACAGTGCGTTAGAAATGGAACGCTTATTCAGTAATCTGAAAAGTGGTGGGGCTATTTTAATGCCTAAAACTCAAATGCCACCATTTAGGGAATTTGCTTGGATACAAGATAAATTTGGTGTTAATTTTCAACTAGCATTGCCAGAA…
LSU ribosomal protein L31p CDS	1728965	-0.740989	0.0308196	ATGAGAAAAAATATTCATCCTGAATACCACAATGTAATCTTTTTAGATACAACTACGAATTTTAAATTCCTAAGTGGTTCAACAAAATCTTCAAAAGAGACTATGGAATGGGAAGATGGCAACGAATACCCAGTTATTCGTTTAGATGTTTCATCTGATTCACATCCATTCTACACAGGACGCCAAAAATTCGCTGCTGCGGATGGCCGTGTGGAACGTTTCAACAAAAAATTCGGAATCAAATCAAGCGACGAGTAA
Sulfate permease CDS	409289	-0.73463	0.000251851	GTGGGGCAAATTACTTATGTTAAACAATGGAGCGGGGATTTAAGTCAAAATATGCTCACAGGTATATTACTTGCCCTTGCATTACTTCCAGGCGCAATTGCATTCTCTTTCATCGCTGGTGTAAGTCCAACGATAGGCATGTTAAGTACTGGTTTGATGATGCTCGTGTTGAGCTTTACTGGGAATAGAACGTTGATGGTCTCAGCGCCAAGTAGTGGTGTGTCGCTAGTAGTCGCACCATTAATGGCAAGTCATGGTCTAAACGCGCTTATATTAGCTACATTGTTTATGGGTGTCATACAAATTATATTGGGATATTGTCACATAAATAAATTGTTAGACTTCATACCTACGGGTGTAGTCATTGGTTTTATGAATGCATTAGGTTTATTATTGTTT…
Pyruvate dehydrogenase E1 component alpha subunit (EC 1.2.4.1) CDS	1636266	-0.733671	7.69045e-06	ATGGCTCCGAAATTGAAAGCCCAATTCGATGCAGAGAAAGTATTGAAAGATACTGAATCTCAATTTGAAATGATCCAAATCTTGGATGAAGATGGTAACATCGTTAATGAAGATCTAGTACCAGATTTATCAGACGAGCAATTAGTTGAATTAATGGAGAGAATGGTTTGGACACGTATTCTTGACCAACGTTCTATTTCATTAAACAGACAAGGGAGATTAGGTTTCTATGCTCCTACAGCAGGACAAGAAGCTTCGCAATTAGCTTCACAATACGCTTTAGAACAAGAAGATTTTATATTACCAGGTTACCGTGATGTTCCACAATTAATCTGGCAAGGCTTACCTTTAACTGAAGCCTTCTTATTCTCAAGAGGACACTTTAAAGGTAATCAAATG…
FIG01108619: hypothetical protein CDS	938116	-0.73059	0.000691435	ATGTCTGATATCATTCCATTTCCACGTTCAAAAGATAAGTTAATAAGAGAAATCAAACAATCTTTTAACAATAATGAATTAGATCAAATGTATGAACTGTTTGAAGATTTTGAAAAGCAATTTGAATTGGATGAGCAAATGTCTCTATTGAAATGTGCCATGTTATATAAGATGGGGCATTATCTTGAGTTGCGTGAAGAAGCTATCATATTACTAAAACAAGGTATTACTAAGTATGACGATCTTATGGTTTATTACGTGAAAAGTTTAAACGGATTAGGACAATATTTCGAAGTCGTTGATGTCATTAATCAAATTATTGATGAAGTCAATGATCATAAAACAAGAATGGAACTATTTCCATTAAAAGAATATGCCTTAAGTCAAATTGATAAACAT…
PhnB protein; putative DNA binding 3-demethylubiquinone-9 3-methyltransferase domain protein CDS	1718507	-0.730584	0.0523002	ATGATGCAATTAAGCCCATTTATTAAAGTAGACGACGTTGATGAAGCTGTAAAATTTTATAAAAATGCGTTTGGTGGAGAAGAAAAAATATTAAACGAAACGAATGGACGACGACTACATGTAGAATTGCATGTGAATACAACAGTGATATTACACATATCAAGTACATACGGAAAAGAATGGCATAATGATAATACTAATATAATTTTGACCTTTGACGATTTAGAAGCACAACAACAAGTGTTTGAAGCTTTGAGTCAATCAGGTGACCCTCATATGCCACTTGAAAAAACATTTTTCAATGCCATGCATGGTCAAGTTAAAGATCAATTTGGTGTGAATTGGCTCATGAATTGCTTTTTAAACTAA
FIG01108031: hypothetical protein CDS	1351222	-0.72988	0.00251586	TTGCCAGATACTAAAAATAATAATATTAAACAAATTGTAGAGACGCTAAATGAAAATGTAGCTAGTTTATTTAAATATAACGGTGAAGTTGCTAAACAATTATTTTTGCATGATAAATTTAATTTAAATGGAAAAGTAGACATAAGTGTTGAAAGAAAATTTTTAGGGGAAGTTTTAAAATATATACCTAAAACATTTAAATCTGTGCTATATGATGGCACATCCTCAACGTCAGATTTCACGAAAATTGATTTTCCTAAAGTGACACACGCTAATATCTTTGATAACGAAGATATCATCATGACGATTATTGTTTATGATGTAGAAGATGAAGATTGGATGTTTAGATGGAATCATAATATTAGGATGCCTGAGAAACATATTTATTTCCATTCAATC…
Arsenate reductase and related proteins, glutaredoxin family CDS	729710	-0.729481	0.000965071	ATGGTAACATTATTTACTTCACCAAGTTGCACATCTTGCCGTAAAGCGAAAGCATGGTTACAAGAACATGACATTCCGTATACGGAGCGTAACATTTTTTCAGAACACTTAACAATTGACGAAATCAAACAAATTTTAAAAATGACTGAAGACGGAACAGATGAAATTATATCTACACGTTCTAAGACTTACCAAAAGTTAAACGTTGATATAGACGCATTACCGCTTCAAGATTTATATTCAATTATTCAAGATAACCCTGGTTTATTACGTCGTCCAATTATTTTAGACGAAAAACGTTTACAAGTTGGTTATAACGAAGATGAAATCAGACGTTTCTTACCAAGAAAAGTACGTACGTTCCAATTACAAGAAGCGCAACGTATGGTTGACTAA
ATP synthase alpha chain (EC 3.6.3.14) CDS	1739907	-0.726853	2.12063e-05	ATGGCCATTAAAGCTGAAGAAATCAGTGCATTACTTCGCTCACAAATAGAAAATTATGAGTCAGAAATGGCTGTTACTGATGTAGGTACAGTACTACAAATAGGTGATGGTATAGCATTAATCCACGGATTAAATGATGTTATGGCTGGTGAGCTAGTAGAATTTAATAGCGGCGTTCTAGGTTTAGCACAAAACTTAGAAGAGTCAAATGTAGGTGTCGTAATTTTAGGCCCATACGACGACATTAAAGAAGGGGACGAAGTAAAACGTACTGGACGTATTATGGAAGTTCCTGTTGGTGAAGAATTACTTGGCCGTGTTGTTAATCCATTAGGACAACCAATAGATGGACAAGGACCTGCTAACACAACAAAGACACGCCCAGTTGAGAAAAAAGCA…
LSU ribosomal protein L34p CDS	2272141	-0.72652	0.0221959	ATGGTAAAACGTACTTATCAACCAAATAAACGTAAACATAGTAAAGTTCATGGTTTCAGAAAACGCATGAGCACAAAAAATGGTCGTAAAGTTTTGGCGCGTCGTCGTCGTAAAGGCCGTAAAGTACTATCAGCATAA
Integral membrane protein CDS	376828	-0.726216	0.000871923	ATGAATATTCTGGCACTACTCTGTAGTTTACTGACAGTACTTATTTTCGTAAGTATGTATTTAAATTTAAAATATTTTGCAAATATCAATATTTTTATTTCCCAGGTAATATTAGGTTATATTGTAATTATATTACGTATTGCTTCTCATCATATCCCTATAGATATCATTGTTGTGATGCTTATTGGTTTCTTATTAGTACATATAAAACACAAACATATACTGCAGTATCGTATGAGCGCGCTATTTTTAAAACGACTCTATCGCTTATCTTTTAAAGTCATCGTTTTCACACTTGCTTGTGCCTACATTAGCTTGCTACCGTTTGCATTTAATGTTGTATTTCTATGGTTAGCAGCGATTGCCTTTAGCGCAATTTTCACTTTTATTTGTTATGTA…
FIG01108000: hypothetical protein CDS	2720226	-0.724618	0.00228062	ATGATAAATATTATTTCAGCGATTGGCTCACTTGGTACATTTATAATGGCACTGTTTTACTTTATCTCAGTCAGTGTGCAACTGTACCAAATGAAAATCAGTTTTTTACCGGCGCTCGGTTTTAATCAAATACTGATTACTAGAGACCATGATGAATTAAACTTAAGAAATACTGCTATTGATAGTGATGAAGACCAAGACTTTTTGAAATTATATAACTTAGGTGGCGGTGCTGCTAAAAATATAAAAATCGAAATCTATCTTGGTAATCAAGACATCTTACAAACAAAATATGTTAATATTTTACCTAGTAAAGAAGGTTATTTGTTACCGATTAATAAAGACGTTTATTCAGAAATTGAAAGCACAATTAAGAATAATGGTTATGAATCTGATTTA…
Sodium/di- and tricarboxylate cotransporter CDS	2055142	-0.724521	0.00162282	ATGAAACAGCATTCAACAAAGAAGAAAAACACCACATTTAAACCGCTTTGGTTAATCATTAGCGTCATTGCGCTTGTGGTTATCATGGTATTACCAACGCCAGATACCTTGCCCTTCATGGCTAAAAGTGCATTAGCTATCTTAATATTCGCCGTTATCTTATGGGTAACTGAAGCAGTCACTTATCCTGTATCTGCAGCGATGATTGTCGGTTTGATTATCTTGCTCTTAGGATTTAGCCCTGTACAAAATTTAACTGAGTCTCTAGGCAATCCACAAACAGGCGGTAAAGTTTTAGAAGGCAGTAGCTTATTCGGTACGACTAACGCATTGAAGCTTGCTTTTAGTGGCTTTTCATCTACTGCTATTGCACTAGTAGCTGCAGCACTGTTTTTAGCT…
Nitrate/nitrite sensor protein (EC 2.7.3.-) CDS	10890	-0.724518	3.83036e-06	ATGGAAAAACCGACTAGACTTGCTTTATTAAAAGAAATTGCAGAATTTTTAAATGTAGAAACAGAAACATATAGTATGATGCAAGGTGCATTGAAGTCTTTAATTCAAGGAAGCGAGTTTACAACAGGCTGGATTTTCTTTATTGATGATTCAGGTCAACATGAGCTTGTATCTCATATAGATTTACCAGGCGCATTAGCCAAACAAAATTGTAAATATATGTGTGAAGGCACGTGTTGGTGTGTTCAAGCTTATCAAAATAAGAAATTGACCAAAGCATCTAATATCATTAATTGTTCGCGTATCAACCTTGCAAACCGTGCATATCATGATGAAACAGATGGTGTCACGCATCATGCAACTGTACCGCTAAGGTCAGGGGATGAACAATTCGGACTA…
Shikimate kinase I (EC 2.7.1.71) CDS	1066240	-0.723327	0.00575557	ATGGGTACTGGCAAAACAACTTTAGGTAAATATCTTGCTAAAGCTGAACACCTCACTTATGTCGATTTAGATGCCTATATCGTTCAACAAGAGAACAAAACAATTCCTAATATTTTTAACCAACTAGGTGAAAGTGGTTTTCGAGCACTAGAATATAAGTATTTAAAACAGTGTATGGATCGTTTTGATATCATTTCTACTGGTGGTGGCATTATAGAAAGTGATAAGTCATTTGACTTTTTAAAACAACAAACCAAAATTATTTGGTTAGATTGTGATTTGACAATTGTTTACAATAGAATCAAGAATGATAGCAATAGACCAAATGCTAATAATAAATCACTTTTTGATTTAAAAAGCTTGTATTCATCTAGGGTTTCAAGATATAATGAAATCGCA…
GMP synthase [glutamine-hydrolyzing] (EC 6.3.5.2) CDS	2700960	-0.723276	7.42226e-05	ATGGAAATGGCGAAAGAGCAAGAGCTCATACTTGTTTTAGACTTTGGTAGCCAATACAACCAATTAATTACACGTCGTATTCGTGAAATGGGAGTGTACAGTGAATTACACGACCATGAAATGAGTATGGATGAAATTAAAAGTTTGAACCCTAAAGGTATTATCCTTTCTGGTGGACCAAATTCAGTTTACGAAGAAGATTCATTTACAATTGATCCAGAAATATATAATTTAGGTATTCCTATTTTAGGTATTTGCTATGGTATGCAACTTACAACTAAATTATTAGGTGGAAAAGTTGAGCGCGCTAATGAACGCGAATACGGTAAAGCAGTTATTAATGCTAAAACGGATGAATTATTCTTTGGTTTACCAGAAGAACAAAATGTTTGGATGAGT…
Transcriptional regulator, GntR family domain / Aspartate aminotransferase (EC 2.6.1.1) CDS	1999957	-0.72309	0.000554307	ATGTTCAAACCCAAATACAAAAAAATCGTCGATGATATCATTTCAAAAATAAATAACGAGACATTTAAACGTGGTATGAAATTGCCATCGCAACGAGAAATGGCAAACTACTACGATGTAAACCGTTCAACTATTATACAAGCTTTAGAAATTCTTCAAAGTTATGGTGTTATAGAAGGAAAAGAAAGAAGTGGACTTTATCTTTCAGACAACAAGTGGAACACTTACATCAATAACAATACAAATTGGCAAAAATATATTAGTAATAGTAGTTCAAAAAACAACCAATACTTTATCCAAATGATTAACAAATTAGAGTTTGAATCTAATTTAACTCGCTTAAGCACTGGAGAACTTAGTCCAGATTTAATTCCAAATGAAAAATTCAAAGAAATTCTT…
Homocysteine S-methyltransferase (EC 2.1.1.10) CDS	2588659	-0.723032	2.91732e-05	ATGAGACTGTTAGAAAAAGTAAAAACACAATCTCCAATTGTGTTAGATGGCGGACTAGCAACTACATTAGAACAAGCTGGTTGTAATTTGAATTCTTCGTTATGGTCTAGTGAAGTACTTAGACATCAACCAACTAAAATAAAGCAAGCACATCAAGATTTTACACATGCGGGTGCCGACATTATTTTAACAAGTACATATCAAGCAAGTTACCAAACATTTAAAGATATAGGGATGCAGGATGAGGAAATTGATGGCCTTTTTACAGTAGCGGTAGAGCAAGTTATGGATGCAACAAATAATAATCAAGTGGTTGTAGGTAGTTTAGGTCCATATGGTGCATATTTAAGCGATGGCTCTGAATATACAGGGGATTATAAAATAAGCCAAGAAGCTTAT…
hypothetical protein CDS	2862174	-0.722443	0.590865	ATGCGTACACAGTCCTTATTTTCAACTAAATTATACAATAAAAGCGCTTTATTGTATACATTGAGTGCACACTTTTATATATTTTATTTTGTTAAATTTAAAAATGCGCTTATTTCAAGGTCATAA
putative mannosyl-glycoprotein endo-beta-N-acetylglucosamidase CDS	146221	-0.720855	0.00242785	ATGACGAAGCATAAAAAAGGCTCAATTCTATCAATCATTGGTTTATTGATAGTCTTAGGTGTAGCTGCGGTTGTTGTTTTTTCAATGATCTCAGATCAAATCTTTTTTAAAGAAGTTGACGAACAAGAAAAAGTAGAAAATCTTAAAGTAACTTTGGATAAAGCATCTAAAAAACAAATTGATAATTATACTAGCCAACAAGTTTCAAGCAAAGATAATAAAACATGGAGAGATGCGTCATCTACTGAGATAAAAGCTGCGATGAACAGTAGTGAATTTATTGAAAGTGATACGCAAAAATACCAATTTTTAGAATTAGATAAGTATCAAGGTATTGATGAAAATAGAATAAAACGCATGCTCATAGATAACCCTACGTTGTTAGAGCATTCAGATGAT…
hypothetical protein CDS	2785531	-0.720301	0.237992	ATGGCATATAAGTATCGTTCTATTGCTGTAAGTACTGTAATGAGTCTAGCTATAGTATTTACTACAGTTTCAGCACCAACAGCTGATGCAAGTGGTTCAGGTAGTGCAACAGAAGGCGAAAAAAACGGTGATATTGAATTACTGGATAAAAAACCTAAAGTAGCTGAGGTTCCAGAGAACAATAATCCTAACCGTGTAATTACAAATTTTAAAGGTGACACTAAATCAGAAATGGGTTTTAGTTGGTATACCACAGACAAGTTCAAAGACTCTAAAGTATGGGTTTCAGAATCTAAAGATTTTTCAAACGCAAAATCATTTGATGCTAAACCTAAAAAAGTAGACTCAAAGTATCTTGAAAGAGATAAAGAGGGCAATATCATCTATAAAGATGTAGCT…
Succinyl-CoA:3-ketoacid-coenzyme A transferase subunit A (EC 2.8.3.5) CDS	2555070	-0.720038	0.00690197	ATGTCGAAAGTAATTAAGGATATACATACAGCATTCGATGGACTAGAGGATGGTATGACTGTGCTTGCTGGTGGCTTTGGGTTATGTGGCATACCAGAACATGCTATCGAAGCAATCCGTACGAAGGGTACGAAAGCTTTAACAGTAGTAAGTAATAACTGTGGTGTAGATGATTTTGGCTTAGGCCGTTTATTAGAGAAACAACAAATTGATAAAATGATTAGTTCCTACGTGGGTGAAAATAAAATATTTGAACAACAATTAATTAATGGTGAATTAGATGTAGAATTAACACCACAAGGTACATTAGCTGAGAAATTACGCTCAGGTGGCGCAGGTATACCTGCTTTTTATACGAAAACAGGTGTAGGTACGTTAATTGCTGAAGGTAAAGAAACA…
Glycosyl transferase, group 1 family protein CDS	369596	-0.717036	0.00523699	ATGAAATCAATCACTTTTTTCATGCATAATATTTATGCTATGGGCGGCACTGTAAAGTCTATTTCACAATTAGCTAATACGCTAGCTAAAAAAGGTCATAAAATCGAAATCATTTCTGTATTTAAAGGTGATATAAAACCTTATTTCGAACTCCATGATTCTATAGTTATAAAACCTTTGATCAATTATCAGTTACACCCTAAAAATTTTAAAGATTTATTTTTTAACCGCATCAATAAATACACTTCAATTTCTAAACCTAAAGTACTTTCAAAAAACGAACCGGGTTTAAATCAATTTTCACGTTATATAGAGAAAAAGATGATTAGATCCATCCGTAAAATTGATACGGACGTTCTAATCGGAACTAGAGCCAGTTTTAATATATTGATTGCAAAA…
FIG01108210: hypothetical protein CDS	1988440	-0.716789	0.00177058	ATGAATGAAGAGAAAAAGGCGCAATTTTTAAATGTTTATAAAAAATATAAAAGTTTAACGCATTACATAGAACAAAAATATAAACTGACAATCAATGATGTAGAAGTTTTAGAACTCATTCAGCAAAATTGTAGTGAAAAGCATATGTTGATGCAGCCATTTTTAAAAATTGCTACTGCGGAACTGGATTTGAGTAGAACTAAAGTGCTTGCTTCCATTCGTCGTTTGATTGATCAAGATAGAGTAAGTAAGATACGTTCGACAGAAGATGAACGTAAAGTATACTTATTAATGAACGAAAAAAACGCAGCACATTACAAGGCATTATTAGATGAAATTGAATCATATACTGAGTAA
Ribonuclease HII (EC 3.1.26.4) CDS	1439549	-0.716085	0.00298978	ATGAAACAAACTATTCAAGAAATTAAATTATTGTTACAAGATATTCACTCACTAGAAACTTTAAAAAATCATTCTGTCAACAACGATGATCGTAAGGGTGTACAAAATGCAATTGTTTCTAGAAGAAAACAATTGGAAAAAGTTCAAACATTACTAGAAAATTATAAAGTGATGTCTTATTATGAAAATCAAATACTAGCTGATGATGACAAAGCGTTAATTTGTGGCATAGATGAGGTGGGGAGAGGGCCGTTAGCTGGTCCTGTTGTTACTTGTGCAGTCATTTTAAATAAGGATCACCATTTCACAGGCTTAAATGACTCAAAACAACTCTCTGCAAAGAAAAGAAATTTTTTAGAAACGCAATTATTATCAGAAGTATACGCATACGCGTATGGT…
Guanylate kinase (EC 2.7.4.8) CDS	1531955	-0.716003	0.000595025	ATGGATAATGAGAAAGGTTTATTGATTGTACTATCTGGACCTTCTGGTGTAGGAAAAGGGACAGTTAGAAAAAAAATATTTGATGATCCAACCACATCTTATAAATATTCTATTTCAATGACCACACGTGGTAAGCGTGAAGGTGAAGTAGATGGCGTTGATTATTTTTTCAAAGCAAAAGCAGAATTTGAAGAATTAATTAAACAAGATGAATTTATAGAATATGCTGAATACGTAGGAAATTACTATGGGACGCCTGTTCAATATGTTAAAGATACGATGGAACAAGGCCATGACGTATTTTTAGAAATTGAAGTAGAAGGTGCGAAACAGGTGCGTAAGAAATTCCCTGATGCATTGTTTGTTTTTCTTGCCCCGCCAAGTTTAGATCATTTACGT…
Methylenetetrahydrofolate dehydrogenase (NADP+) (EC 1.5.1.5) / Methenyltetrahydrofolate cyclohydrolase (EC 3.5.4.9) CDS	1666525	-0.712463	4.06218e-06	ATGGTCGCTAAAATTTTAGACGGAAAACAAATTGCAAAAGATTACAGACAAGGTCTTAAAGATCAAGTTGAAGCATTGCAATCTAAGGGTTACACACCTAAATTATCTGTAATACTTGTAGGTAACGATGGTGCAAGTCAAAGTTATGTAAATTCTAAAAAGAAAGCAGCAGAAAAAATTGGTATGATTTCTGAAATCGTACATTTAGATGAATCAACATCTGAAGAAGACGTTCTAAACGAACTTAAACGTTTAAATGAAGATGATACTGTGAGCGGTATATTAGTACAAGTACCTTTACCAAAACAAGTAAGCGAACAAAAAGTTATAGAATCTATAGATCCAGCAAAAGATGTGGATGGCTTCCACCCTGAAAATATTGGTAAACTTTATATAGAC…
Putative pheromone cAM373 precursor lipoprotein CamS CDS	2353819	-0.712038	0.000612024	ATGAAACGGAAGGTTATACTATTCATCTCAGCAGTTTTTTTATTATCAGCATGTGGCAATGATGATGAGAAAAGCAAAGAACAATCTAATGAAAATGAACAACAACAGCAGCAACAAGATTCTGGTTCTGTAAAAGATATAGCAACAGATAAAAATGTATCAGGAAACAATTACAGAACAATATTACCATTTAAAGAAAGTAAAGCACGCGGTGTATTACAAGAAAACATGGCAAATAGTTATAACGGTGAAGATTTCGAGAGTGGTCTATTAGATTTAAGTAAAGAAGTCTTTCCAACTGAAGATTATTTATATCAAGATGGCCAATATCTAGATAAAGATACGATTAACGCATATTTAGGACCTAAATATACTAAAGATGAAATCGATGATATGGAT…
putative acetyltransferase CDS	623557	-0.708866	0.00431692	ATGGAATTAGTAGTTAAACGGACAAAAGATTTATCAAATATTGAACTATTACATATTTTAGAAGAAAGAATAAAAGTATTCGTAGTAGAGCAAAAATGTGCATACCAAGAAATAGATAAAGATGATGAAGAAGCGTTGCATATCATGTTGAAGGATGAAAACCACATTGCTGCATACACACGTATTGTAGATCGCCAGTCGCATATTAGCTTCGGAAGGGTGCTAGTGGCACAAAACTATAGAATGCGAGGCTATGGACGTAATATTGTGCAGAAAACAATAGATATTATAAATGAAAAATATAGTGGATCATTAATCAGCATTTCCGGACAAGCCTATTTAAAATCATTTTATGAATCATTTGGTTTTAAAGGCGTTTCTGATATTTATTTAGAAGAC…
Putative phage protein CDS	1502543	-0.705853	0.529773	ATGGAAGACAAATTAAATTTATACAAAGATGAAGAACTTTTAAAGAGTGAGAATTACGTTGAAGGAAAAGCAAACGTAACTATTGATAGCTTAGATGCAGATACTGATTATCCAAAAGGTACTTATCAAGTATCACGTGAAAATGAAAATGGAGAATCAAAGAAAAAAGACGTCCCAGCATTTAAAACAAAACCTATTCTAGTAACGGGTGTGACGTTAAATAAGGAAGCGTTGGATTTAACGGTTGGTGATCAACAAAAAATTACGGCAACCGTAGCACCTGGAACAGCTACAGACAAGTCAGTTGAATATTCTTCTTCTAATAAAGATGTGGCTACAGTAGACGGTGAAGGTAATATCACTGCTGTTGCTAAAGGTAGCGCTGATATCACAGTTACA…
Phage protein CDS	1525167	-0.70352	0.0243006	TTGCAAATGAGAGAAGAATTATTGAGCAACTATGAGAATTTAAGTGTAGTTGAAACTCAGTTTCCTGTAGATAAAGTTAAGGGGTATTATAAAAGAAACAAATACTTACCTAATGGGTTAGTTATTTTAAACAATGATTATGACCATTATATTCAGAACGGCGTATTAGCAGAAGAATTAGGGCATCATGAAACATCTTATGGAAATATCACAGGAGTATATTCAAGAAAAGATAATATCAATGCTGCTCGACAAGAATTGAAAGCTAGAAGATATGGATTTAAATTGGCTGTCCCTTTAGAAAAATTAATAAAGTGCTATAAACAAGGGGTATGGGGAGATTTATATGAGATGTGTTTGTTAATTCAAATTGATAGATCATATTTCTTTGAAGCTATA…
FIG01108288: hypothetical protein CDS	633666	-0.703306	0.0449979	ATGACAGATATACGTTACTTAACAAGTGAAGATTCATCTATTTATCGCGCTTTTTTATTAAAGGGCATCCACAAAGAACTTGAAGTATTTGCATGGAAATTGCAAAATGAAAAATGCTTAATTGAATTAAATATAGAAAAATTACTTTCTTCACAAACATCTGATTATGCAGTGCTTGGTGCCTTTGAACAAGATGAATTAGTTGGTGCAGCTACTTTAATTCACAGACAAAAATATAGCTTATCTCATAAAGCAATAATGGAAAACATGTGTGTCCAAGGTCTTGATGATGATTCAAGAGATCACATTTCTAAATTATTAATGCGTCATATTTTCCAAATATGCCATGACAAAGAAATAGAAATCTTATTAACTTCACTCATTTCAAATAACATTAGT…
tRNA-guanine transglycosylase (EC 2.4.2.29) CDS	971184	-0.701902	3.01811e-06	ATGCCAGCAGTAACGTATGAGCATATTAAAACTTGTAAGCAATCGGGTGCTCGTTTAGGTATTGTACACACACCGCACGGATCATTTGAAACGCCGATGTTTATGCCAGTAGGTACAAAAGCTACTGTAAAAACGATGAGTCCAGAAGAATTACATCAAATGGAAGCGAAAATCATTTTAGGGAACACTTATCATTTGTGGTTACAGCCAGGAAATGATATTATCAAAAAGAGTGGGGGCTTACATCAGTTCATGAACTGGAATGGTCCTATACTGACTGATTCTGGCGGTTTCCAAGTATTTAGCTTAAGTAATTTGAGAAATATTACTGAAAAAGGCGTAGAGTTTCGTCATCATAAGAATGGGTCGAAGTTATTTTTGAGTCCTGAGAAAGCTACA…
replication protein CDS	2909454	-0.70142	0.00484687	GTGAGTGATTTAGAAAAAGGTTTATATCGAAAACGTATGTTGAGTTATGGTGGATTGCTTAAACAAAAACATAAAATTTTAAATTTAGATGATGCCGAAGATGGCAATTTAATTAATACAAGTAACGAAGATGAATCAACTGAAGAAGAAAAAACACATTCAATTATTGCAATTTGGAATTTTGAAAAACAAAATTATTACTTAAAAGATTTGAAACGTTAG
PaaD-like protein (DUF59) involved in Fe-S cluster assembly CDS	712586	-0.701261	0.0458062	ATGGAGGAAGATTTAAAAGATAGCATATTAGGTGCTTTAGAAATGGTAATTGACCCTGAGTTAGGAATTGATATTGTGAACTTAGGCTTAATATATAATGTGAATGTTGATGATGAAGGCTTATGTACAGTAGATATGACACTGACTTCTATGGGTTGTCCAATGGGGCCGCAGATTATGAATCAAGTGAAAGAAGTATTAGCTGAAGTTCCGGAAGTTAAGGATACAGAGATTAATATCGTTTGGAGTCCACCATGGGGCAAAGATAAGATGTCTCGTTACGCTAAGATAGCTTTAGGCGTAAGCTAA
Sulfate permease CDS	2607139	-0.700557	0.000179872	ATGATTGAAACATTAAAACAGGAATGGTTAAATCAGCCAGGTAAAAATATCCTTGCTGGTATAGTTGTTGCATTGGCATTAATTCCTGAAGCCATCGCATTTTCAATTATAGCAGGAGTTGATCCTATGGTGGGGTTATATGCAGCCTTTATAATAGCCACTGTAACTGCTATTGTAGGCGGAAGGCCTGCTATGATTTCAGGTGCGACGGGGGCTGTAGCACTATTAGTGGTCCCTTTAGTTAAAGAACATGGCGTAGAATACCTTTTAGCTGCCACTATACTTATGGGTGCGATACAACTGATTTTAGGTTTGCTGAAAATTGGCCGATTGATGAAATTTATACCCCGCTCAGTTATGATTGGTTTTGTTAATGCTTTAGGCATTATGATATTTATG…
hypothetical protein CDS	2311356	-0.694124	0.226107	ATGAAGCATAGATTTTTAGACGCAATAAAAGATTTCATTTTCATTGTTATGTTCACTTTTATATTAGCGACTTTATTAAATTATATAAATCCTAATCTAAGTCTTAATAAATATTGGAATAAGTTAGGTCATCTGGATTGGGTTAATATATACGATAGTCAAAATTTAAATGGATTAATTGTTCTTGGCTTTATACTTGGCGTTATTTCATTTATTTACGATATGTTTTTCAATACTGAAAAAGAAACTGATTCTAACTAG
Threonyl-tRNA synthetase (EC 6.1.1.3) CDS	932115	-0.694096	0.000169476	ATGGAGCAAATAAATATTAAATTTCCAGATGGCAATTCAAAAGTGTTTGATAAAGGTACAACTACAGAAGATATTGCACATTCTATAAGTCCAGGATTAAGAAAAAAAGCTGTAGCTGGTAAATTAAATGGACAACTCATAGATTTAACTAGATCAATTGACGAAGATGGATCAATTGAAATCGTTACACCTGGTTCTGATGAAGCGCTAGAAGTGTTACGTCATTCTACTGCACATCTTATGGCTCAAGCTTTAAAACGTCTATATGGCAATGTTCATTTTGGCGTTGGCCCGGTAATTGATGGTGGGTTTTATTATGACTTTGACATGGAAGAAAGTATTTCATCAGATGATTTTGAAAAAATAGAAAAAACAATGAAGCAAATTGTTAATGAAAAC…
Undecaprenyl pyrophosphate synthetase (EC 2.5.1.31) CDS	1423908	-0.693132	5.08213e-05	ATGTTTAAAAAGTTAAAAAAGAAGAAAGAAAATCAGTATAAGCAATCCGATATAGATTTGGAAGTACATAATATACCCGAACATGTTGCTATAATTATGGATGGTAATGGTCGTTGGGCTAAACAAAGAAAATTGCCTAGAATAAAAGGCCACTACCAAGGTATGCAAACTGTTAAAAAAATCACTAAAGCAGCTAGTGATTTAGGAATTAAATATTTAACATTGTATACTTTCTCTACAGAAAATTGGACAAGACCTAAAAATGAAGTGAATTACATCATGAACTTGCCAGTTAACTTTTTAAGAACATTTCTACCAGAGTTGATAGAAAATAATGTTAAAGTAGAGACGATTGGTTTTATTGAGCATTTACCAACATCTACACTTAAAGCGATAGAT…
Molybdopterin biosynthesis protein MoeB CDS	469129	-0.692318	0.00616966	GTGACAAAAGACCGCTATTCAAGACAAACGTTATTTAAACATATAGGTCCTGAAGGACAAGATAAAATCATGAATTCACACGTGCTCATTGTAGGCATGGGGGCACTTGGCACACACCTTGCTGAAAGTTTAGTTAGAGCAGGGGTTGATACACTAACTATTGTAGACAGAGATTATATTGAATATAGTAATCTTCAAAGACAAACGTTGTTTAATGAAGCCGATGCGCTAGAAGGATTGCCCAAAGTTGTTGCTGCTAAAGAAAAATTATTAGATATTCGACAAGATTTGAAGATTCATAGTTATATTGCACATGTAAATCGTCAGTTTTTAGAGGACAATGCTGGTTCAGCTCAACTGATATTAGATGCAACAGATAACTTTGAAACGAGACAGTTG…
Lipid A export ATP-binding/permease protein MsbA CDS	1966580	-0.689136	6.32775e-05	ATGAAGCAAGAGAATCCATTGTTCTACTTATTTAAAAAATTATCTTGGCCAGTGGGGCTGATTGTGATTGCTGTAACAATTTCTTCATTAGGTAGTATCACAGGACTAGCCGTACCTTTTTTCACTGGTAAACTTGTTGATGAATTTTCTTTTGAAGATATTAACTGGATGTTCATTGCCGCATTTATAGGTATATTTATCATAAATGCGTTACTGAGTGGTTTAGGTTTATATTTATTAAGTAAGATTGGTGAAAAGATTATTTATGCCATTCGCTCAGTTTTATGGCGACACATTATTCATTTGAAAATGCCATTCTTTGACCAAAACGAAAGTGGTCAATTAATGAGTCGTTTAACAGATGATACAAAAGTAATAAATGAATTTATCTCACGTAAA…
Alkaline phosphatase synthesis transcriptional regulatory protein PhoP CDS	920509	-0.688938	0.000410192	ATGTCACAAAAAGTACTTGTAGTAGATGATGAGCAATCAATCGTAACCTTATTAAAATATAATTTAGAGCAAGCTGGATATATAGTGGATGTAGCTTATGATGGAGAAGAAGCACTGGAGAAGGTTAATGCTACAAACCCCGAATTAGTTGTGTTAGATGTCATGCTTCCAAAAAAAGATGGGATAGAAGTGTGTAAAACGATCCGTTCTGATAAAAACCTTGTACCCATCTTAATGCTGACAGCTAAAGATGATGAATTTGATCGAGTACTTGGACTAGAACTTGGCGCAGACGATTATATGACTAAACCATTTTCACCAAGAGAAGTCGTAGCAAGAGTCAAAGCTATTTTAAGAAGATCTGCCATGGTTACAGAAGCAGCTCAAATTGAAAATGAT…
Arsenate reductase (EC 1.20.4.1) CDS	637238	-0.687048	0.00820803	ATGATAAAATTTTACCAGTATCCTAATTGTACAACTTGTAAGAAGGCCGCTAAGTTCTTACAGGAGTATGGTGTTAGTTTTGAACCTATTGATATCGTTCAACATACACCTACTAAAAACGAGTTTAAAGATATTATTGAAGCGACAGAAATTGATGTTAACAAACTCTTTAACACACATGGCGCAAAATATCGTGAGCTTGGATTGAAAGATAAGTTGAAAGATTTAACGTATGATGAAAAGTTAGATTTATTGGCTTCAAATGGTATGTTAGTTAAAAGACCACTAGCTATTTCAGGAAATAAAGTTACAGTTGGATTTAAAGAAGACCAATATAAGGAAACTTGGTTATAA
Late competence protein ComC, processing protease CDS	957224	-0.687027	0.102474	TTGATTAAACAACTTTTATTATGTCCAGTTCTATTTAGTTATTTGTACCAGTTGAGCCATGTAAATCAATTAAGGTTAAATTACTTTACCTTACGTTCTCGTTGTGATTATTGTCATAGCGTGCTTAAATTTACCGAAATGATACCAATTATAAGCTTTTTGTGTTTAAAAGGAAGAAGCAGTTGCTGTCAAAGTAAGTTGAGTTCTTTATATTTAATTGGAGAATTATTATCTATTGTTCCTGCATTTATACTTTCTTACTTATCATTTCCTTTAGATCACACCACCTTTATACTTATATATATATTCCTACTTGTATTTACTATGTATGACATCAAAACTTTTGCACTGCCACTCCATCTGTACATTATATTTTCGTTATGTGCCTATTTTATTGCA…
Transcriptional regulator MgrA (Regulator of autolytic activity) CDS	2008996	-0.685809	5.71773e-05	ATGTCTGAACCACTTAATTTAAAAGAACAACTTTGTTTCAGTTTGTATAATGCTCAAAGACAAGTAAATCGCTATTACTCAAATAATGTCTTTAAGAAATACAAACTGACTTATCCACAGTTTTTAGTTTTAACAATCTTATGGGCTGATTCACCTGTCAATGTTAAGAAAGTCGTTACTGAATTGGCACTTGATACAGGTACTGTATCTCCATTACTTAAAAGAATGGAACAAGTTGACCTAATCAAACGCGAGCGTTCTGAAATTGATCAACGTGAAGTATTCATTCATTTAACTGATAAGAGCGAAGCAATTCGCCCTGAATTAGATACAGCTTGTCAAGACGTTGCAGTAGCATCTTCATTAAGCTCAGATGAATCTAAAGAACTAAATCGATTA…
conserved hypothetical protein CDS	611350	-0.683609	0.195584	ATGAATTTAAACGAATTTCAAGCACATATAGAAGATAAATTACCAGCGTTAGATAGCTTTTACGACAGAGCTATCAACTTTCAACTAGAAAAGGATAAAAGACGTCCGCCGAAAAAACGTTGGTCAGAGGCAAAAATAGAAAGAGCAGCAAATGCGATGTATAAAGATTTGATGAAAGGTATTTATGAAAAAATTAAATCTTTAGTTGAAGAAAGAGAAAAAAAACCGAATGATGTATGGATTGATTATTTAGAAAAATATGAGCTGTACGAACAAATAAACGAATCATTATACGAAATAGAATTTGATTAA
Sugar efflux transpoter CDS	1993577	-0.683409	0.00309993	ATGTTTAGTGCTTTATTACATATTAAGAATTACAAACTATTTGTAGTCAATATGATGCTTTTAGGTATGGGAATCTCAATCACTGTCCCTTATCTTATTTTGTTTGCGACCAATGATTTGGGTATGACTTCTACACAATATGGTCTGCTATTAGCATTAGCAGCAATCAGTCAATTTATAATGAACACGATTGTTGCACGCTTTTCTGATACACACAATATAAATAGGAAGGTCATAATTATTACAGCACTGTTAATGGGTGCTGTCAGTTTTTCTATTTACTTCTATATTCATGAAATATGGATATTTATTGTTATGTATGCTGTTTTTCAAGGATTTTTCGCGCCTGCAATGCCTCAAATGTACGCTTCAGCTAGAGAGTCTATCAATGTTTCTGCT…
Ornithine carbamoyltransferase (EC 2.1.3.3) CDS	777893	-0.682856	0.0573944	ATGGGGTTGAACACAACAGCTTTAAATAAGTTACAAGTTTTTAAAGGAGAACACTTTTTGAAAACATGCGATTTTTCAGCAGAAGAATTGAATACATTAATAGATTTTACTGGAGAGTTAAAGGAAAAGAAAAAACGTGGGATCCCTCATCCTTATCTGAAAGGAAAGAATTTAGCGTTACTCTTTGAAAAACCCTCTACAAGAACACGTTCGGCATTTAGTGTTGCTGCGTATGATTTGGGCGCTTATCCAGAGTATTTCGGCCAAGGTGATATTCACTTAGGTGTGAAAGAATCTACAGCTGATACTGCAAAAGTATTAGGTCGTATGTATGACGGCATTGAATTTAGAGGTTATCATCAAAAAGATATAGAATCTTTAGCTAAAAATGCCAATGTG…
Chloramphenicol resistance protein CDS	179781	-0.68158	0.00185297	ATGTCAGCTATGCGAATTACAACCTTTATTTTAAGTATATTTATCGTAGGTATGGTTGAAATGATGGTTGCTGGGATTATGAATTTAATGAGTAATGATTTAGGTGTTTCTGAAGCAATTATTGGTCAGTTAGTAACTTTATATGCAATTACCTTTGCTATTGCAGGACCAATCTTGGTTAAAGTCACAAATCGTTTTTCACCAAGGCCAGTTTTATTGTGGGCATTAGTAATGTTTATGTTAGGGAACGTAATTATTGCAGTTGCACCTGATTTTACTATTTTAGTATTTGGACGTATTTTATCTTCAGCAGCTGCAGCTTTAATTGTAGTGAAGATACTAGCATTAACTGCTTTATTAACGGCACCTCAACATCGTGGGAAAATGATAGGTATTGTT…
putative truncated transposase CDS	2233748	-0.680603	0.119366	ATGGGTAAACATTATAAATATGAATTTAAATTAAAGGTAGTTCAAGAATATTTGAATAGTTCATTAGGTTATAGAGCATTAACAAAGAAATATGAAATATCGAATAAAAGTTTAATCGAAAGATGGGTTACACAATATAAAGAATTTGGACCCGAAGGGTTAAGCAAACGATTGAAAAATAAAGTTTATACTAGAGAATTTAAGCTATCTGTTTTAAGATTTAGACAAGAAAACATGTTGTCTTATCGAGAAACAGCAAGCCATTTTAAAATAAGTAATACCGCCATGATATGTGCTTGGTAA
Tryptophanyl-tRNA synthetase (EC 6.1.1.2) CDS	728416	-0.679704	5.95847e-05	ATGGAAACATTATTTTCAGGTATCCAGCCCAGTGGTATTCCAACACTTGGTAATTACATTGGTGCATTGAAACAATTTGGTGAAGTCCAAGACGATTACAATTGTTTCTTCTGCATCGTGGATCAGCACGCAATTACTGTTCCACAAGATCGTTTGAAGTTACGTAAACAAACAAGACAGCTTGCAGCGATTTATTTAGCTTCTGGTATCGACCCAGAGAAATCCACATTATTCATACAATCAGAAGTACCAGCGCATATACAGGCGAGTTGGATGCTCACTACGATCTCTTCTATTGGAGAATTGGAACGTATGACACAATTTAAAGATAAAGCTACAAAACAGACTGAAGGTGTTCCAGCAGGTTTACTTACATATCCACCTTTAATGGCTGCAGAC…
Signal peptidase-like protein CDS	2425890	-0.676647	0.00178543	ATGCAAAATGTAGTAGGCATTGATTTTCAAAAGTCAGGAAAAATGGAGTATTATTCGCCTCAACACTTTAATTTAGCTGTAGGAGACTGGGTGGTAGTAGAGTCTAAAAGAGGCTTAGAGATGGGGCGTGTAAAATACGAACCATTAAATGTTGCGGATCAAGATGTAACGCTACCATTAAAAGAAATCGTACGTATTGCAACTGAAGAAGATTTAGTTAGATATGAACAAAATGAGCAAGCTGCAAAAGAAGCTTTGGAATTGTGTAAAGATACGATTCAACAACAACAATTAGAAATGCGTTTGGTTAACTGTGAATTCACATTAGATAAATCAAAAGTAATATTTAATTTTACTTCAGATGAACGTGTTGATTTTAGAAAACTCGTAAAAGTCTTG…
hypothetical protein CDS	1693111	-0.674688	0.00547747	ATGAAAAAAATAAAATATTTAGTCTTACTTTTAATGTCTGTTTTTATTGTTGGTTGTGCCAATGGAGAAAATACATCTTCTGCCGATAAAGAGACAGATGCTAAGGTAGTCACAGATTTAAAAAGTGAAAAAGAAGAAACAACTACCAAGGTAAAGAATGAAAACAAATCAGAAGAACCTCAAGTAGAAGGTGAAACGACAACTGAAGCTAGTGATGATACGTTTCCAGGCTACAAAAAAATTGAAGTCGATGGTGGTGATTTGTCTGGGAATCGTGACGCGAATGTCGTTGTAGATATCGGTTATGGCGATCGAAAATATTGGGCGTTCACTAACGAACACGGGCAATTGACACGAGTTATCGCAGATGAAATTAAAATACAAGATGATGAGACAGAG…
GTP pyrophosphokinase (EC 2.7.6.5) CDS	737780	-0.673271	2.00611e-05	ATGAATCAATGGGATCAATTTTTATCTCCATATAAACAAGCAGTGGACGAATTGAAAATTAAATTAAAAGGCCTTAGAAAACAATATGAAGTAGAAGACAATGCTTCGCCAATTGAATTCGTAACTGGTCGTGTCAAACCAATGACTAGCATTATTGATAAAGCAAATAAGCGTCAAATTTCTTTTGATCGATTACATGAAGAAATGTATGATATCGCAGGGTTACGCTTAATGTGTCAATTTGTTGATGACATTGAAGTTGTAGTTAATTTATTAAGACAACGTGAAGATTTTAAAGTTGTGGAAGAACGAGATTACATTAGTAATACCAAACAAAGTGGTTACCGTTCATTCCATGTTATTATTGAATATCCTATTGAAACACTAAAAGGAGAAAAG…
6,7-dimethyl-8-ribityllumazine synthase (EC 2.5.1.9) CDS	153665	-0.671161	0.0121021	ATGAATTTTGAAGGTAAATTAATAGGTTCAGATTTAAAAGTAGCAATTGTGGTAAGTAGGTTTAATGATTTTATTACAAATCGTTTATTGGACGGGGCTAAAGATACTTTAGTGCGACATGAAGTACCGAAAGAAAACATTGATGTAGCATATGTACCAGGTGCATTTGAAATTCCATTAGTAGCTAAAAAATTAGCTCAAAAAGGTGAATATGATGCTGTAATCACTTTAGGTTGTGTAATAAGAGGATCTACTTCTCATTATGATTATGTTTGTAATGAAGTGGCGAAAGGTGTTTCTAAGGCAAATGATATTGCTGATACACCAGTTATCTTCGGTGTTGTGACAACTGAAAATATTGAACAAGCAATAGAACGTGCCGGCACAAAAGCAGGAAAT…
FIG01108046: hypothetical protein CDS	2695687	-0.670852	0.00011788	ATGGAATTTAAAGCCGTAACATCAATTGATGATCCATTGTTCAAATCAGCTTTAAAGATATATGACGAAAAGTTTGATATCGGGTTAACAGAGGACGAACAAATATTTAAACAATCGTTAAAAAACGAACGTACTAAACATGATTATTTATTTTTAGTAGGTATCGAGTCAGAAAAACCAGTGAGTTTAGCTACTGCTCACTATGAAGCAACGACGAACTCAGCTTTTTTAATTTATTTAATAGCCCTCGATCAACCGAACCATGATGAATTAATCAATTTAACACTAAAACGTATGGAAAAAGAAATTAATAAATTATCTAATCAACTCCATGCTCATGATGTTAACTTCATCATGTTGGAAGTGCCAAAAGAACCTGAAGAAGCGTCTGAAGACGAA…
structural protein CDS	1306276	-0.667266	0.492992	ATGGTATTAGAAGATAAACGCTTACAACAAGCGAGTTTAAAATCGTTTGTTAAAGAGGCTGATAAATTACGTTCGGAAGATACGCCGAATCAGTACCCTTTAGCGAGCGCATACCCGGTTGAAGAAGTAGAAGAAATCGAAAATGTTTACAACATTGTAGAACAACAAATTAATGCGTCGGCATCAATTACAGGCTTTAAAGCAGGCGCACCAATTAGAAACAAAGGACAAGGCAAACAAGCAATTGCAAGCCTTACTAAAATTCAAAACGCTAATTTCTTAGATGAAATTGAAATGTATCACTACAGAAACCCACGTAATGATTCAGAACGTCAAAAAATCGTTGATGGTGTTTTAATCGACACGAACGAGTTATCGGTTTCAGTTGATGACACAGTA…
Dihydrolipoamide acetyltransferase component of pyruvate dehydrogenase complex (EC 2.3.1.12) CDS	1633841	-0.665988	0.000911515	GTGGCATTTGAATTTAAATTACCCGACATTGGTGAAGGTATCCACGAAGGTGAAATTGTAAAATGGTTTATTAAATCTGGAGATACAATTGAAGAGGACGATATTTTAGCTGAGGTACAAAACGATAAATCAGTTGTTGAAATCCCATCACCTGTTTCAGGTACTATTGAAGAAGTACTAGTAGATGAAGGTACTGTAGCAGTTGTTGGTGACACAATCGTAAAAATCGATTCACCAGATGCAGAAGAAATGCAATTCAAAGGTAGTGAAAGTGACGATTCAGCAAGTGAAGAAACAGAAGCACCTGCAGAAGAAAGCACTAAAGAAGAAGCACCTGCACAAGCTTCTAAAGACGAAGAAATAGATGAAAGCAAACGCGTTAAAGCAATGCCTTCAGTT…
hypothetical protein CDS	1502112	-0.665305	0.555858	ATGGCTAAACAAACTAAATTAAACTTTATCGAATTAATTACAGGTGAAAAAGAAAATGGTGAATTTGAAACAAAAGTATACTTCACACCTAAACATTTACCTTTCAGTGAGTTAATGAATGTATTTGAGAAAGTGGAAGAAATTGAAAAACTAGAAGAAGATTCAGGAATTGAAAGCATTAGAGAAATGTTTAAGTTAGTTGCAGAAGATATTTATAAAAAACAATTCACTGTACAAGAGTTAATGGACGGATTACATGCACCAGAAGCAATGCCAGAGATAAGAGCACAAATACAGTTTGTTTCACAAGGTGAACAATCAGAAGAAAACGAAAAGCGTTTGAAACAGCTTCTAAAGTAA
Myo-inositol 2-dehydrogenase 1 (EC 1.1.1.18) CDS	1921664	-0.665009	0.0271217	ATGAATGTGAAAATTGGAATAATTGGATGCGGTGGCATAGCTAATGGTAAGCATTTACCAAGTTTAGAAAAAATCCCAGAAGCAACTATGGTCGCTTTTTGCGATATAGACGTAGCTAAAGCTGAATCTGCAGCGACAACTTACGGTATAGAAAACGCGACAATATATGAAGATTACAAGCAATTACTCGAAGATAAATCTATAGAAGTAATACACGTGTGTACACCTAATAATACACATAAGGAGATAACAGTTGCAGCATTAAATGCTGGGAAACATGTAATGTGCGAGAAACCAATGGCTAAAACTTCAGACGAAGCCCGTGAAATGATCGAGGCGGCGGAGCGAAATAATAAAAAATTAACAATTGGTTACCAAAATAGATTTAGAGCTGACAGT…
Acyl-phosphate:glycerol-3-phosphate O-acyltransferase PlsY CDS	1268666	-0.662846	0.00338137	ATGATGATGATTATAATCATGTTGATACTAAGTTACCTCATTGGTGCATTTCCAAGTGGCTATGTAATAGGAAAATTATTTTATAAAAAAGATATCAGACAATTTGGTAGTGGCAACACTGGCGCGACAAATAGCTTTAGAGTATTAGGTAAACCAGCAGGCTTCCTAGTTACTTTTTTAGACATATTTAAAGGTTTCATTGTTGTCTTTTTCCCACTATGGTTACCTGTCAGTGCAGAAGGTCCTATTAGTTCATTTTTCACAAATGGATTAATCGTTGGTGCTTTCGCAATTTTAGGTCATGTATATCCAGTTTACCTTGGATTCAAAGGTGGTAAAGCCGTTGCTACAAGTGCTGGCGTTATACTTGGTATGAATCCTGTCTTATTAATTATACTA…
hypothetical protein CDS	103157	-0.662653	0.393447	TTGTATTTAGCAATAGTATTAGGCTCTGGAACAATAGCAAATGCAGCAACTATCTATGCACAAGGTGGAATTTGGAATTATGGAGTAGGAAGCAAATATGTTTGGTCATATTACAGTAATAATTATAAAGCACATGGCTCTACAGCAGTGGGTAAATATAAATCCTATAGCGGAAAAACAAGAGCAGGCATCCAAGCTAGAGCATCTGCTCCAAAATCATTCTTCGTAAATAGAACATATTACAACGTTTACTAA
Hypothetical protein SAV2325 CDS	415161	-0.660267	0.00013904	GTGGGTAAATATAATGTTGAAAATGAATACGTTGAGATTCGACTTGAACGACTATTTAAAGTTGAACCAGAATTATTATATCAAGCATGGACAGATCAACGTTTTCTTAAACAATGGTTTATGACAACAGATAGAACAAATAAATCAATTCATATTAACGCTGAACAAAATGGAAGTTATGAAATAGTTGACGTTCGTAAAGGGAAAGAAAATGTAGTAAAAGGTTCTTTTATTACGTTAACACCGTATGAATATATCGTCATGACAATTGGTATGCCAGAGTTAAGTGATTCTGAAGATACAATTGAAATTGAAATATTCGAAAGAGAAGCGGGCATCACACAAATGATTTTTAATTATAAAGCTTTTGTGCCAAAAGAACGTAGATATACAACACTG…
Amino acid transporter CDS	2290798	-0.65936	0.0138307	ATGAGTATCATTAAAAGAGTATTTCGGAAAGAAGATTTATCCCGTTATCAAAATAAAGATTCAAATTTGGAACGTACACTTCGTGTGAGAGACTTTTTAGCATTAGGTGTCGGAACGATTGTATCGACTGCTATTTTCACATTACCAGGTGTTGTTGCTGCAGATCATACTGGACCAGCTGTAACACTTTCATTTTTAGTATCAGCTATAGTAGCGGCACTCGTTGCTTTTGTATATGCAGAGATGGCTTCAGTGATGCCATTTGCAGGTTCGGCTTATACTTGGATTAGTATATTATTCGGAGAGTTTTTTGGTTGGATAGTAGGATGGGCGCTCATTGCAGAGTATATTATTGCAGTTTCTTTTGTAGCGTCAGGTTTTTCAGCCAATTTAAGAGGG…
Inosose isomerase (EC 5.3.99.-) CDS	1924578	-0.658339	0.0091195	ATGAAAATTGGTGTGTTCTCAGTATTATTTCAAGATAAAAATTTTGAAGAAATGTTGGACTATGTAGCCGATGCGGGTGTTGACATGATTGAATTAGGTACTGGAGGTAATCCAGGTAATCAATTTTGCCCTTTAGATGAATTATTAGAAGATGAAAGTAAAAGAGCTGAATATTTAGAGCAAATACATCAACGCGGTTTAGGTATTAGTGCTTTTAGCTGTCACAATAATCCAATTTCACCAAATCAAGATCATGCACAAGATGCACATGATACTTTGTTTAAAACAATAAAATTAGCGGCATTACTAAATGTGCCAGTGGTTAATACTTTTTCAGGCGTAGCTGGCTCGGATGAAACAGCAAAGTATCCCAATTGGCCAGTAACGCCATGGCCGACA…
hypothetical protein CDS	1332183	-0.657626	0.00327016	ATGCTAATTGATGACACTGTGAATGATTTAACGAACGAACTTATTACTAATGAAGTTGAATTAACTATTGAAAGCGTATCTGATTATTTAGACATAATCGTTGTATATAACGATTTTATGAGCTGTAATATGAACGTAAAAGGTTACAAGGTATTATATATTAAGACTGATAGCGCACGTAAAATGTGGGAAGATTTTACGCACGAATTAGGTCATTATATGTTACATGAAACAGACCAACGCAATATGCACGACTTGTTTAATTATAAACAAGAAAATGAAGCAAACAAATTTAGCCTTTTATTTAGAATGCCACAACCGGAAATAGAAAGACACGAACTTTTTACAGAAAATGAAATTATGAGATATTTTGATGTTCCACACAATATAGCCAGACAA…
sodium/alanine symporter family protein CDS	2121498	-0.656745	0.0158836	TTGATTACAGAATTCATTGATTTCTTAGATAAAATTATATGGAGTCCTCCGTTAGTTTTTGGTTTATTAATAACAGGACTGATATTTTCACTTATTACTCGCTTCGCACAAGTGAGACAATTTAAAGAAATGATACGTTTATTATTCAAAGGAGAAAAATCTCCACAAGGTATCTCTAGTTTTCAAGCTATTTCATTATCTTTAGCAGGCAGAGTTGGCACAGGGAATATCGTTGGTGTGTCAGCAGCCATATTTATTGGCGGCCCCGGTGCAGTCTTCTGGATGTGGGTGACAGCTTTACTAGGCGCAAGCACTGCATTTGTAGAGTCTACATTGGGACAAATATATAAACAAAAGGAAAATGGGGAATATAGAGGCGGCCCTGCTTATTACATTGAA…
3-polyprenyl-4-hydroxybenzoate carboxy-lyase UbiX (EC 4.1.1.-) CDS	1243700	-0.654682	0.173957	ATGAAATTAATTATCGGTATTTCTGGGGCGACGGGAGCTATTTTTGGTATTCGTCTTTTAGAAATTTTACGTGATACAAAAAATGTTGAAACACACTTAGTAATGTCACAGTGGGCAATAACTACTATTAAAGAAGAAACTGATTATAGTGTAAGCGAAGTTCGTGAACTTGCAGATTATTATTATTCACCTAAAAATTTAGGTGCAGCTATTTCAAGTGGTTCATTCAATGTGGATGGCATGATTGTAGCCCCATGTAGTATGAAATCATTAGCTTCTATAAGTATGGGTTTGGCGGATAATCTTATCACTCGGGCTGCAGATGTTATGTTAAAAGAAAGAAAAAGACTCGTACTAATGACCCGAGAAACGCCTCTAAATAATATACATTTAGAAAAT…
Carbamoyl-phosphate synthase large chain (EC 6.3.5.5) CDS	1538244	-0.654086	0.00295368	ATGCCTAAACGTACAGATATAGAAACGATTTTAGTTATTGGATCTGGTCCAATCATCATCGGTCAGGCTGCAGAGTTTGATTATGCAGGGACACAAGCTTGTTTAGCCTTAAAAGAAGAGGGCTATCGTGTAATATTAGTAAACTCGAATCCAGCAACAATTATGACTGACAAAGAAATTGCAGATAAAGTATATATTGAACCATTAACTCATGATTTTATAGCGCGCATTATTCGTAAAGAACAACCGGACGCCTTGTTACCTACATTAGGTGGACAAACAGGATTGAACATGGCCATTCAACTACATGATAGTGGTGAACTTGAAGCAAACAATGTGCAACTTTTAGGTACTAAATTAGAATCTATCCAACAGGCAGAAGATAGAGAATTATTCAGA…
Phosphoribosyl-AMP cyclohydrolase (EC 3.5.4.19) / Phosphoribosyl-ATP pyrophosphatase (EC 3.6.1.31) CDS	201931	-0.653555	0.000341821	ATGACACAACAACCTGATTTTAGTAAAGGACTCTTACCAGCAATTTTGCAAGATGTTGATACAAAACAAGTGCTCATGCTTGGCTATATGAACGAAGCAGCATATAACAAAACTTTAGCAGATGGCATTGTTTGTTTCTATTCTCGCTCTAAAGAACGTTTGTGGACCAAAGGCGAATCTTCTGGACACACGCAAGTAGTTAAAAATATTCATTTAGACTGCGATCAAGATACACTACTCATCGATGTTGTGCCAAATGGTCCAACTTGCCATACTGGGAGCCAAAGTTGCTTTAATACCGACGTTCCTTTTAATATCCAACAATTAGAACAAACTGTAACTTCAAGTGCACAATCCAATAAAGAGAACTCATATACACAATATTTGTTAAATGAAGGT…
hypothetical protein CDS	1577207	-0.650606	0.11113	ATGCCTTGTGTGGTTTCAATTGTAGAAGCGCTTCACTTAATGTTAGGTTTCGGTACTTTCATCGTTACCTTATTAGGTTTAGTTATTACAATTGTTAAATTAAACCATAAAAAATAA
Sodium/glutamate symporter CDS	390439	-0.650449	0.00140833	ATGCTAGAGCTAGATGCTATTACTACTTTAGCACTTGCGAGTGTTTTATACCTTTTAGGTATATATGTTGTGAATCACATATCAATTTTAAGGCGATTATGTATCCCAGCACCAGTAATTGGTGGTTTGTTATTCGCGATACTTGTTGCTGTCTTACAATCAACGAACATTATAACAATAAAATTAGATTCTGATTTTATTCAGAATTTCTTTATGCTTGCTTTCTTTACAACAATTGGGCTAGGAGCATCATTAAAACTACTACGCTTAGGCGGAAAAGTATTAATATTATATTTTATCTTTTGTGGCATTCTTGCCGTATTCCAAAATATCATCGGTGTATCTATCGCAAAAGTTTTAAATATTCCGCCATTGCTTGGACTAACAGCTGGTTCAATG…
hypothetical protein CDS	2801270	-0.647684	0.0880153	ATGGCAAATATTATAAAAAGACAGATTGAAGATTTTGTGATTAGCGATTTACTACCTATTGAAAAACCACATTATTTTACTAATAATTACTTCTATGAATATATATTGGATAAAGTTACGATTGATAAAAATTTTGATGAAAAAACTAAAACGAAACCAATTGAGTACTTAACAAATAACAAAAATACATTCAGAAAATTAGGTATAATTAATCCAGTTAGTATGATAAATACAATAAAGTTTATGAAAAGATATCAACATGATTTAATTGCATTGATAAATGATATAGAATCATTTTCAATAAGAAAGCCTACATATAACAACTCATTATCATATATAGATACTCAAAAACAAGTAACGTATTATAAAAATCATAGAAAACAATTTTTAATAAGTTTA…
Predicted transcriptional regulator of pyridoxine metabolism CDS	2505040	-0.647213	0.0804987	ATGACGAAAGAGCATTTATACATCAATCTGTACGAGAATTTAAAAAAACAAATCATTGAAGGCCAATATAAATCAGGCGATAAATTTCCTTCTAAACGAGCGTTAGGGCAACATTTATCTGTAAGTAATACAACAATCGAACACGCTTATCAAATTCTATCGGATGAGGGGTACATATACGCCAAACCACGATCAGGTTATTTTGTATCCGATGTCGAAACCTTACCAATTATTACTAGAGATTTACACACATCAAACACAAATTACGAACAAAATAATAATAATCAGACTCAACAAACATATGAATTTGCCTTCAATTTATCAGAAATAGATGCAGAATATTTTCCTATGCAGCAATTTAGAAAATATGCGCGCGATACTTTTGAAGATGGTCAATTG…
hypothetical protein CDS	619280	-0.645867	0.10077	ATGTCAAAATATATATTGTCGTATAATTTGAATTCTATTTCGTATGGTTATGAAAAATTACCTGCTAAATTAAATGCCTTAGGTAATGCTTTGTATATTTATAGAGGGTTATGGCTTTTAAAAAGTGATCTAGATAGAAATGAAATATACGAAAGTATTAAAAATTCCTTTAATTCAAACGATGATTTTTTAATATTTAAATTCGAAGAAAGTCCATTAGGTATGTTGAGCGAACAAAAATACGATGAAATCTTGCAAATACTTAATGACTAA
LSU ribosomal protein L19p CDS	1447196	-0.642816	0.0408901	ATGAGTAATCACAAATTAATCGAAGCAGTAACTCAATCGCAATTACGCACAGATATACCTTCATTCCGTCCAGGTGACACTTTAAAAGTTCACGTACGTATTGTTGAAGGTACTCGCGAACGTATCCAATTATTCGAAGGTGTAGTTATTAAACGCCGTGGTGGAGGAGTTTCAGAATCTTTCACTGTACGTAAAATATCTTCAGGTGTTGGTGTGGAACGTACATTCCCATTACACACTCCAAAAATCGAAAAAATTGAAGTTAAACGCCGTGGTAAAGTACGTCGTGCTAAATTATACTACCTACGTGAATTACGTGGTAAAGCTGCTAGAATTAAAGAAATTCGTTAA
FIG01108417: hypothetical protein CDS	744565	-0.642501	0.00139246	ATGCTTAATAAGGTTTGGTTTAGAACAGGTGTTGCCTTACTTATCCTGTTTTTACTAATCAAATTAGTAATGGAAGTCCATAGTGTCTTCACACCATTTATTGTTATTATTCAATCAGTGTTGTTACCACTGTTACTTAGTGGCTTCTTATTCTATATCTGTTTACCTTTTCAAAAAATACTTGAAAAAAACAAAGTCCCACGTTGGGGTAGTATAACAATTATCTTGATTGCGTTAGTTATTATTATAAGCAGCTTTGTAGGTTATATTGCACCGCTGATAATAGAACAAATTTCAAGATTAATTAAACAAATCCCAGCGCTACAAAATGAAGTTCAACACATTGTTAATTTTGCTTTAGATCAAATGGAAAGATTACCAGCAGATGTAACAGACAGA…
NAD-specific glutamate dehydrogenase (EC 1.4.1.2) CDS	687713	-0.640721	0.000198488	ATGACTGAGAATAATAATTTAGTTACTTCTACGCAACAAATTATTAAAGAAGCATTGCATAAACTGGGATTTGACGATGGTATGTATGATTTAGTAAAGGAACCTTTGAGATTCCTTGAAGTTCGAATTCCTGTCCGTATGGATGATGGTACTGTTAAAACATTTACTGGTTATCGTGCACAGCATAATGATGCTGTTGGACCAACAAAAGGTGGAGTTCGTTTCCATCCAGATGTTGATGAAGAAGAAGTTAAGGCCCTATCAATGTGGATGACATTGAAATGTGGCATAGTGGATTTACCGTACGGCGGAGGTAAAGGTGGAATCATTTGTGATCCAAGACAAATGAGCATTCATGAAGTAGAACGTCTATCTCGTGGGTATGTGCGCTCAATTTCT…
Transporter, LysE family CDS	2001570	-0.639594	0.0185898	ATGTTTCAACCATTAGCTCACGGCTTTTTACTAGCATTGGGGTTGATTTTACCATTGGGTGCGCAAAATGTATTTGTATTTAATCAAGGTGCCAATCATAAGCGTATATATAAGTCGTTACCCGTAATTATTACAGCAGGTCTGTGTGATACATTCCTTATTGTGTTAGCAGTGTTGGGTGTGTCGGTTATTTTACTCTCATTTCCCATGCTGCAAGTTACTATTTATTGTATAGGTTTCGTTTTTTTATTATATATGGCTTGGTCGTTATGGAAAGTAAGGCCAGATGAAGTGAAGCGCTATCGACCAATGACAACGAAGCAGCAAGTTGGTTTTGCGATTTCTGTATCGTTACTGAACCCACATGCAATTATGGACACGATTGGGGTCATTGGAACG…
Phage antirepressor protein CDS	1523669	-0.639356	0.148192	ATGCAAGGATTACAAACAATTCAAATTGAAAATAACACAGCACTTGGACCAGTAGTTTCCAGTAGAACTGTAGCAGATGAGTTAGGAAAGAGACATGACAATGTGGTGAAAGGTTTAGAAGCAATGATGTCAGAAACCTCAAATGTTAGTTCTCTAATTATACCAAGCAGTTACAAAGTTGAAGGGCAAAAAAGAAGTTATAAAGAATACCTATTAACTAAAGACGGTTTTACTTTATACATGTTCAACATTCAAGGTCATAATAATTTCAAAATGGCTTACATTAATAAATTCAATGAAATGGAACAACAAATACAGAATAAATTGCCAGGATCGTATAAAGAAGCTTTAACTGAATTACTAGTAAAAGTTGAAGAAAACGAAAAGTTACAACTTGAA…
FIG01107940: hypothetical protein CDS	1072656	-0.638726	0.00389223	TTGAAACGAGCAATATTTTATATAATAATCGCAATCGCAGCAATTGGGTTAATCCTCAATTTAGATTCATTTATATTCAGTTTTGTTAGTATGGCAATTAGTTTTGCTGTATTTGCAGGGATTATATATGCGATATATTACTTCTTCTTTTTAACAGAAGATCAACGAAAGTATAAACGCGCACAAAGAAAATATAAAAGACGCAATAGAAAAAAATAA
TetR family regulatory protein of MDR cluster CDS	381840	-0.638603	0.0422853	ATGAGACAGACAGCTAAAAATAAAATCATTCGAAATATGATTATCCTATTAGAAGAACATCCATTTGAACATATTACTATTAAAATGATTTGCGCGTATAGTGGTGTTAACAGAACGACATTCTATGATTATTTTGTGGATAAATATGAGCTTTTATCTACAATTCAAACTTATCACCTAAAGAAGTATATTCAATTATTAGATGTCTTACACAATAGCTTTGAACACACAGAAATCAACTACGAGAAATTATATAAATTTTTCAAAATCATTTTGTGCTATATCCATCGTCATTATGGCTTCTTTCACGCAATATTTGTCACAAATCCAAATCGTGACTTATTTAGCGATTATGTTAAAGAAACCAAACTCAATTATACAAAATTGTTAGATGATTAT…
Transcriptional regulator, AraC family CDS	338391	-0.637121	0.102691	ATGATGGAAAGTACAACACTATGTATTCATGAATATTTAAGTACATACACACGACGTTGTATCGACCGAGTAATCTTGTTATTTTCTTTAAATAACCAACTTGACGTCGTAATCAATGGGAAACATGAGTCTGTTGGCAGCAATCTTATCGTTATCAATCATAGCGATTTATATCAAATAACGAACGCTGAACAACTTGTTGAATTAACAATACCTGTACAGCAATTTGCGGAAATAGATCAATCATTCTTTCATTGTTATTATAATTTCAAATTGATAAATTCTAGTGAATATCTCAAATATTTAACATTAACTATGATTGAGCAATTAAGTCGCTTAAACGATACGAAATCTTCAAATATCATTGAACTTATTACCATTTTAAATAAAGAAGCTAAA…
hypothetical protein CDS	625181	-0.632875	0.0456918	ATGATGGTTGGTGATGCCATGGGTATTACAACTTTTAATGGTCAATTACTCATTGTAGGGCTATCATTAGTCTTACTTAGTGGATTAGTAGGAAAGCAGAAACCTAGATTATCTATGCTTATATTATTTGTAGGTTTTATTATAGTTGTTATGAATTAA
Predicted histidine uptake transporter CDS	404867	-0.632455	0.156473	ATGTGGAAATTTTTCATTTATAGCTTGATTGGCATTATATGTTTCTTTGTACCTATAACGATTAATGGTAAATCAACAATTCTGATTGATCATATTGTTCAGTGGATTACATATTTGGTGAATCCAATTTTGCCATATTATGTATTACTTTTAATCATTATAGGTGCATTACATCCATTTATTAATAAAAAGTGGAACAAATCAAAAACTGATATTATATTTAGCTTATTTAAAGTACTAGGCGTCTTCATTGCTTTCATGATTGTCTTTGATTTTGGACCAGGATTTGTATTGAAAGAAAGTATTGGACCGTTTTTATACGATAAATTAGCGATACCACTAAGTGTGTTAATCCCAGTAGGAGCTATTTTATTAACATTTTTAGTGGGTTACGGTTTA…
hypothetical protein CDS	1817011	-0.632292	0.0634388	ATGAATAAAATAGGTGTTATATACTCTGGAAATGAGTCACATTATCGTACATTTCATGAACCTAAGTTTCATCAATTTATAGACCAATTAATTTACCATCCAGGTTTTTTAGAAACAGACATTAGTCAGCTTGATATATTAATCGTGCCTTCACAGCTAAACCAGCCCTTATTATTAAAAAGTGTCGACAAAATTCATGATTTCGCACAATCTGGAGGCACTGTTGTCGCATTTGGACCACAACCCCACGACTGGTTACCAAATCAAAACTGGGAATTTAGACCTACTAATTTTTGGTGGTGGTTAGAAGAGAATGCTGATAGTGGTTTGCTTTTATCCGCACCGAATCATTCATTATTCGCACGTTACCTTACGCTAAATGATTGCACGTGGCATCAA…
DNA integration/recombination/inversion protein CDS	1332634	-0.632055	0.00795079	ATGACTGTTCATAAAGACCCTAACACCCTTAAATGGTTTTATTCTGTACGTGTCGAAAATGTACATGGCGAAAAAATACACAAGAAAAAAAGAGGTTTTGCTAAAAAGAAAGATGCCCTGCTTGCCCAACAACGTTTTTTAGAAACATATGATACCGAAATTGAAGAACAATATACCTTTCGTGAAATAGCCGAAAGGTTTATGCGTTACTCAAAAGGACGTAAAAAAGAAACGACAATATATAATCAAAACAATTTAATAAACCACATTTTAATTCCGCACTTCAAAAACACACCAATTAAAAATATCAAGCCAAAACATATTGATGATTTTTACCAATCCATTTTTGATAAGTACAGTAATTCAATGCTCGGTAATATACGACGCAACTTATCGGCT…
putative transporter CDS	2471679	-0.631788	0.259029	TTGGTAGGGGCTAACTTAAGAGCGCCGATCACATCTATTGGTGTTGCGTTACCTGACATTAAGATGGATTTAGCGATGTCTAATAGTGCGGTCAGTGTCATAACAGTGGTGCCATTATTGGCATTCTCTGTGATTTCATTATTTGCTGCTCGAACAAGTAATAAAATGGGATTAGAAAAAACAATTTTCTTAGCACTTTGTTTAATCTTTATTGGTGTCCTTGTCAGATCAATTACGGACATGTCATGGTTATATATAGGAACAGTGCTGATAGGTGTTGGTATCGGGTTTGGTAATGTACTGGCACCAGCAATGATTAAGGCAAAATTCCCACTACATATCGGCATTATGACAGGTTATTATACCGTTGTGATGAATGTGTTTGGTGGCTTATCCTCA…
ATP synthase gamma chain (EC 3.6.3.14) CDS	1741449	-0.631508	0.00136093	ATGGGATCTCTTAAAGAGATTGATACACGTATAAAATCAACTAAAAAGATGAAACAAATTACGAAAGCAATGAACATGGTTTCAAGTTCGAAATTGCGTCGTGCTGAAAGAAATACAAATCAATTCAGACCTTATATGGAAAAAATGCAAGATGCAATTACTGCGGTTGCTGGTGCAGATAAAAATTCAAATCACCCAATGTTACAACAACGTGAAGTGAAGAAAAGTGGCTATATTGTCATTACAAGTGATCAAGGCTTGGCCGGCGCGTATAATGCAAATGTATTAAAGCATTTAGTTAACGATATTGAGAATAAACATGCTAGCAAAGATGAATATTCAATTTTAGTCTTAGGGCAAACTGGTGTGGACTTCCTTAAAAATAAAGGTTATGAAATT…
FIG01108339: hypothetical protein CDS	385223	-0.630612	0.0106784	ATGGCCGAAAAAAACAAACAGTTTGCCGATTTTGAGCACACATTAACGAGCGAGCCTATGCAAAGAGGATCTCGCTACGGTAAAAAGAAACTTTCTTGGGTGAACATACTTATCCAACTTATCGTATTAATATTAGTAGCTATTACAGGCTATAGTATGTTTAAGGAACCTATTTTCAACCTAGTATTTGTCAAAGAAACAGTTAATTTCCATCAACTTACAAACTTTCAGGAAACGATCAATAGCTTCTCTAACTTAAATATCAATGTTGAAAACATTGACAACTTACAAACAAGTATCGATCGTTTAATATTAGTGTTTTATGTATTTTTTATTGCTTGTATCTTTAGTTTAGTTTTAACTATTTTTACGATTATTTTTAATAGAACTGCATTAAAA…
Transcriptional regulator, MarR family CDS	477542	-0.630209	0.0578995	ATGGAAAACAATCTTATATTTAATAACCTTATTGCAATTTATAGACCATACACCAAATTGTTTCAACCTATATTTGAAGCGTTTGACCTATATCCCGCTCAATGGTTGGTATTTAAAGATATAGCTTACAATGCGCCTACTACTTTGGTACAAATATCAAAGCGCCGTGCCATTGAGAAACCGACAACACGTAAGATTTTAAAAGTACTTTCTGAAAAATCATTGCTTTCAATTGAACCTGGTATTGATAAAAGGGAGAAGTTATTAACGCTCTCAAAAGAAGGGCAGCTATTATATGACAATATGAGTGCTCGAGTTAATAAGGTGCAAGATCAGCTTATTAATGAAACAGGATTATCTGAAGACGATCTTAAACAGGCAATTAAGACCATTCAATCA…
Branched-chain amino acid transport system carrier protein CDS	2722298	-0.626472	0.000180567	ATGAACAGACTCATCTTAATTTCTGGTCTAATGTTATTCTCATTTTTCTTTGGAGCAGGAAATTTAATATTTCCACCTATGTTAGGTTATACAGCTCAAGAAAATATGTGGGTTGCTATGACTGGATTCGCTATAACAGGCATCTTATTGCCTTATCTTACAGTAATCGTCGTTGCTTATATGAATGGCGGCGTTGAAAGTATCGGGAACAAAGTCCACCCTATTTTCGGGACAATCTTTGCGATCTTCATTTATTTATCTATCGGGGCATTATATGGTATCCCACGTGCTGCAAATGTTGCGTACGAAATTGGAACAAATCATGTTTTACCAGTACATAACCATTTTACATTAATCGTATTTTCAGTCATATTTTTCCTAATTGTTTATTTTATCGCA…
Esterase/lipase family protein CDS	2720947	-0.625624	0.0276023	ATGATAAATGTTAAGGCACCAAACCCAATATTTTTGGAGAATAATGAAGCGGAACGGGCTATATTATTATTACATTCATTCACGGGTACGGTAAGAGATGTAAAATTATTAGCTACTAAATTACATAAAGCGGGTTTCACATGTTATGTTCCCGCATACAAAGGTCATGGTTTAATGTTAGACACGTTGATGGACTATGATATTGAAGATTGGTGGCAAGATGTATTAGATGGTTATCAATTTTTACAGGATAAAGGGTATTCAAGTATTGGTGTCTGCGGTATCTCATTAGGTGGTATATTATCACTCAAATTGGCAGAGCATCAACCTATAGATGCAATAGCTATTATGTCTACACCATATAGAAAAAGTGATGCTGGTCTCTCAGGTAGATTGACC…
Dihydroorotase (EC 3.5.2.3) CDS	1542510	-0.624894	0.00541683	ATGAAATTATTAACGAATGCTAAAATCTTAAAAAATGGTGAATTTGAAACGGTGTCTATCTTAGTTGAAGGACAACATATTAAACAAATAGCTACGCAAATTGAGGTAGATACAAATACTGAAGTTATAGATGTTAAAGGACAATTTGTTTCTCCAGGTTTAGTAGATGTACATGTGCACTTACGTGAACCAGGCGGGGAACATAAAGAAACAATAGCAACGGGCACAAAAGCAGCAGCAAGAGGTGGATTTACAACCGTCTGCCCAATGCCAAATACACGTCCGGTACCTGATTCAGAAGAAAATTTAAATCATTTAAATCAATTAATAGAAGATAACGCTGAAGTAAGAGTATTACCTTACGCAGCTATTACAGTGAGACAAGCTGGTAAAGAACAT…
HNH homing endonuclease CDS	1520075	-0.623273	0.481266	ATGACAGAAATTTGGAAAGATGTAGTGGATTACGAAGGCATCTACGAAATAAGTAACTTTGGAAGGGTTAGGACACATAAAAATAAAATAACTTATACAGAAAAACATGGCACAAGGCATTGGCAACAACGTTACTTAAAAAACAAGACACCCAATGGTAGAGATGTAAGAGTAGCGTTATGGAAAGCAGGTAAGCCTAAAGACTATCTTGTTCATAGGTTAGTAGCCTTTGCATTTATACCAGTTATGAAAAATAAAGAATGTATTAATCATATTGATGGAAACCCTAAGAATAATAATGTGGAAAATCTTGAGTGGTGTAATCATTTAGAAAACAATAGACATGCTTTCGAAAATAACCTTATAGATACACAAAAGTCAGTGAAATTAACGCATATA…
Serine phosphatase RsbU, regulator of sigma subunit CDS	1767981	-0.621901	0.000122376	ATGGAAGAATTCAAAAATCAATATAAAGCGCTAATTGACGAAAGTTTGCACACTATAGATGCTACGGATTTTATGAAAAAGTGTGAAAGCTTTACAGATGAAGTGATAAAAAGAGATTTATTACCAGAAGATATAGTTGAAATTCATAGAGATTATGTCAGAGTGCTAAATTTAAATGAAACTCAAATTTTAGAAACTTTTAATGTGCTTAAAGAAGTAGTCAGAGGGTTTGGGTATAGTTATAGAGATTATCAAGAATTAGTAAATCGTCTACAATATCACGATAAAGAGATTGATTTAGCCTCTCGTTTGCAGCAAACAATGCTTAAAACGGATATTCCTCAATTTGATAGCATACAAATCGGTGTTATATCAGTAGCAGCGCAAAAAGTAAGTGGT…
hypothetical protein CDS	1869795	-0.621806	0.0933533	GTGAAGTGGTTTTTATTTTTAATCCAAACAATTTTGACAATTTTATTAGCTGTTTTTGCATATCAACAAATGAATCAAAATCACTTAGACACTTGGTTTTCTTTTTATCTGTTGTTTTTTATTCTCTTTTTATTTTGGAATAATCGTGATGAAAAACGTTGA
Novel D-mannonate dehydrogenase (EC 1.1.1.57) CDS	2460120	-0.619193	0.0321021	TTGAAAACTACGATTTTATACGGCAAATCAAACGTTGAAGTTGACTTGCCGAAACAAAGTGTACTAATTGAACCCAAAAACATTGAGCCACTTGAAGACCATGTAACTGCGATACGCACAGCATTAAATAATCCAATTGGCTCCGAACCATTGCAAGACATGGTGAGTTCTGACCAAACTGTATCTATTGTTATTAGTGACATCACACGACCAACACCTAATCACATTCTTGTACCATTACTAATAGAAACATTAGCCCACGTGCCTTTAGAAAATTTTGTAATTATCAATGGTACAGGTACACATCGCGACCAAACACGAGAAGAACTTGTACAAATGCTTGGTGAAGACATAGTAAGCAAAGTGAAAATTGTTCATAATCATTGTAATGATAAGGAT…
tRNA pseudouridine synthase B (EC 4.2.1.70) CDS	1406001	-0.618729	0.000111143	ATGTATAACGGTATTTTGCCTGTGTATAAAGAACGTGGTTTAACAAGCCACGATGTAGTATTTAAATTGAGGAAAATTTTAAAAACAAAAAAAGTTGGACATACTGGCACTTTAGACCCAGAAGTATCAGGCGTTTTACCTATATGTATTGGTGGTGCAACTAAAGTCAGTGATTACATTATGGATATGGGAAAATCTTATAAAGCGACTGTTACACTTGGAAGTAGTACAACTACTGAGGATCAAACCGGTGAAATTCTTGAGCGAACAACTATTGCGCAAGATGAAATTACAGTTCAAGATATTGACAAAATATTGAATCAATTTGAAGGAACGATTACTCAAATACCACCGATGTACTCATCAGTAAAAGTGAATGGTAAAAAACTATATGAATAT…
Heptaprenyl diphosphate synthase component II (EC 2.5.1.30) CDS	1127455	-0.617216	7.44406e-05	GTGTCAAAGTTAAACATGAATAGTGAAATAAAGAAAATCGAAAAGCGATTAGAACAATCTCTTATAAGCAATGATAAAGTACTAGAAGATGCTTCTTATCATTTGTTTTCTTCAGGTGGTAAACGCGTTAGACCTGCCTTTGTAATTTTAAGTAGCCAATTTGGTAAAGAAATGAATGATGATGTTTATCGTGTAGCTGTTGCGCTTGAATTAATTCATATGGCAACTTTAGTTCACGATGACGTCGTAGATAAGAGTGATAAACGTCGAGGAAGCTTAACTATAGCTAAAAAGTGGGATCAAAATACTGCTATTCTTGCCGGTAACTTTTTACTTGCGTCAGCACTTGAACATATTTCAAACATTGAAGATAATCGTATTCATTCGGTGATTTCAAAT…
ATP-binding protein p271 CDS	61063	-0.617077	0.0117264	GTGAAAAATTTGATAGTTGGTTATGCAAGAGTTTCAACCATTGATCAGAATTTAGATAGACAAATTGAAAATTTAGAAGCATTTGGTGCTGAAAGAATATTCACAGAAAAACAATCGGGCAAATCGATTGAAAATAGACTTGTTTTTCAAGAAGTATTAAGTTTTGTACGCATGGGAGATCGTTTAGTTGTAGAATCCATCGACCGATTAGGTAGAAATTATGATGAAATTATTCAAACAGTTAACTATTTAAAAGAAAAAGAAGTCCAATTAATGATTACAAGCTTGCCCATGATGAATGAAGCAATTGGTAATCCATTATTAGATAAATTCATGAAGGATTTAATCATTCAAATTTTAGCAATGATTTCAGAGCAAGAAAGAAATGAAAGCAAGCGT…
Hydrolase (HAD superfamily) CDS	249574	-0.615345	0.00296744	ATGATAAAAGCAATTGCAGTTGATATGGATGGAACATTTTTAGATTCCAAAAAAGGTTATGATGAAAAAAGATTCGAACAAATTTTTCAACAGCTCAAAGCACATGACATTAAGTTTATTGCAGCAAGTGGTAACCAATACGCTAAATTAAAATCTATTTTCGGGCAACGTGATATGTTGTTTGTAGCTGAAAACGGTGCGGTTATATATGAAGGGGATACTTTATATGACTATGAAGCATTTGATAGAAGCTTTTATCAAAAAGTAATTGACTATTTAAATATTGAGCGTGGCATTGATAATCTGATTGTTTGTGGATTACGCAGTGCATATATATTAAAAGATAATACGGAAGCATTTAAAAAAGATGCGCATTTTTATTATCGTCAATTGGAAGAA…
FIG009707: Betaine operon transcriptional regulator CDS	2488225	-0.615237	0.027312	GTGGTACATTCAAACAACCCTGATAAGCAATTGGATGAAGCTAAAGATATCGTCATCAACGCAATTGGTGAAACGATGGACCTATACGGGATTAACAGAAGTGTGGGTAATTTATTTGGTACTATGCTCTTTGAAGACAGCATGACGTTAGATGAAATGCGTGAACAACTACAAATGAGCAAACCTAGTATGAGCGCTGGAGTTAAAAGACTCCAAGAATTCGATCTTGTCAAACAACAGTTTACACGTGGCAGTAGAAAACAACATTTCATTGCTGAAAAAGACTTTTTCAATTTCTTTAGTAACTTCTTTACCCGCAAATGGAAAAGAGAAATTGTAATTAACTCTGAGGCTGTTCATGATTCAGTAGCTATCCTTGATAAGGTCATCAATGACAAA…
FIG01108150: hypothetical protein CDS	669722	-0.613725	0.00448022	ATGAATCCAATAATTGAGTTCTGCATTTCGAATTTAGCGAAAGGCGGGGACTACGTATATAATCAACTTGAAAATGACCCTGAAGTAGACGTATTAGAATATGGATGTCTACAAAATTGTGGACTATGTTCAAGTGGGTTGTACGCACTAGTGAATGGTGATATCGTTGAAGGTGAATCGCCAGATGACTTATTACAAAAAATTTACGCACATATAGAAGAAACATGGATTTTTTAG
High-affinity choline uptake protein BetT CDS	2486346	-0.613393	0.0878151	TTGAAAAAGAATAAAGTAATGGATTGGACGACCTTTATAGGGTCTTCCGTAATTTTATTAATTGCAGTAATTCCTATGATGGTTTTTCCAAAGGCCAGTCAAGATATTATTACGAAAATGAATGAAGCTGTTGTAAGTACAATTGGTTCAGTATACTTATTTATTGGCTTAGCAATTTTAATATTTGTTTTGTACATTGCATTTGGAAAATATGGAAATGTGACATTAGGTAAAGCTACAGATAAACCTGAATTCAATAATTTTAGTTGGGCAGCAATGCTGTTCTGTGCTGGTATTGCTTCAGATATTTTATATTGGGGCGTTATTGAATGGGCTTTTTACTATCAAGATCCGCCACACGGTGGTGAAGGAATGACGGATAGTGCTTTAAACTACGCT…
RNA binding protein, contains ribosomal protein S1 domain CDS	2403821	-0.611027	0.00545188	ATGTCAATCGAAGTAGGAAACAAGCTTAAAGGTAAAGTCACTGGTATTAAAAAGTTTGGCGCTTTCGTCGAACTTCCTGAAGGAAAGAGTGGCTTAGTTCACATAAGTGAAGTTGCAGATAATTACGTGGAAAACGTAGAAGATCATTTATCTGTTGGAGATGTAGTTGAAGTTAAAGTGCTTTCAATCGCTGATGATGGTAAAATTAGTTTATCAATTAAAAAAGCAAAAGATCGTCCACGTAGACCTCAAAGTAAACCCAATTATAAAAAACCTCAACCAAAAGGTGAGGACTTTGAAAAGAAATTAACAGATTTCTTGAAAGATAGTGAAGATAAATTAACATCTATTAAACGTCAAACAGAATCTAGACGTGGTGGAAAAGGCGCGAAACGTTAA
hypothetical protein CDS	1321767	-0.609278	0.615524	ATGATTGAAAAAGTTTGTAATAAAGATAAAGCATTGGAAGTAGGTATAAACGACGTAGCATATATAGAGTTTTTCAAACGTGAAACAGGAAACATTGATATGTTCTTAGGCAAAGACAGAAACAGCAACACACGAGCAATTGAAGGTTTTTTCATTGGCGATTATGAAATTGAATACAATCGTGAGGTACCAAAAGTAGAAGATTATAAACAAAATGAAATAGAACAATTAGATTTATTTAGTTTTATGTAA
Dihydropteroate synthase (EC 2.5.1.15) CDS	2396182	-0.608331	0.020321	ATGACGCATACAAAAATTATGGGCATATTAAATGTAACGCCTGACTCTTTTTCCGATGGTGGTAAATATAATACAGTTGAAAAAGCGATTAAGAGAGCAAAAGAAATGATGGAGGAAGGTGTAGATATTATAGATGTCGGTGGGATATCTACCCGTCCAGGCTTTGAAGAGATAAGCGTTGAGGAAGAGTTGGAGCGTGTTGTGCCTGTTGTAAGTGCGTTGGCTGAATTAGATGTACAACTATCTATAGATACTTATCGTAGTGAAGTGGCAGAAGCTGCAATGAAATTAGGCGCCACGATGATTAATGATCAATGGGCAGGACACTATGACGAACGTATTTTCAACGTAGTAGCGAAATACAATGGTGAAATTGTACTCATGCACAATGGTGATGGT…
Teicoplanin resistance associated membrane protein TcaB CDS	380514	-0.608039	0.00674956	ATGTCTAATTATCAAGAGCAAAATAAGAATTCCTTACTGTTTGTTATTATCTTAGGCGCGTTGACTGCGATAGGGGCATTATCTATTGATATGTTCTTGCCAGGTTTGCCACAGATACAATCAGATTTCAATACAACAACATCTAATTCACAACTAACATTATCTTTATTTATGATTGGTTTAGCATTAGGTAATTTATTTGTAGGCCCGATATCAGATGCTATAGGACGAAAGACACCACTAATCGTAGCTATGACGTTATTTACTATGGCAAGTATAGGTATTATTTTTGTGGATAATATTTGGTGGATGATTGCCTTACGATTTGTACAAGGATTTTGTGGTGGAGCAGGAGCGGTGATTTCTAGAGCGATATCAAGTGATCTGTATACTGGAAAA…
hypothetical protein CDS	1284683	-0.60799	0.0576602	ATGAGAAATATTAAGAAATTCGCTAAAGATTTTAATTTAGAACATAGTGGTGACAACAAACACATGACCTTAAGCTGTAACGGTTTAGATTTTGAAATAAAAAAAGGGGCTAAAGGGTACGGAATAAGTTGCAAATTCCAAAAAGGGGATTTTGGCGTTGTTACACAAAAGCATGCTTTATGGTCAATTACTGAAACTTTGAGATGGAAAAATTATATAGATGAGTCAACTTTAAAAGAAATGCGCAAAAATATAAATAGAATAGGCATGCACACTGTAAAAGCCAATGTCGGAAAAACTAAAAAAAGCTGA
Lipoteichoic acid synthase LtaS Type Ib CDS	2038044	-0.606153	0.000414671	ATGAGTCTACACAAAAAGAAATTAACTCTTTTTGCGTTTTTTATTCTGACCGTGCTCACTGTCGCATTTAAAACGTATTTTTCATATTATGTTGATTTTTCTTTAGGTGTTAAAGGGTTAGTACAAAACCTAATCCTATTAATGAATCCATACAGTTTAATCGCTTTAGTATTAAGTATTTTCTTATTCTTTAAAGGAAAGAAAGCATTCTGGTTTATCTTTATTGGTGGCTTTATTTTAACTTTCCTACTATACGCGAACGTTGTTTACTTCAGATTCTTCTCTGATTTCATAACGTTTAGTACATTGAACCAAGTTGGAAATGTTGAATCAATGGGCGGCGCAGTGACAGCTTCATTCAAATGGTATGACTTTGTATACTTTATTGATACAATCATT…
Poly-gamma-glutamate synthase subunit PgsB/CapB (EC 6.3.2.-) CDS	271099	-0.606079	0.428384	TTGCTACTCATCATCATATGTGTAGGTCTCATTCTTTGGCTAGGTATTGTTGAGAAAAAACAACATTCCTACAGATTAGAAAAAGTACCAATACGCATAAATATAAATGGTATAAGAGGTAAATCTACTATAACTAGATTGATTTACAGTACACTGCGTGAGGATAACTACCGAGTTATAGGTAAAACAACAGGGACAGATGCACGTATGCTGTATTGGTTTACACCAAGAGAGTATCCAGTTTATAGGAAGCCTCAAGGAGCAAATATCGGCGAACAACGTGACATTATTCGCAAAGTTGTAAAACAAAAAGCCAATGCGTTAGTAAATGAATGTATGGCAGTTAATCCAGATTATCAAATTACATTCCAAAAAGACTTAGTGAAAGCAAATATTGGT…
putative type IIS restriction/modification enzyme CDS	2223812	-0.605503	0.0934953	ATGGATTTTTACAATGTGAATGATTACTTATCCTCATCATTAAAACGGAATACTTCGGGTACTGATGAATATCTTACTTTTAAAGAAAGTTTGAGTAGATTAGTAAAAGATACAAACGTGAATGAATCAGAAGAATTTAATAAGAATATCCTTAGTGAGTTTCTAAAAGTTAATCTTATCAATAATTATGCTATTAATACAAAAGGGCGTACAGATTTAGCAATATATAACACTAATGATTACTACTCTGATGTAGGAGCAATTATTGAGGTCAAACGAAGTAGCAATAAGGCAGAAATGATGAGTATCGATAGAATTAACGTTAAATCTTTACAGGAACTCATTCTATATTATCTAAGAGAAAGAGTAACATATAATAATTTAAAATTAAAAAGACTT…
Methylated-DNA--protein-cysteine methyltransferase (EC 2.1.1.63) CDS	123951	-0.604387	0.00105792	ATGCATTATAAAAGATACTATCAAGCACCTATAGGACGCATTGCAATAACATCTGACGGAGAGCATATCACTGGCTTGTGGCTACCCAATCAAACCGATTTCGAATTAAAATATGATGATAAGTTAGTTGAAACAGAACAACCGATCTTTGATAAAGTAGAACGTTGGTTAGACGCGTATTTCTCAGGAAATATTCCGGAAATTGATTTTCCTTTAAAAGCGTCAGGTACGGAATTTCGTGAACAAGTCTGGGCAGCACTTTTAGAAATACCCTATGGCAAGACAGTAACTTATGGAGAAATCGCACAAATAATAGGGAAAAAAAGAGGTAAAACCCAAATGTCGTCACAAGCAGTGGGTGGTGCAGTAGGCAACAATCCAATTTCAATTATCATTCCC…
Hydrolase, haloacid dehalogenase-like family CDS	207183	-0.601158	0.0479508	ATGATCGAAACTTTATCACAATATCAACCTAAGTTTAAGAAATTAATTTGTGTTGATTCAGATGGTTGTGCCATCGATTCAATGACAATTAAACACGAACGTGCTTTTGGCCCTGCGCTTGTAGATGAATGGCAACTTGATGATATCAAAGAAGACGTGTTAGAGCGTTGGAATGCTTTTAATTTATACGAAATTACAAGAGGTATCAATCGTTTTAAAGGCCTTGAAAAAATGTTGAGCGAACTTGTAGCAAAAGGATTAAACATTGAAGGTTATGAAGATATAAAGCATTGGGTCCAAACAACAGCATCTTTTTCCAATCCGGCTCTAGAAAAAGCAATTCAAGCCTCTCCTGAAAAGTTAGGTTTACAAAAAGCACTGTCGTGGTCACACAGTGTA…
Biosynthetic Aromatic amino acid aminotransferase beta (EC 2.6.1.57) CDS	2047763	-0.597056	6.57477e-05	ATGAAAAAGCAAATTGAACAATTATCAGCATATGAACCAGGTTTATCGCCTAGAGCATTGAAAGAAAGTTACGGGATTGAAGGTGAATTATATAAATTAGCTTCAAATGAAAATTTATATGGTCCATCACCAAAAGTTAACGAGGCGATTCAAGCACATTTAGATGAATTGCAATTTTATCCTGAGACCGGTTCTCCATTAATCAAAGAAGCAATCAGTAACCACTTAAATGTTGATGCATCACGCATTTTATTCGGGGCAGGCCTAGACGAAGTCATTTTAATGATTTCACGTGCGGTACTCACTCCTGGAGATAAAATAGTAACAAGCGAAATGACATTTGGACAATATTATCATAATGCAACCGTAGAAGCTGCAAATGTAGCTCAAGTACCTATG…
CDP-diacylglycerol--glycerol-3-phosphate 3-phosphatidyltransferase (EC 2.7.8.5) CDS	1391476	-0.596198	0.000630083	ATGAATATACCGAATTGGATAACTGTTTTTAGAGTTATACTAATTCCAATATTTCTTCTATTTGCACTGATAGATTTTGGATTTGGTAACATTTCATTTATCGGTGGCAATGAAATTAGAATTGAATTATTAATTAGTGGTATTATTTTTATTATCGCGTCGTTAAGTGATTTTGTTGATGGCTATTTAGCAAGAAAATGGGAGCTTGTAACTAATATGGGGAAATTCTTAGACCCATTAGCTGACAAATTACTCGTTTCAAGCGCTTTAATCGCACTTGTACAAATTGATTTAACAAATTCAATCGTTGCGATTATTATCATTGCACGTGAGTTCGCTGTAACAGGATTACGTCTATTACAAATTGAGCAAGGTTTTGTAAGTGCTGCAGGTCAATTA…
Phage tail length tape-measure protein CDS	1297317	-0.595658	0.0245517	ATGGCTGAAATGGATAAAGTTAATGTAAAGTTTAATGCTGATGTTACGAAATTTACAAGAGCCGTAGACCGTATGGAACGTAAAATGCGAGAGTTTGACGACAAAACAACGTCTACTGAAAAGAACGTTAACAAACGCTTTGATATGATGAATAATTCAGTTTCTAAAGTAGATAAATCAATGGCTGAAATGGGCGATGATGTAGATTTAAGTAATGTTAAATCAGAATTAAACGGTGCTAAAAAAGAATTTGAAGACACTGGTAGTGTATCGCAAAAGACCTTTACCAATTTGCAAAAGTCAATATCTAAAGTTGATACATCTGAAATGACTAACAAGACAAGTAAAGCATTTAACACATTGTCAAAAGATGTTGGCAAGTTAGATACACAACTCACA…
transporter LysE family CDS	2120147	-0.593607	0.0656843	TTGTTTATATCATTTATTTTTTATACGTTTTTTATGAGTTATACCCCTGGGCCTAACAATTTATTAGCATTAGACGGCGTTTTAAAATTAGGTCTTAAAGGCACTGCGAAATTCTTAATTGGTATTGGATTAGGTTTTTTAACGCTTTCCATGTTTTGCTTGTTATTTAGTGAATATATGGCTGCTTACTTTTCAAGTTTTATATTTGTAATTAAAATAGTGGGATTTATTTACTTATTGTATCTTGCTTATTCTGTATTTAAACATGATAGTAAAGACGCTCAACAAAGCAATACGTATCGTATGAGAGATGGTTTGCTTCTTCAATATATGAATCCTAAAACAATCGTTTATGTACTTACTGCTATCGTGACCTATGTCACTACTCAAAATATAAGT…
tRNA-i(6)A37 methylthiotransferase CDS	1378175	-0.59155	1.08042e-05	GTGAATGAAGAGCAAAGAAAAAGTACTTCTATAGATATTTTAGCTGAACGAGATAAGAAGACTAAAGATTATAGCAAGTATTTTGAGCATGTCTATCAACCACCAAGTTTAAAAGAAGCACGTAAACGCGGTAAAGAAGAAGTAAACTATAACCGTGATTTTCACATAGATGAAAAATATCGTAATATGGGTCAAGGGAAGACCTTCTTAATTAAAACATATGGTTGCCAAATGAACGCGCATGATACAGAGGTCATGGCTGGTATTTTAGGCGCTTTAGGTTATTCAGCAACAGAAGATATCAATCAAGCTGATGTGATTTTAATTAACACATGTGCAATACGTGAAAATGCGGAGAGTAAAGTGTTTAGTGAGATTGGTAATTTAAAACACTTAAAA…
Putative metal chaperone, involved in Zn homeostasis, GTPase of COG0523 family CDS	2009665	-0.591501	0.0192939	ATGAAAAAAATTAAAAATCCAAAAACGTCAATTACAATCATAACAGGTTTTTTAGGTAGTGGAAAAACTACTTTTCTCAGTAATTATGTAAAATATTTACTAAGTAATGATGAAAACCCGAGTATCATCGTAAATGAATACGGCAATTTAGATGTAGATAGCCGTGCAATCGGCGATGATATTGAGGTTGCGTCAATATTAAATGGTTGCGTATGTTGTGACTTGCAACAAGATTTAATAAAACAATTAAAACATTTTCTAAACAAAAGTGCAATGCACCACATTATTATTGAAGCGACAGGTATAGCACATCCAATCGAAATTATTGCGGCATGTCAAGATCCTGAAATCATTGCAAACGTTAATCCACCAGTCGTTATTGGCTTAGTTGACGCTCCA…
hypothetical protein CDS	2311006	-0.586908	0.32508	ATGAAATTTTCATGGATTTTTTGGTGGATTGTCAGCGTACTCGAATTTTCAGCGTTTTTAATCCTATCATTTATGGTTTGGTTCAGAGAAGTCGATGCTACTGGTGCTATTCAAACAATTGAACTTAAATGGATTAACATAGCAATATTAGCTGTTTTTTTCTTGCTACCTTTCGTAATGCAACTCATATGGTTAATCATAAATTTAATTTATTCAAAAAACAAAAATGTAGTTCATTAA
UDP-N-acetylenolpyruvoylglucosamine reductase (EC 1.1.1.158) CDS	551086	-0.582665	0.0166561	TTGCATAAAGATGACATCTTAAAAGAATTAGAAGCAATTGTTCCAAAAGAAATTATTAAAATAGACGAACCATTAAAACGTTATACATATACTGAAACTGGTGGTCAGGCTGACTACTATTTATCACCTACCCAAAATGAACACGTCCAATCTATCGTTCACTATGCATATACAAATGATATTCCAGTCACTTATTTAGGCAATGGCTCGAATATTATCATTCGTGAAGGTGGTATTAGAGGTATTGTAATTAGCTTACTCTCACTAGATTATATAGACGTTTCAGATGATGCTATTATTTCTGGCAGTGGTGCAGCGATTATCGATGTATCTCGTACTGCTAGAGACTATGCGCTAACTGGCTTAGAGTTTGCTTGTGGTATTCCAGGATCAATCGGT…
hypothetical protein CDS	1233696	-0.582402	0.105601	ATGAGCTCATTTTATATAATCTCACTTTTACGGGGAATTATTATAGGATTTTATGCTCCTATTTGGATACTATTCCTATTTAACTGTGGTTATAATTTGTTTTTTATTGGGATTATAGGAACAATTTTTGAAATCATGAAATTTCTTTTTGAAATACCTTCAGGTGCAATTGCAGATAAATTTGGTGTGAGATTCAATTTAATTATTTCATGCACTTGTCTTTCATTAACTTGGTTATTTTTTCCGTTTTCGTCAAATATATTAATTCTAATAATTATACTATTGACTTGGACTCTATCTGAAACTATGTTTTCTGGAACTTTCGAATCATGGCTCAGCTATTCTGTGGGAGAAATTAACTTTTCTAAATATATGTTTAATAGCACAAAAATTTTTATT…
ATP synthase beta chain (EC 3.6.3.14) CDS	1742338	-0.581028	0.000280256	ATGGGATTAGGCCGTGTAACACAAATTATGGGTCCAGTAATTGATGTTCGCTTTGAGCACAATGAAGTTCCAGAAATTAACAATGCTTTAACAGTCGACGTTGAAAGAGATGAAGGTACTGTCACGCTTACATTAGAAGTTGCATTACAACTTGGCGATAATGTAGTACGTACGATTGCAATGGATTCGACTGATGGTGTTAAACGTGGTACAGAAGTTCGAGATAGTGGTGAAAGTATCAGCGTACCAGTTGGAGATATTACACTAGGTCGAGTATTTAATGTACTTGGCGACACAATTGATTTAGATGAAAAAATCGAAGATTCAGTTCGACGTGATCCAATTCATAGAGAAGCACCTGCATTCGATGAATTATCTACTAAAGTTGAAATTTTAGAA…
Adenylosuccinate lyase (EC 4.3.2.2) CDS	2361357	-0.57963	1.21171e-05	ATGATTGAACGCTATTCTAGAGAAGAAATGTCTAATATTTGGACTGATCAAAATCGCTATGAAGCTTGGTTGGAAGTAGAGATACTTGCTTGTGAAGCTTGGAGTAAACTAGGTGATATACCTGAGGCAGACGTCAAAAAAATACGTGAAAACGCCAAGGTTGATGTTGAACGTGCACAGGAAATTGAACAAGAAACACGTCATGATGTAGTCGCATTTACAAGACAAGTTTCTGAAACACTTGGTGAAGAACGTAAGTGGGTTCATTATGGTTTAACTTCAACTGATGTAGTAGATACTGCGTTAAGTTATGTGATTAAACAGGCAAACGACATTATTGAAAAAGATTTAGAAAGATTTATTGAAGTATTAGCGAAAAAAGCAAAAGATTACAAATAT…
hypothetical protein CDS	1517510	-0.579493	0.636136	ATGGTAACAATTGATGAAATAAAACAAAACCTTGGATGTTCAGATATGTACATTCAGAAAATGATTGAGTGGGCAAATGGAGACGAACATAAGTTAGAGAGCTTATACTACTTCAAGCTTGCTGAACGTCAAATACGACCTGCTATTCAAGAGGTGAGGTAA
hypothetical protein CDS	1501575	-0.57866	0.49538	ATGAAACACAGCAAAATAGAATTAGCTACTAACTTTGATAGTGAAGGAGTGCCGGGGAGACATGAAACATTTGTCACACGTCCGAGCATTCCTTTTTCTTTGGTATATGAATGTGTTTCTTTTCTAGCTTCGTTAAAAGGAAATCCAGACAATGACGAGTTACACGTAATGATAGACCTAGTTGTCCGTATATTCGATAACCAGTTTTCTAAAAGACAACTTATTGACGGTCTAACATCATATGAAGGTACCCATGAACTATACAAACAAGTTGTATTCATAGGTAGTGGGCAAAATTTAGATGATGAAGTTGAGTCAAATGAAAAAGTTCAATCAATATCAGTAAATGGCTGGGAAGATCATAAGGAAAATTTGAAAAAAACTATTAAAAAAATGGTC…
Hypothetical protein, ydbS homolog CDS	1764812	-0.578144	0.0975635	ATGAATGAATATAATTATATGGATAGATCTGGAAAAACAGTCATGCGTCTCTCGGCATATATCATGACGACGATATTTGTATTAATTTTAGCAGCGATATATATTGTTAATACAATGTGGTTGGAATGGCTTAATTCCAATACGATGATATGGGTCTTAATTATTGGTGTGATTATTATCGTAATTCAATTGCTGCTGGGTGCTATTTTAATTCCAATGTACCAATATCAAATCTTTAGATATAAACTAGATGAAAATGAAATCATTGTAAGAAATGGTTTGTGGTTTGTTTCAGTAATCAAAATCCCGTTATTCAGAATTCAAAATGTCGATACACACGAAGGTATTTTAATGCGCAAATATAAATTAGCAAGTTTAACGTTGTCGACAGCAGGTGGA…
Ribosomal large subunit pseudouridine synthase B (EC 4.2.1.70) CDS	1109016	-0.574632	0.000155367	ATGAATAAAGAGACAGAAAGATTACAAAAACGTATTGCAAACAGTGGTCACACGTCACGTAGAAAAGCAGAAACATTAATCACAGAGGGCAAAGTCTTAGTTAATGGCTCAGTAGTAACAGAGCTAGGTACGAAAGTTAAACCTTCGGATACAATTGAAGTTGAGGGCATTAAATTAGAACAACAAGATAAACTATATATTTTATTTTATAAACCAGCACAAGTTATCACTAGTGTATCGGACGATAGAGGTAGAAAAGTAGTTACAGATTACTTTAAACAAATTAAAACAAGAATTTATCCAGTGGGTCGTTTAGATTATGATACTTCAGGTTTACTTTTATTAACTAACGACGGCGAATTCACTAATTTAATGACACATCCGAGTTATAAAATTAAG…
hypothetical protein CDS	1285299	-0.574106	0.40568	ATGAAGTTATATAGAATATCAGATTCATTTAACGAAACGTTATTTGCAACCACTGACATTAAAGAGTTTAACAAAAAACTTTATAACCTAATAAAAGAAGTAGTGGAAATAGAAATTGAAGATTTGAACAACTTAACTTACAAAGGGCTTTTACAAACGGCAACGGATATGGGCTATCAATTCAATATAAGCAAAATTTAA
FIG01108302: hypothetical protein CDS	655788	-0.57293	0.000365865	ATGTTTACAATTATATTATTGATTTTAATTGGAGGGTTATCAGCAGTTTTAGGCTCTATTGTGGGCATCGGTGGCGGTATCATTATCGTGCCAACATTGATATATCTTGGGGTAGAGAATAACCTATTAGAAGGTATTACGCCTCAAATCGCTATAGGAACATCTTCCGTTATTTTAATAGTGACGGGTTTAACTTCAACGTTAGGTTATTTAAAAACAAAGCAAGTAGATGTGAAAAACGGATCAATATTTTTATTTGGCTTATTGCCTGGTTCTTTAATTGGAGCACTACTAAGTCGCTATTTAACGTTAGAATCTTTTAATTTATATTTCGGTATATTCTTAATTATTGTAGCCATCTTACTTATTATAAGAAATAAGATTAAACCATTTAAAATA…
FIG002958: hypothetical protein CDS	2267900	-0.572763	0.0707827	TTGGTTGAAGAGGTAATCGTTGATGGAGACATTACTTTAGGGCAATTTCTAAAGACAGAAGGTATTATCGAATCTGGCGGACAAGCAAAATGGTTCTTACAAGATTTTGATGTCTTGATAAATGACGAACGTGAAACACGTCGCGGTAAAAAGTTAAACCATCAAGATAGCATTGTCATACCAGAAGTCGGTTCATTTGTTATTTTACATCAAGGTGAAGAATGA
D-alanine--D-alanine ligase (EC 6.3.2.4) CDS	1758139	-0.572193	2.13856e-05	ATGGCTAAAGAAAATGTATGTATCGTATACGGAGGAAAAAGTGCGGAACACGATGTTTCAATATTAACAGCACAAAATGTCTTGAACGCGATTGATAAAGATCAATATCAAATAGACATCATTTACATAACAAATGAAGGTGACTGGAAAAAGAAAGAAAATATCGTAGACACTATAAATGAAATAGACACTTTACGTTTAACAGATGTTGCTGCAGGTGAAATCTCTCAACTACTTAGTATTGGTAGCACAGGGAACGCCTATAGTGCAGTTTTCCCAGTATTACATGGACCGAATGGTGAAGATGGTACAATTCAAGGTTTATTTGAAGTATTAGATATACCATATGTAGGAAACGGTGTTTTAGCTGCCTCAAGCTCGATGGATAAACTTGTTATG…
hypothetical protein CDS	451088	-0.571733	0.23411	TTGCCTCCATTTGGTGCTTTACTCGTGAACAATGTAAACAAAGCTAAAACAATCCCTAAAAATATGATCCCGATTAATAAATTCATAAAAACACCTTTCCAAACCATTTTGTATGCGCTTTCATTAGACAAATATTAG
Dihydrolipoamide dehydrogenase of pyruvate dehydrogenase complex (EC 1.8.1.4) CDS	1632431	-0.57129	0.00814092	ATGGTAGTTGGAGATTTCCCAATTGAAACAGACACTATTGTAATCGGAGCAGGACCAGGAGGCTATGTTGCAGCAATTCGTGCAGCACAGTTAGGTCAAAAAGTAACAATCGTTGAAAAAGGCACATTAGGTGGCGTATGTCTTAATGTTGGATGTATTCCTTCTAAAGCATTGTTACACGCTTCACACCGTTATGATGAAACTAAGAACTCAGAAAATTTAGGTGTTATTGCTGAAAGTGTTTCACTTAATTTTAATAAAGTTCAAGAATTCAAACAATCAGTAGTTGAAAAATTAACTGGTGGCGTTGAAGGATTGTTAAAAGGTAATAAAGTAGAAATCGTTAAAGGCGAAGCTTACTTTGTTGATAACAATAGCTTACGTGTTATGGATGAGAAA…
Glycine cleavage system H protein CDS	637761	-0.570359	0.00489342	GTGGCAGTACCGAGTGAATTTAAATATTCTAAAGAACATGAATGGGTTAAAATTGAAGACAATACAGTAACAATTGGTATAACTGAATATGCTCAAGGTGAATTAGGAGATATCGTATTCGTTGAATTACCAGAAGTCGACGATGACATTAACGAAGGTGAAACTTTTGGTAGTGTTGAATCGGTAAAAACAGTTTCAGAACTTTACGCACCTGTTACTGGGAAAGTTGTCGAGTCTAACGAAGAATTAGAAGACAGCCCAGAATTCGTAAATGAATCACCATACGATAAAGCATGGATGGTAAAAGTTGAATTAAGCGATCAAAGTCAATTAGATGAATTATTATCTGCTGAGCAATACTCAGAAATGATTGGTGAATAA
2-dehydropantoate 2-reductase (EC 1.1.1.169) CDS	812176	-0.569112	0.0243894	ATGAGAATTTTAGTCTTAGGAGCAGGTGGTATCGGTGGTTACTTTGGTGGTCGCCTAGCTGAAGGTGGTCAAAACGTTACATTTCTAGTACGTTCAAAAAGAAAAGCATATCTAGAACGAAATGGTCTATCTATTCATAGCGAAAAAGGTGACTATCATTTCAACCCTCAACTTATTACAAGAAAAGACCGCGTGAAACCATTTGACGTAGTACTTTTGTCTTCTAAGTCTTATCATTTAGAACATGCACTTGAAGATTTAACACCATTTGTTAACGGCAGTACAGTGATTATTCCATTACTTAATGGAATCGCACATCTACCAAAGTTACAATCAACTTTCGGTGAAAATAAAATTATGGGTGGTTATTGCGTTATTGAAACGACTTTAAACCCCGTT…
Acetyltransferase (GNAT) family protein CDS	2746495	-0.568062	0.102007	ATGCAAATATACTTAAGTACTTTAACTGAAAATGATTATGATACAAGTTTGGAAACAATAAAATCTGCGTTTGAAGATGTCGCTGAGTCACAGCATGATGAGCAAGCGTTAGTTGTGAAATTGAGAGAAACTTTAGAATATAACTATGAACTAGAAGTTGTCGCGAAAAATGATGATGGTGAAGTGATTGGTCATATTATGTTATCAGAAATCCAAATCCTTAATGAAGAAACAAGTTTTACTGCATTAGCATTAGCGCCACTATCTGTTTTACCAGCATATAGAAACATGGGGTTGGGAAAAGCACTCGTGCAAGCAGCAGAAGAGCGAGCAAAAGCGCAAGGTTATACTACCATTATTGTTTTAGGAGCTTCGGGATATTATGGCAAATTAGGTTAT…
hypothetical protein CDS	1787955	-0.56796	0.070763	ATGAATTGGGATTATGTATTAGATATTGGAGCGAAAGGGATTTTAACCACTATTGTAGCAGGAGTAATATTGAAATTTATCCAAAGAGTATATGATAAATTAAAAAAGGATAGAAACTCAGATGTTTTCGAAGAAGCAACAACACTTTTTATTAGTTCGCTCATGATTTATTTGATTATCGGTTTAATGAATAGTGGTTTACTTTATTTGATTTATGAATACTATAAAACAAATGAAGGAGTAGTTAATATAACTGCCATTACACTAATTTTAATCAATACAATAACTATATGTATTCCATTTCTTTATTTTGAAAATTTAACATTATTACGAAATAAATTTTATCTTATAAAAAGAGAAAAAGAACCTCGCTATGAGCTACTGATAAAAGGGTATGAT…
Transcription accessory protein (S1 RNA-binding domain) CDS	1770793	-0.566019	0.000295524	ATGGATAGTAATCTAATACAATCTATAAGAGAGAAATACAATTTCACAACAAAACAAATTAATTCAGTGTTATCACTCCTAGAGGATAAAAACACGGTACCTTTTATAGCTCGCTATAGAAAAGAGCAAACAGGTGGATTAGATGAAGTAGAAATTAAACAAATAGATGATGAATATCAATATATGGTTAACCTTCAAAAAAGAAAAGAAGAAGTTATACATAATGTAGAAGAACAAGGTTTATTAACAGCAGACTTAAAAAGTGATATTTTAAAACAAACAAAACTCCAGCGTGTTGAAGATTTATATAGACCATTCAAACAAAAAAAGAAAACGAGAGCTACGGAAGCTAAGAGAAAAGGCTTAGAACCATTTGCAAAATGGCTGAAACAATCTAAC…
Proline dehydrogenase (EC 1.5.99.8) (Proline oxidase) CDS	154237	-0.565947	0.000221872	ATGCCAATTGTGAAAAATTTTTTTATCGGGTTATCTAACAACCCTTTTTTAAATAAGACTGCTAAGGAAATCGGTCCAATGCTCGGTGCTAATAAAGTGGTTGCCGGCAATACAATCGAAGCCTTATTAAACACAATTGAACGTCTAAACAGCAAGGGAATTACAGTTACTGTAGATTGCCTTGGAGAATTTGTTGTAACTGAAGGTGAAGCAATTCAATCAAAAGATCAAATATTAGAAGTGATGTATGCTATTTATAATCATAGCTTAGATGGTCACATGTCTATTAAATTAAGCCAGTTAGGCTCTGAATTTGATTTAGATCTTGCTTATCGCAATCTACGTGAAATATTATTAAAAGCGAATGAGTTTAATAATATGCATATTAATATCGATACT…
Inositol-1-monophosphatase (EC 3.1.3.25) CDS	431994	-0.565033	0.00626531	ATGGAAAAAGAACAATTAATTTATATCGATGATGCTGTGAGAGCTTGGCTTGAAACATTGGATGAGATCATCCCGAAGTTAATTGAAGATATGGTTACAAGTACGAAACAAAATAGATTTGATTTAGTGACAAATGTTGATAAATCAATACAAAACAACTTTGAACAATTTTTAAACCAAAACTTCCCGGAACATCAGTTGTTTGCTGAAGAAAAGTCAAATGAGGAAGTGCGTCCTAAAGAAGGGCATGTATGGGTTATGGATCCTATTGATGGAACGACGAATTTAGTTAAACAACAAGAAGATTACTGCATTATTCTAGGTTATTTTGTTGATGGTGAACCAGTGCTGTCATATATTTATGACTACCCACATGGTCAACTGTACAAAGCAGCTAAA…
5'-nucleotidase (EC 3.1.3.5) CDS	2780493	-0.563899	0.0984578	TTGAAGAAATTAACTTGGTCATTTATCACATCTATGGCATTAGCAACTACTGTCATAGCACCTACTACACTTCACGCAACAACAACAGAGAAAGATGCGCAAGATACAAAAGATAGTTCGACAAAAAGTATAGAGATTCACGATATCCAGGGAGAAGGTCATCAATCACCTTACGATGGTAAAAAAGTGAACAACATAAAAGGGATTGTTACATATCAATATGAATTAAATGGTGGCAAGTACTTACATATTGAAACACCTGACGATAAACAGGATAATAACCCGAATACATCTGAGGGTCTTATCATTTATACGGGTAATCAAAATTATGACGCTCAAAAAGGTGACTTAGTTAACGTTACAGGCACTGTCGATGAATATTATATTGATGGTTATGAT…
Hypothetical protein SAV1779 CDS	144247	-0.562916	0.0693533	ATGAAACTAGATATCTTTAAACAAAAAGTTAAAAAGCAATTATGGTTTTTAAATAAAAAAGAAAAAAATCAATTGAATGAAGTATTAGAGAAAGTTACTAAGTCTAGTGATGGACAAAATTTTAATCGTCCTATTGCATTTTCAAATCAATTTTTAAAGGAATATGTCTTTAAAGAGAAAGTTGTATCATCAACACAATTATTTGCATTGCTTATAGGTATTTTAATCACATATATCGTGCTCTTAGGTTTGTTTTTATTTGGTTTTTTGACAAGTCTATCATCTGTGCAATACTTTATTAAACCTGAAGTGCAATTATCTACAACCACTGTTATTTTGACCTTGATTGGCTCAATATTACTATTAATCGTTAGTTTATATTTGATTAAAATGGTAACT…
hypothetical protein CDS	2792585	-0.561226	0.00377584	ATGAAATCACTAAATTTGGACAAGATGTACCTGACACTTACCGCACTATTTTTATTTTACTATTTTATGGCGTTCTTTTTACCATTAACTCATGATGACTGGGATTGGTATAGTCAGTATGGCGTGCAAATGTGGCAGGAAAAATATGCGAATTTAAATGGGCGTTATTTGGGTAATATTTTAGAAACGATAGCAGTTCGTTTGGATTGGTTTAGGTGGATATCTTACGCGTTAATTAGCATGGCTATGATATATATTATTGTTCGTTTTACTCATAATACGAAACAGCCACTATATTATTTAATAGCTTTTATACTTATGGTTACAATACCAAATGAGATATACAAACAAACTTATGGATGGTTTGCAGGTTTTTATAATTATGTCCCAGCCACGTTG…
Serine/threonine protein kinase PrkC, regulator of stationary phase CDS	1474399	-0.559498	0.00128184	ATGATAGGCAAATTAATAAATGAACGCTATGAAGTGATTAAAAAACTTGGTGGCGGTGGTATGAGTACTGTCTATCTTGCTGAAGACTCGATACTCAACCGACAAGTAGCAATTAAAGCAATTAGAATTCCATCGGGTGAAAAAGAAGAAACAATTAAACGTTTCGAGCGTGAAGTACATAACTTAACTCAACTTTCACACGACAATATTGTTAGTGTATTTGATGTAACAGAAAATGAAGAGAACTTCTTTTTAGTGATGGAATACATAAAAGGTCCAACATTATCAGAATACATTCAAGAAAATCGTCCATTAGATATTGAAACTGTGTTGAATTTTACGAGACAAATTATCGATGGTATCAAGCATGCGCATGATACTAAAATTGTTCACCGTGAT…
Putative nitroreductase family protein SACOL0874 CDS	636083	-0.558678	0.00203087	ATGGAACTGCAAGATGCAATAGCACAACGTCGTAGTATTAAAGTGTTCAAAAGAGATATGAAGATAGATGATACAGCTTTATATCAAGCTATTCGACAAGCTACTGATGCACCTAATCACGGTTTGAGAGAGCCGTGGAGAGTTGTTCATATTGCTAAAGATAGATTAGGAGATATGAGTAAACAACTTACAGAAATTGCTTTTCCTAATCTGAAGAAAAAACAAGAAGATCATTATAATGTAGCTACAAATCTTGGGGGCATGCTAGCGCTAGTCTTAAAAGAAGATCCAAGACAAAAACAAAATTTAGAAAATTATATGGCATTCGGAGCTTTTACTCAAAATTTAATGCTTCTTTTGCATGAAGTTGGCATTGGTACCTGTTGGAAAACGCCAGCA…
hypothetical protein CDS	2754449	-0.554123	0.084393	ATGAAGGGCCTAACACTTAGCAGTTATTACTCATCAAAAAAATCACTCTTCACTTATTTAATTGTAGGTATTGTCGCTAGTATACTATTCACATTTATGAACCCTATCATGACATGTTTTTTACCAATGATTTTTCTTATTTCACCTGTAACGGATAACATTAAACATGAGAAAGATTCAAAATGGATGTATTATGTGTCCACTTTACCTAAAGGTAGAAGTGCATACGTAAACAGTTATTTCAGCTTCTACGGCGTTCTAATTTTAATAGGACTTATCATCGGTATTATACCATTAGCACTCATAACACAAAATTTAAATCTCACGTTAGTATCTATATTAATAGGCATAGGTGGCGCTGGTTCATACGCAATAATGTTCCCTTTAACATTTAAATTT…
Outer surface protein of unknown function, cellobiose operon CDS	429306	-0.553351	0.0867066	ATGCATGGATTTTCTATATATCTTGGACAGCCCATCGACAAACCATATATCAAACGGATGATTGCTTCAGGTTACAGCACCATTTTTACATCTGTACAAATTCCTGAAGAAAACGAAAGTACTAAATATCGCTATTTGGGAGAACTTTTAGATTATTTATCTAATGATCAGCTTACATATATGATTGATATCAATCCTTTGTTGCTGGATCACAATTTCTACCAATTTTTACATCAATATGAGACAGCCGAATTTATGATCCGTATCGATCATAGTACTTCTTTAAATGTCGTCAACGATATTATCAGTAACGGATTCAAATGTTGTATCAATGCTAGCATCATCTCAGAGCAATTATTGCAACAGCTTTACCATGAGCTTAAAGATTTTACTTATCTC…
Ribonuclease HIII (EC 3.1.26.4) CDS	1595499	-0.550141	0.106602	ATGACAAATGTTGTACTTAAATTAACAAATCAAGAAATCCAGCAATTAATGTCTAAAATTCAATTTGATACATCGAATGTTTCTCAGGGAATGAAAGGCAAAACTAAATATAAAAGCACTTCAATTTCAATTTATAATTCAAATAAAGTCATGTTTCAAGGTAAAGATGCAGACAATATAGCATCCCAACTCTTACCTAATACAGCTAAACCTGCAACATCTACAACGAATTCACCCAAAAAAACTTCGAGCACTAAACAAACTATTCGATATAACAATTATCAATGTATTGGTAGTGATGAAGCAGGCAGTGGTGACTATTTCGGACCACTTACTGTGTGTGCTGCGTATGTTTCTAAGAAAAATATTCAAATATTAAAAACGCTTGGCGTCGATGAT…
Bifunctional autolysin Atl / N-acetylmuramoyl-L-alanine amidase (EC 3.5.1.28)/ endo-beta-N-acetylglucosaminidase (EC 3.2.1.96) CDS	2628748	-0.548395	0.000256162	GTGAATTCATCACTTAATGACTATATTCGTAATAATAATTTTGTAGCTCCAACCTATGAACAAGATATTGCAAGCTTTTTACCACAATATAGCTATCGTTATGGTAAACCAGAAGGTATCGTTTTACACGAAACTGCAAATGATAATTCAACTATTACTGGTGAAATTAACTATATGAAGAACAATTACAATAGTGCTTTCGTACATGCTTATATCGATGGTGATCGTATTATAGAAACAGCAAATACTGATTATCTTGCTTGGGGCGCTGGTCCAGCTGCAAACGATCGTTTTATCCATGTTGAGTTAGTTCATACACATGATTATGATTCATTTGCACGTTCAATTAACAATTATGCTGACTATGCAGCAACAAACTTACTCTATTATGGTCTGTCA…
Transcription regulator AraC/XylS family CDS	1098049	-0.546754	0.00513162	TTGGACGTTATCAAGCAAATACAACAGGCAATTGTTTATATAGAAGATCATTTGCTAGAGCCTTTTCATTTGCAAGAACTCAGTGATTACGTTGGTCTTTCACCTTATCATCTTGATCAATCATTTAAAATGATTGTTGGTCAGTCTCCAAGTGAATATGCGAGGTCACGTAGAATGACTTTAGCAGCAAAAGAGATTATTAGTGGTTCAAGTCGTTTAATGGACGTAGCTAAAAAATACAATTATAGTGATACTAACGCGTTCGCAAATGATTTCAGTGATTTTCACGGGGTGTCACCCATCCAAGTGAATACCAAACGCGATGAACTTAAAATGCAGCCAAGACTTTATATAAAACTGACAACAACTGAAACTGCACCTTATAATTACAGATTAGAA…
putative permease CDS	2099981	-0.546632	0.00853787	ATGAGTGAAATGTTGTATATTTTACAAACTGTACTTTTACCTATTTTTATCATGATTTTTTTAGGATTTATTTTACAAAAGAAATTCACTTTAGATTTAAAAACACTAGCTAAATTAAATATATATGTGTTTGTTCCAGGGTTTATATTTGTGAAGTTTTATAAAACAGACTTTGCTATAAAGCTTTTATTTTACATAGTTATTTTCTTTATTTTGTATATGATTGTCCTATATGTCATTGGTAAACTGTTGTCTACTATTCGTAAAACAGATAAAGGGGAAGCTACAACGCTGACGAATAGTATTCTGTTTTTCAATTCAGGTAATTACGGCGTTCCAGTTAATGATTTAGTTTTTAAGGGCGATCCATTGGCTATGTCTGTGCAGGTTATTGTGTTG…
3-methyl-2-oxobutanoate hydroxymethyltransferase (EC 2.1.2.11) CDS	2124839	-0.545296	0.0493732	TTGAAAACATTAAATCAGTTAATAGATATGAAACAGAGTAACGATAAGATATCAATGGTGACAGCATATGATTATCCTAGTGCGAAGCAAGTTGAAGCAGCACAGATAGATACAATATTAGTTGGTGATTCATTAGGGATGACCGTCTTAGGTTATGACAGCACAGTACAAGTAACAGTAGAGGATATGATTCATCATGCCAAAGCTGTACGACGAGGTGCGGCAGACACATTTGTAATTGTAGATGTGCCTTTTGGTGCGGTAGGTGTAAACGAGCAGTCGGATTTAGAAACAGCTGTAAAGTTATATCAACAAACTCAAGCTAATGCGATTAAGGCTGAAGGTGCGCATTTAACTCAATATATTGAAAGTTGTAGCAATATGGGTATCCCAGTTGTT…
Serine protease, DegP/HtrA, do-like (EC 3.4.21.-) CDS	2597848	-0.544734	0.00496933	GTGACTCAAAATAAAAAACACGTCATTCCTAAAGAAAAATATGGACGTAAACGACGTGAGTTTTTTCATAATGAAGAACGTGAACAACGTGTACATTTAGAGCATGAGGCCAGAGAACAGCGTGAAGAAAAAGCGCAAAAATTAGCCAAAAATAATGAGGAGCGTGTGAAAGAAAATTTAAGAAAAGCACGTATCGAAAAGCTAACACAAGAAGAGATACAGCAACAACAGGCATTGATGGCTAAACAAAGTGGTTCTAAAGAAGATATAGATACATCAAGTGATAAACAGACATCAGATATCGAACAGTCTTCAAGCTACACACAGAAGCAAAATGCTAATTATCATTCTCAAAGTAAGTCTGAGCAAGATACGGATTATCGTCGAGACAATAAAGAA…
Transport ATP-binding protein CydD CDS	2005546	-0.542356	0.00698143	GTGAAAAGATTAACAAATTTAGCATTTAAATATAAAATATACCCGATGTTCATGTTTGTAATCAGTACATTATTAGCTATTACCGTGGTCGTTCAGAATATTTCTATTGCAGAAATTTTAAATGCAATGTTATTAGAAACGAACCAAAATTTGTTAATACTATTACTGTTTACATTATTTATTTTAATCGCACGTGCAACATTTAATACAATAAATCAAATGATAGGTAATCGCATGTCTACAAAAGTGAAATATAATTTGAGACGCCAACTTATTTTAAAACAGTCAAAAGAGCCAATTGGGGTTCAAATGAATACCTTGACTGAAAGTATTGATGGAATTGTTCCATTTTTTAATAGTTATTTCCCACAAGTATTTAAATCAATGATGATTCCATTG…
FIG01108543: hypothetical protein CDS	2014232	-0.541772	0.0823928	ATGAAGGCTCGTTATATCGCTAGAACGGTATTTCTAATATTAATGATCATTTCTATTTTCTTTAATGAGTATTATCAATTTATGACTTTAAATTTATTTCTAGCATATGTGCCATTTGAACTATGCTTACTCTTAAATCTATTTAAACCTGTACATAAATACGAATGGCCACTATTTATTATTTTTGCCCTTATTTTCTTATTTATGGTGCCTAACACACTTTATATGGTTACAGATTTAATTCACTTAAATCAATTTACATTCAATTTCTATCAAGGTTTAATATTAGTAGAATGGGCATATTTCACTTTTCTAGTATCAGCAGTGTTACTTGCACTGTATCTATTAATTTTAATGTTTTTAGAAATGGAAAAATTCACGCCTCACCTCTGGTTAAAT…
Glycerol uptake facilitator protein CDS	1369432	-0.54169	0.0208615	ATGAGTGTATATTTTGCTGAATTATTGGGAACAGCAATATTAGTATTATTTGGGGGTGGCGTTGTTGCCAACGTTAATTTAAAACGAAGCAATGGTAACGGTGCTGATTGGATTGTAATTGCTACAGGTTGGGGGCTTGCCGTAACTATGGGCGTTTACGCTACTGGTGAAATATCTGGTGCGCATTTAAATCCGGCTGTTACTTTAGCGTTCGCAATGGACGGTGCATTAAGCTGGGGTATGGTTCCTGGATACATCATTTGTCAAATACTTGGTGGTATCATCGGTGGTATTTTAGTTTGGTTAATGTATTTAGCACAATGGAAAGCAACTGAAGATAAAGATACAAAATTAGCTGTGTTTTCTACAGCACCAGCAATAAAAAATTACTTTGCCAAC…
COG2740: Predicted nucleic-acid-binding protein implicated in transcription termination CDS	1412913	-0.541241	0.0998523	ATGAAAAAGAAAAAAATTCCAATGCGTAAATGTATACTTTCAAATGAAATGTACCCTAAGAATGACATGATTAGAGTTGTAATTAATAAAGACGGACAAATTTTTGCTGATGCAACTGGCAAACAACAAGGCCGTGGCGCTTATGTATCTAAAAATGTTAAATTAGTAGAAGAAGCACAACAAAAGGAAACATTAGAAAGATATTTCAAATCTAATGCTGAAACGTTAGAGCCTGTTTATAAAGAGATTATACGTCTTATCTATCGTGAAGAGATACCTAAATGA
Chromosomal replication initiator protein DnaA CDS	2270037	-0.540406	0.00700398	ATGTCAGAAAAAGAAATTTGGGAAAAAGTCCTAACCTTGGCTCAAGAGAAAGTAAGTTATCCTAGCTATCAAACTTTCCTTAAAGATACTAAGCTTTACTCATTGCAAAATGATGAAGCCATTGTTGTTATCGATGATCCATTTGTTGCCAATTGGTTAAAAACGCATTATGTTGAAATTATTCAAACTGCATTATATGAGGCAATCGGTCATGAAATTATGCCAGTTTTCTATTCTGAAGATCAATTAGAGAGTTTAAAATCAGGTGAGAATCAACACACGAATCCAGACGTTCCACAAAAGAAAAAGTATACACCGGGTGTAGATGAAGCTGTCATTGGCGGCGAACAATTCAATACACACAATACTTTTGATACATTTGTGATCGGACCTGGCAAT…
YbaK family protein CDS	2019156	-0.53944	0.0601988	ATGAAGGAAGTTAAAACAAATGCAATGCGTATGCTCGATCGCTTGAAAATTGAGTATTGCGTCAATACTTACGAGGTATCAGAAAGTCATATGGATGGAAAGACTGTAGCTGAAAAAGTCGGTGTAGATGTAGCACAAGTTTATAAAACACTCGTGTTAGAAAATGCTAAACATGCGCACTTTGTATTTATTATTCCTGTAAATGCCTCTCTTGATATGAAATTAGCAGCGCAAGCAGTTAATGAAAAGAAATTACATTTAATGCCACTTGACGATTTAAAAAAAGTGACTGGCTACGTCCGTGGCGGCTGTTCCCCAATTGGTATGAAACGTCAATTCCTAACAATTATTGATCGACAAGTTGAAGAGATGGAGGCTATCTATGTAAGTGGTGGAGCA…
Branched-chain alpha-keto acid dehydrogenase, E1 component, beta subunit (EC 1.2.4.4) CDS	1087965	-0.539272	0.00617796	ATGGCTAAATTATCCTATTTAGAAGCTATCCACCAAGGACTAGACCAATCAATGGAAAAAGATAATGACGTTTTCGTATTAGGAGAAGATGTCGGTATAAAAGGTGGCGTATTTGGAGTCACTTTAGGATTACAAGAAAAATATGGTGAGGCACGTGTATTAGACACGCCATTAGCAGAATCTAATATAGTTGGTACAAGTATAGGCGCTGCAATGTTAGGTAAACGTCCTGTTGCTGAAATTCAGTTCGCTGATTATATTTTACCTGCTACAAACCAAATCATTAGTGAAGCTGCTAAGATGAGGTACCGTTCCAATAATGATTGGCAATGTCCCATTACAATTCGTGCGCCGTTTGGTGGCGGAATTCATGGTGCGCTTTATCATTCACAAAGTGTT…
Phosphate transport system regulatory protein PhoU CDS	1216910	-0.53891	0.224244	ATGGCGACAATTAGACATAAATATGAAGGCCAACTAGACGGACTTATTAAAGATCTACGTCGACTTGGTCTTTATGTATATCGTAATATAGAATTTGGACTAACGTCGTTAAGTGAAGAAGATCGTAATTATGCCAGACAAACAATAGCTAAGGATAAAGAAATCAATGAGCAAGAAACTGAAATTAATGAAAAAGTAATCATGCTTATCACTAAGCAACAGCCGATTGCTACAGATTTACGTTTAATGATGGCCGCTTTAAAAATCGCCACTGATTTTGAACGTATAGGCGATAATGCAGCAAGCATAGCGAAAATTAGATTACGTGCAAAAATTATTGATGAATATGTACTGACGAGACTCAACACCATGGGAAAACTTGCGCTCTTAATGTTAAAA…
hypothetical protein CDS	1482056	-0.537375	0.0441265	ATGAGTTTAATGAATATGAGAGAAGCTACAGGATTAAGTATAGTTGAATTATCAAATCGCATCGCATCTTTATATAATACGAAATTAAGTCCTGAATTAATTGAACGCATAGAAAGTAAGCAAACGAAATTAAAAAATGAAGATGCACAAATATTGGCCGAATTTTTTAATACAACCTCTGAAGATTTAATGTAA
Acetyl-coenzyme A carboxyl transferase beta chain (EC 6.4.1.2) CDS	910707	-0.537309	0.000284374	ATGTTTAAAGATTTTTTCAATAGAAGTAGTAAAAAGAAAAAGTATGTAACCGTATCGGATTCAAAACAAAGCGATGTTCCAGCAGGTATTATGACGAAATGTCCTAAATGTAAAAAAATTATGTATACGAAAGAATTAGCTGAAAACTTAAACGTTTGTTTTAACTGTGATCATCATATTGCACTTACAGCTTATAAACGCATTGAAGCTATTTCTGACGAAGGCACATTTAAAGAATTTGATAGAGGCATGACTTCGGCAAATCCATTGGACTTCCCAAGTTACGAAGAAAAAATCCAAAAAGATCGACAAAAAACTGATCTAAACGAAGCAGTAGTAACTGGAACTGCAAATTTAGAGGGTATAAGTTATGGTGTTGCTGTTATGGATGCTAGATTC…
Phage integrase CDS	1526465	-0.537199	0.0584137	ATGTGGAGTGAACAATTTAAAGATAAACAAGGCCAAACTAAATATCGCTATTACGAGAAGTATAGAGACCCGTATACAGACAAATGGAAACGAGTAAGTATTGTTATGAACAAAAATACTAAAGCTTCTCAAAAAGAGGCTGTGTTCCAATTAGACGATAAGATAAAAAGTAAGATGTCTACTAGCACTAACAACAATTTAAAATCATTAACGATTCACAATTTACTAGATGAATGGTTTGAGTATCATAAAAATACATCTGGTTTAAAAGTAACAACTCTAAATAACTCTAAAGTTCGACTAAGTAATTTAAAGAGCAATATAGATGAACATACACTAGTTTCAAAGATAGACGTAAAGCATGTTCAAAAACTAATCAATACATTATCTGAAATTTAT…
SOS-response repressor and protease LexA (EC 3.4.21.88) CDS	1337076	-0.535641	0.00245629	ATGAGAGAGTTAACAAAGCGACAAAGTGAAATTTTCGAATATATAAAACAAACAGTTCATTCAAAAGGATATCCGCCAAGCGTAAGAGAGATTGGTGAAGCCGTAGGATTAGCATCAAGTTCTACAGTGCACGGTCATTTATCAAGATTAGAAGAAAAGAGTTATATAAGAAGAGATCCTACAAAACCTCGTGCAATTGAAATTGTATCAGAACAATTAGGCGATACTTTAAATATGGAAGAAACTATTCATGTTCCTGTAATCGGTAAAGTAACAGCTGGTATACCGATTACTGCCGTAGAAAATGTTGAGGAATATTTCCCGTTACCCGAACACTTCACTTCAACTCATAATAGTGACATTTTCATTCTCAATGTCGTTGGAGACAGTATGATTGAA…
Hydrolase, haloacid dehalogenase-like family CDS	2880699	-0.533886	0.069713	ATGAAATGGATTTTATTTGATAAAGATGGCACGTTAATATATTTTGACGGGAGTTGGATGAAGATTGGCTTGCAACTCGTCGACGATTTCATGGAAGCATATAAGGACGATATCCATGATATAGACGCAGCATATAAGCATTTAGGTATTGTAGATGGAGAAATTCAACCTGGCACAATAATGGCATCAGGCGCTTTAGAAGAAATGGTCAAAGCGTTATGTGATATTGCTGGTCAGGACGTTTCTAAGTGGGCACAAAAGAGGAGCCAAACACTTGTTGATAATAGAGTACCAGAAAATGTTCTGGTAGAAGGTATTTATGAAACATTGGAGACGCTACAAAATCAAGGTTATAAAATGGGGATAGTAACAAGCGATTCTAAAAAAGGTGTAGAACAA…
4-diphosphocytidyl-2-C-methyl-D-erythritol kinase (EC 2.7.1.148) CDS	2417351	-0.533363	0.0259175	ATGATTTATGAAACAGCTCCGGCAAAGATTAATTTAACGCTGGATACACTCTTTAAACGAGATGATGGTTTTCATGAAGTTGAAATGATTATGACGACGATTGATTTAAATGATCGCTTGTCATTTGAACTACGCAACGACAAAAAAATAGTTGTTGATGTAGAGCAAACTTACGTTCCCTCCGATAATAAAAATTTGGCGTATAAAGCTGCAGAATTAATGAAAAGAAATTATAATTTAAAGCAAGGTGTCACAATCACTATAGATAAGAACATACCTGTGTCAGCAGGGCTTGCAGGAGGCTCTACTGACGCTGCAGCTACAATGAGAGGGATGAATCGCCTGTATGAGCTAAATAGACCGTTAAATGAGTTGTGTGAGCTCGGTATTAAGATAGGC…
Gamma-aminobutyrate:alpha-ketoglutarate aminotransferase (EC 2.6.1.19) CDS	2476198	-0.532738	0.0360775	ATGTCAGATCAATTTGAGTATTTTAAAGAAAAAAGAGAAAAGTATGTAGCGCGCGGTGTGAGTAACGGAAATTTGCATGTTGCAGATAAAGCACAAGGCGCAACAATTACTGATGTAGAGGGTCGAACATTTATTGATTTTGCTGGTGCTATTGGTACACTTAATGTCGGTCATACGCATCCAGAAATTACTAAACATTTAAAAGAAAAGCTAGATAAATTCATACATCCTGGCTTTAATGTCATGATGTATGAAAGTTACCTTAACCTAGCACAGAAATTAACAGAGATTACGCCAGGTGAATTTGCTAAAAAAGCTATTTTACTAAACTCTGGTGCTGAAGCAGTAGAAAATGCAGTGAAAATTGCTCGGAAATATACAGGAAGACAAGCAGTTGTA…
Orotate phosphoribosyltransferase (EC 2.4.2.10) CDS	1536830	-0.532225	0.0241239	ATGGCTAAAGCAATAGCAAAATCACTATTAGATATTAAAGCAGTTTCACTTTCGCCCAACGATCCGTTTACATGGAGTTCAGGTATTAAATCACCTATTTATTGCGATAACCGTGTGACATTAGGTCATCCGTCAGTACGACGTAATATTAGAGATGGTTTAAGTTCGTTAATTAAAAATAATTTTTCGGATGTCGAAATCGTTTCGGGGACTGCAACAGCGGGGATTCCACATGCTGCCTATGTTTCTGAAGCGCTAGATTTACCGATGAATTATGTGCGTTCTAAGAGTAAGAGCCATGGTAAACAAAACCAAATTGAAGGTGCGTTAAGCAAAGGTAAAAAAGTGGTAGTCATTGAAGATTTAATTTCAACAGGTGGATCTTCTATAACTGCTGTA…
Lysophospholipase (EC 3.1.1.5); Monoglyceride lipase (EC 3.1.1.23); putative CDS	155503	-0.5289	0.00579624	ATGTGGAAATGGGAAACCGAAAAGGAAGCTAAAGGTGTCGTTGTAATTGCACATAACATGCTTGAACATACGGGAAGATACGCATATGTAATTACGATGCTTCGCCGAAATGGATATCATGTTATTATGGGCGATTTACCTGGACAAGGGCAAACGTCACGTTCTAACAAAGGTCAAATTGACAGTTTTGATGTATATCATGAGCATATTCTAGAGTGGATTAGAATAGCGAATGAGTATAAAATACCTACTTACGTGTTAGGTGTCGGTTTAGGTGGTTTAATTACACTTAATTTACTTGAAAAAGTAGAAGTACCAATTGAAGGTTTGATGCTTTTATCTCCACTTTTAGAATTTAAAAAGAGTAATAAATCTCGTAAAGACAAAATAATTTCAAAT…
hypothetical protein CDS	1869421	-0.527959	0.0405931	GTGAAAAAGAGAGTTGTGAGTGGTCTGAAAGATGGCTTTTTCGTATTTATAGGTATTGCTGTAGTTGCTATATTTTTAAATGTTACGGGTTTGAATTTTGCGCATAATAGAGTTTGGAGTAGTTTAGGTAATTTGGAATTAATTAATATCTTTAAAGATAAAGAATTGAATGGATTGATTGTTTTAGGCTTTATACTAGGATTTATTGCTTTTATTTTAGGCTTTTCTTCTTTGGATAAGGTGGAAAAATCTAAAAAATTAAAAGACGAATAG
Preprotein translocase subunit SecG (TC 3.A.5.1.1) CDS	599526	-0.525836	0.0971893	ATGCATACAGTAGTAATGATCATTTTAGTTTTAGTATGTATTGCATTAGTAACTGTTGTATTACTCCAAGAAGGTAAAAGTAATGGACTATCAGGTGCGATAAGTGGTGGCGCCGAACAGTTATTTGGTAAACAAAAGCAACGCGGTGTCGATTTATTCTTGCATAGATTAACAATTATATTGTCTGTCATTTTCTTCTTGTTAATGTTAGGCATAAGTTATTTTGGTTTATAA
Manganese ABC transporter, inner membrane permease protein SitD CDS	51331	-0.525608	0.00243309	ATGAAAAAAGCGATACTCTTTTTATTTACCATCACACTTTCAATTTTATTAGCAGCTTGTAGTAACGGAGATAAGGGCGATGACTCTGACAAAAATCTAGAATCAGTAGATAAAGACAAAATTAAAGTTGTTACAAGTTTTTCTATGATTGAAGATATAGTTAAAGAAATTGGAGGAGAACATGTAGAAGTTGAAAATTTAGTGCCAACGGGCACTGATCCTCACGATTATGATCCTAAACCAGATGATGTTAAGCACATCTCTAGTGCAGACTTAGTTTTTTATAATGGACTCAATTTAGAAGGCGGTAGTCAAGGGTGGCTATTTAAAGCACTAGACGCTTCAGATTTTCCCAGAAAAAATGCAATAAAAACTTCTGACGGCATTAAACCTAAATAT…
FIG000557: hypothetical protein co-occurring with RecR CDS	2748890	-0.521809	0.0902681	ATGCGCGGTGGCGGAAATATGCAACAGATGATGAAACAAATGCAAAAAATGCAAAAGAAAATGGGCGAAGAGCAAGAGAAATTAAAAGAGGAGAAAGTCCAAGGTACAGCTGGCGGTGGCATGGTAACTGTAACAGTATCAGGCCATAAAGAAGTACTAGATGTAGAAATAAAAGAAGAAGCGGTAGATCCAGACGACGTTGAAATGTTACAAGACTTAGTGATTGCTGCAACGAATGAAGCAATGAATAAAGCTGATGAACTTACACAAGAACGCTTAGGCAAGCACACTCAAGGCTTAAACATTCCTGGAATGTGA
bacterial transferase hexapeptide domain protein CDS	579645	-0.519587	0.00941357	ATGCGTAATTTAAAAAAAGTTAAAGTTAAAGGCAATAACCCACTTTGGCATATGTATCGCTATATAAAATACTTTAAAATATTTAAACAAACGATAATTATTGAAATTTGCAGGTACTTGCCTCATGTGAAATTGAAACATTGGGTGTATCGCAATTTATTGAAAATGAGTATAGGTGAAAACACAGCATTTGCTTTTAAAGTGGTTCCCGATTTATTATACCCAGAGTATATTTCTATAGGGAAAAACTGTGTGATTGGCTATAATACTACAATTTTGACTCATGAATTTCTCGTTGATGAGTTTCGAACGGGACGTGTCCAAATTGGTGATAATACTTTAATTGGTGCGAATGTTACAATATTACCAGGTGTAAGCATAGGTGCAAATGTTAAAGTC…
hypothetical protein CDS	2170434	-0.518444	0.119034	ATGGAAGTAGCAAAAGTAAATTATTTTATTATTTCTCTATTAACGATGTTTAAGATAGCTAGAAGTTACATTGTAGAAAAAACTAAAGATTATAAAGAACAGGTTGTTAAAAGTATTCAAAATCGTGAATTCCAATTTAACGCTTGGTATTTAGTTTTAATTGGGATAATTTTAGCTTTAGGAGCAACTGTATTTTTAGGTTTAATGGTATGGTGTGTAGTCAATGGTCATGGTAGCTTCACTGGAATGTGGAAAGCAGCCAGAAAAGGCTACATTTATGCTAAGTGCAGTAGATAA
FIG01108570: hypothetical protein CDS	552157	-0.516505	0.21813	ATGTATTCAAGCATACAATTATTTATAACTGAAGATAATAACGGTCATTTCACACAGCGATATAATCATCTCAGAAATATTTTATTCAATTTATTGGATACACCTGTTAAATCAACGCATCACATCGGAGGTACAAGACACTTCATGTACCCTACTGAACCTATATTAGATATTTTAGTGGGGGTAAATAATTTACATGACGTAACTTCTTTAGACGAAAAACGTTTGAATTATGAAGGCTTTTATCGATTACACCATCCATATAAGAAAAAAGTAGTCATGGCTCAATTTAATAATCTTATTGAGTTAAAACAAACGACACGACTACATATTATTCAAAAAAACACACCACTCTATACTGATTATTTAGAAATGGATGAGATCCTAGCTTCAAACAGT…
UTP--glucose-1-phosphate uridylyltransferase (EC 2.7.7.9) CDS	2018201	-0.515394	0.00191599	TTGAAAAAGATAAAAAAAGCAATCATACCTGCAGCTGGCTTAGGAACAAGGTTTTTACCAGCTACGAAGGCTATGCCAAAAGAAATGTTGCCTATATTAGACAAACCTACAATCCAATACATAGTCGAAGAAGCAGCACGTGCAGGCATCGAAGATATCATTATAGTTACTGGTAAACATAAACGTGCAATTGAAGACCATTTTGATAATCAAAAAGAATTAGAAATGATCTTACAAGACAAAGGAAAAACGGACTTACTAGAAAAAGTTAAATATTCTACAGAACTTGCCAATATATTTTATGTAAGACAAAAAGAACAAAAAGGCTTAGGTCATGCTATTTATTCCGCACGTCAATTTATAGGTGATGAGCCATTTGCTGTGCTTTTAGGCGATGAT…
hypothetical protein CDS	1259922	-0.51452	0.0931415	GTGAAGTATTATGATGAAGTGCCTATTATAAGAGCAGTAGCGGCTATGTTAGTTGTAGCAATTCATACAGTCAATAGTATTGGTTATTCAGCTTCAACAGGCGATTTTACTTCTGACGCTTTAGGATATATCAATCAAATGGCAAGATTAGGCACGCCTATATTTGCTGTTATTAGTGCTTTTTTATTGACGATATCAGTTATTAATAGAGGATTTAGTTTGAATTACTTTATGAAATCTAGATTTAGTAAAATCTTTATCCCTTACATAATTTGGACGATTTTTTATTTGTTATATAGAGAATATTTTTTACATAACCTTGAGGACGACGGTAAGTTAATTAACTATTTTGTTTATGGTAAAGCTAATTTTCATTTATACTTTATTTTGACTGTCATT…
FIG01107875: hypothetical protein CDS	1981062	-0.512575	0.0300729	ATGAAACCTAATATTTTATTAGCAGGTGTAACAGGCTATATAGGGAAAAACTTAATACAATCTATTAAAGATGAGGCAACGCTTTTTACGATGTCGAAATATCCTAAAGAAGATGAGTTTCAAGAAGTGACATGGTTAAAAAAAGATATTTATAATTATAATGATGTTCTTGAGTCAATGGAAGGTATGGATATGGCCATCTATTATTTAGATCCAACCAAGCATTCAGCAAAGCTGACCAAAGCAACAGCTAGAGATATGAATTTAATTGCTGCTGATAATTTTGGACGTGCGACAGCTAAAAAAGGAATCAAAAAAATTATTTATATTAGTGGTAGTCGCTTTGATAATGAGTCAATAGAGCGATTGTCGGCGTATGGAACGCCTGTCGAAAAAACA…
Foldase protein PrsA precursor (EC 5.2.1.8) @ Foldase clustered with pyrimidine conversion CDS	24929	-0.512286	0.0226579	ATGAAAACATTTAAAAAAGTTATACTTCCGGTTACGGCAAGCGCGCTGCTATTAAGTGCTTGTGGTAGTAGTGCAACAGATTCAAAAGATGATACGATTATTTCATCAAAAGCTGGAGACGTTAAAGTAGAAGATGTCATGAGCAAAATGGGCGATGAACAAATTGCCAACAGTTCATTCTCAATCTTATTAAACAAATTACTAGCAGATAAATATAAAGACGAAGTTAATACGAAAGACATCGACAAAGAAGTTGAAAAAGAACAAAAACAATATGGCGGTAAAGAACAATTTGAAAGTATGTTAAAACAGCAAAAAATGTCTATAAGTGATTATAAAGAACAGAAGAAAACGCAAGCTTATCAAAAAGAATTACTTAATGACAAAGTCGATGTTTCA…
Bacteriophage CDS	1510010	-0.512166	0.644925	GTGGAAAGAGATGAACAGCAACTTAAGGAACATGAAGCACGAGTAGATAAGGAAAAAAAGCGATTAGATAAGGTTTTTCAGTCTATACCTGATGATAAAAAGAGAGTAGCGCAAGGATTAATTGTTCAAGCAGCAAGAATGCGTGTGTTACTTGATGACGCTTGGTTAGATATCCAAGAAAAAGGTGATTACGAGTTATTCACTCAATCAGAAAATGCCCCTCCATACGAACGTGAACGACCAATAGCTAAACTTTTCAACTCTCGTGATGGTGCTTATCAGAAAATCATACAACAACTCACGCGGTTGTTACCTGAAGATATTGTTGAAGAGAAGAAAAGTGATAATAGCTTAAAAGACATGTTTAAGGGAGGTAGATAA
hypothetical protein CDS	2706229	-0.510117	0.258934	ATGAATTTTGGTAAATATAAATATGATTATAACTATTTACTCATGTCTACACCACTTTTAGTAGTATCACTATTTGTACCATCAGTATTTGTTGCCTTTTTCATATGTATATTTTGTGGATTTGAGAAAAAGAGTAGGAGTGATTAA
Monofunctional biosynthetic peptidoglycan transglycosylase (EC 2.4.2.-) CDS	2329961	-0.506279	0.00191693	ATGAAAAGAAGCGATCGTTATAAGCAAACTAAAAAACAAACTAGTCAAAAAAACTCAAATATACCGCAGCATAATACCTATTTCCAACCGGTAAACAAACCACCAAAAAAGAAAAAAGGAAAAGGTTTGTTGATAAAGATATTAATACCTATCATCATTTTAATCGCTGCGTTTATAGCTACAATGTACGCATTTTCTTTAAGAGCAGATGTGGATGACTTGAGAAGTATTGAAGATAAAGAATCCTTCGTCTCTGTTTCAAATATGCCCGACTATACTAAGGGTGCATTTATAGCAATGGAAGACGAAAGATATTATAAACATAATGGATTTGATTTCAAAGGTACATCGCGTGCACTATTTTCAACAATAAGTGATAATAGCGTGCAAGGTGGGAGT…
hypothetical protein CDS	2799915	-0.505848	0.125984	ATGGTGAGGACAATTTTATATAGAAAATTACGTCAAAAATATGAGGATAAAACTATTCAAAAAGTGAGCGATGAAAAATTTACGTTGCTGCCTATGAATAAACAGCAGTTAGATAAAGGGAAATATATGGATAAGAAAAATATAATTAGTAAAGAAGACAACGTTCATATTGATTATGTATATAAATTAATAGAATGTTGTTTTGATATTAATGTTCCTGACAGAAATATAATAATGAAAAAATTAGTTAATTATCTGCCGCATTTATCGGATATAAAAAATGTAACTTTAATAAGATTTGATATCCAAAACTTTTTTCAATCAATAGATATAAAAAAATTTTACAAAGAGTTAAAAAGGAATAAAAAAATACGATTGAAAGAAGTAGAATATATAGAA…
FIG01108099: hypothetical protein CDS	553867	-0.505686	0.0817952	ATGGCTATAAAGCTGAGTTCGATTGACCAGTTTAAGCAAATTATTAAAGAAAACAAATATGCATTTGTATTGAAACATAGTGAAACATGTCCGATTTCAGCAAATGCAATGGACCAATTCAACAAATTTTTATATGAAAGAGATATGGATGGTTACTACTTAATCGTACAACAAGAGAGAGATTTATCTAATTATATAGAAGAACAAACAGAAGTGAAACACGAATCGCCACAAGCATTTTATTTTGTTGAGGGACAAGCAATTTGGAATGCAAGTCATGATAAAATTAATGTCGCTTCATTAGCAAACGCTGAAGAATAA
putative transcriptional regulator CDS	2245961	-0.505073	0.0555188	ATGGCAAATGATAAAAGTATAGAGGGATTGGATCTCATAGATTTAATTAGTGAACGCCACAGTGCGCTTAGACAAACCTTGGAATCCACAACTTCAGAGCAAATACAAGATGTTCACTTTAGCAGCTCAGAATGGTATCTGATTGATAAAATCAATTATGAGAAACCAACTTTTGCCGAACTTACTAGAAAAATTCATCTTACACGCCAAGCTATTCATAAAGCGATTAAACAATTAGAGCACAAAGGTGTCGTTCAAGTTGAAGCTGTGCCCAATAATAAAAAAGAAAAATGCGTAAACTTAACTACACTAGGTCTGCAGTGTTTTGAACAGTATGTAGAACATAAATTACAACTCGTCTCGCATATAGAAACAATGATTGGTAGTACACAGTTAGAG…
Attachment to host cells and virulence CDS	360592	-0.504996	0.198937	ATGATAGAAATAAAGCATGAAGCACCAGCAATTTCAGAGTATCGAAATTTACGTAAAATAGCAGGATTGAGTGAGAAATCACAAAAAGCAGCAGAGAAAGGTTTAGCTCATGCTTGTTTTGATGTAACCATTTATGATAATCAATTGCTTGTTGGCATGGGGAGAGTGATTGGTGATGGTGGGACAGCGTTTCAAATTATTGATATAGCTGTTAATCCTAATTACCAAGGGCAAGGTTATGGCAAGTTGATTATGACAGATATTATGGCCTACATTTCTGCTGAAGCGGAAGAAGGTACTTATGTCAGTTTAATTGCTGATTATCCAGCAGATCAATTATATGCACAATATGGTTTTATCATGACAGAACCGCATTCGGCAGGAATGTATAGGAAATAT…
hypothetical protein CDS	1869175	-0.503345	0.112105	ATGAAAAAATTTATTAGCTGGATTCCATATATGGCAATTATATCTATTGGAATGTGTTATACATTAGGTTTTCCTTTTGGTATCGGACCTAGCATTGCAATAGGCGCAATGATTGGTATGACTGTTGATTTCGATAAAAAGAGAAAATTAATTTAA
[truncated: 1,900 more rows]

## Sheet: Table S1B
Table S1B: Kobas pathway enrichment analysis results for genes upregulated in S. equorum in the presence of A. westerdijkiae.
[truncated: 70 more rows]

## Sheet: Table S1C
Table S1C: Kobas pathway enrichment analysis results for genes upregulated in S. equorum in the presence of A. westerdijkiae.
[truncated: 65 more rows]
