# Supplementary material for: Spatial metabolomics reveals the role of penicillic acid in cheese-rind microbiome disruption by a spoilage fungus
Source: mSystems. 2026 Jan 12;11(2):e01305-25. doi: 10.1128/msystems.01305-25 (PMC12911348; doi:10.1128/msystems.01305-25)
Supplement: Table S2 — Predicted BGCs identified in A. westerdijkiae genome sequence via antiSMASH. [file msystems.01305-25-s0003.xlsx]

## Sheet: Sheet1
Region	Type	From	To	Most Similar Known Cluster	Similarity (%)
2.1	T1PKS	6763	49039	shanorellin	28
3.1	NRPS	1	36199
3.2	NRPS	41602	85369
3.3	terpene	138929	151711	squalestatin S1	40
9.1	NRPS	1	26451	valactamide A	12
11.1	NRPS	12903	53390	GKK1032/pyrrocidine A/pyrrocidine B	20
12.1	T1PKS	59828	101909
13.1	T1PKS	61991	104423	leucinostatin A/leucinostatin B	10
23.1	indole	98312	119463	oryzine A/oryzine B	12
24.1	NRPS-like	73937	117770	nanangelenin B/terreazepine	17
27.1	RiPP-like	1	69233	trypacidin	14
27.2	NRPS-like	73937	117770
39.1	NRPS-like	81234	123222
45.1	NRPS, NRPS-like	50185	117550
62.1	terpene	19311	41410
63.1	RiPP-like	48570	82227
65.1	NRPS-like	6106	49930	choline	100
67.1	T1PKS, terpene	18448	71896	ankavaflavin/monascin/rubropunctatine/monascorubrin	12
68.1	NRPS	1	38325
68.2	T1PKS, NRPS	61466	110248	pyranonigrin E	62
68.3	indole, terpene	134588	169563
71.1	NRPS-like, indole	75243	96600	notoamide F/(+)-semivioxanthin/waikikiamide B/waikikiamide C/notoamide A/waikikiamide A	50
73.1	NRPS-like	17315	60317	corynecin III/corynecin I/corynecin II	13
86.1	T1PKS	10155	52074	duclauxin	21
86.2	NRPS	75877	115521	ACT-Toxin II	100
89.1	terpene	37358	58557
94.1	NRPS-like	277651	320668
103.1	terpene	7096	22390
122.1	T1PKS	57887	99800	depudecin	50
137.1	NRPS-like	1	40049
149.1	RiPP-like	102238	159161
154.1	NRPS-like	1	26725
158.1	terpene	1	11814
159.1	NRPS	1	29992
174.1	T1PKS	67183	102225
175.1	NRPS-like	38562	101146
178.1	betalactone	63278	92083
178.2	T1PKS, NRPS
196.1	NRPS	1	45792
203.1	NRPS	1	40522	ochratoxin A	100
215.1	NRPS	36642	89487
230.1	RiPP-like	8160	78457
235.1	NRPS	97232	142037	phyllostictine A/phyllostictine B	20
244.1	NRPS-like	6109	30832
261.1	NRPS-like	12645	55704	acu-dioxomorpholine B/acu-dioxomorpholine A	66
261.2	NRPS	112019	145546	epypirone A	50
270.1	NRPS	11313	75674	asperphenamate	50
278.1	NRPS-like	11272	52921
283.1	NRPS-like	1	34799
286.1	NRPS-like, indole	65593	111697	hexadehydroastechrome/terezine-D/astechrome	100
289.1	NRPS-like	47334	90369
289.2	indole	122258	134861	notoamide F/(+)-semivioxanthin/waikikiamide B/waikikiamide C/notoamide A/waikikiamide A	27
293.1	isocyanide-nrp	29892	60366
295.1	NRPS	22252	71687
306.1	siderophore, terpene	127814	170171
319.1	NRPS-like	45117	87978	ochrindole A	64
333.1	T1PKS	1	26077	waikikiamide A/waikikiamide B/waikikiamide C	72
351.1	NRPS	28527	71159	metachelin C/metachelin A/metachelin A-CE	25
384.1	NRPS	1	38257
385.1	NRPS	1	2569
390.1	NRPS	38279	81286
400.1	T1PKS	83634	128829	asperlactone	100
438.1	RiPP-like	1	22900
441.1	indole	1	18722
466.1	T1PKS, NRPS like	1	8655
467.1	RiPP-like	1	39078	viridicatumtoxin/previridicatumtoxin	13
512.1	NRPS	1	38456	nidulanin A	75
522.1	NRPS, NRPS-like	1	52655
544.1	NRPS-like	23379	64008	aspergillic acid	66
590.1	NRPS-like	1	12530
600.1	NRPS	16311	61893	fungal- metachelin C/metachelin A/metachelin A- CE/metachelin B/dimerumic acid 11- mannoside/dimerumic acid	25
620.1	terpene	5302	19298
625.1	NRPS	10989	52820
881.1	terpene	1	7047
911.1	indole	1	6671
955.1	RiPP-like	1	2435
1170.1	indole	1	1542
