# Supplementary material for: Spatial metabolomics reveals the role of penicillic acid in cheese-rind microbiome disruption by a spoilage fungus
Source: mSystems. 2026 Jan 12;11(2):e01305-25. doi: 10.1128/msystems.01305-25 (PMC12911348; doi:10.1128/msystems.01305-25)
Supplement: Table S3 — Complete data set for bromocresol purple pH calibration curve and semi-quantitative analysis of pH gradients during A. westerdijkiae interactions. [file msystems.01305-25-s0004.xlsx]

## Sheet: Sheet1
Calibration Curve Points - Only 2.5% CCA Media with Bromocresol Indicator (0.02 g/L): pH x Blue and Red Intensities Values
pH	Mean Blue Rep 1	Mean Blue Rep 2	Mean Blue Rep 3	Mean Blue Rep 4	Mean Red Rep 1	Mean Red Rep 2	Mean Red Rep 3	Mean Red Rep 4
3	66.85	74.76	81	86.95	190.51	189.38	189.6	194.51
5	103.49	114.71	106.29	110.08	180.79	188.93	178.05	175.91
7	204.88	199.145	193.36	199.2	99.36	90.98	85.41	90.12
9	212.5	219.04	209.19	208.8	97.79	80.81	84.3	83.2
Calibration Curve Points: Mean Blue/Mean Red Intensity Ratios
pH	Mean Blue/Mean Red 1	Mean Blue/Mean Red 2	Mean Blue/Mean Red 3	Mean Blue/Mean Red 4
3	0.3509	0.394762	0.427215	0.447021		Blue/Red ratio=0.0057^2+0.3198x−0.7399
5	0.572432	0.607156	0.596967	0.625775
7	2.062	2.18889	2.2639	2.21039
9	2.17302	2.71056	2.48149	2.50962
Red and Blue Intensity Values for The Regions of Interest (ROIs) for The Microbial Plates
ROI	Mean Blue Rep 1	Mean Blue Rep 2	Mean Blue Rep 3	Mean Blue Rep 4	Mean Blue Rep 5	Mean Red Rep 1	Mean Red Rep 2	Mean Red Rep 3	Mean Red Rep 4	Mean Red Rep 5
BBI ROI 2	159.37	142.31	150.95	142.41	156.18	107.34	120.71	101.52	100.7	101.13
FBI ROI 1	106.86	80.74	89.16	84.14	95.36	110.61	100.56	99.22	89.26	98.26
F+ ROI 1	95.01	99.46	95.97	81.79	89.74	105.74	94.94	95.31	82.62	94.55
Red/Blue Intensity Values Ratio for The Regions of Interest (ROIs) for The Microbial Plates
ROI	Mean Blue/Red Rep 1	Mean Blue/Red Rep 2	Mean Blue/Red Rep 3	Mean Blue/Red Rep 4	Mean Blue/Red Rep 5
BBI ROI 2	1.48472	1.17894	1.4869	1.4142	1.58946
FBI ROI 1	0.966097	0.802904	0.898609	0.942639	1.00857
F+ ROI 1	0.898525	1.04761	1.00692	0.989954	0.949127
Estimated pH Values for The Regions of Interest (ROIs) for The Microbial Plates
ROI	Mean/Blue Ratio	SD	Estimated pH
BBI ROI 2	1.43	0.15	6.12
FBI ROI 1	0.92	0.08	4.79
F+ ROI 1	0.98	0.06	4.94
